# Supplementary material for: Integrative transcriptome, proteome, phosphoproteome and genetic mapping reveals new aspects in a fiberless mutant of cotton
Source: Sci Rep. 2016 Apr 14;6:24485. doi: 10.1038/srep24485 (PMC4830928; doi:10.1038/srep24485)
Supplement: Supplementary Table S1 [file srep24485-s2.xls]

## Sheet: Gene_A-C
Supplementary Table S1. The differentially expressed genes between WT and fl-3 DPA ovules
GeneID	log2Ratio(-3_WT/-3_f1)	Qvalue
CotAD_67194	12.5721	0.997477
CotAD_72848	11.8511	0.99539
CotAD_06743	11.4049	0.993347
CotAD_74168	11.3735	0.993193
CotAD_34347	11.0738	0.990978
CotAD_26472	10.8867	0.989353
CotAD_76042	10.8291	0.988742
CotAD_67383	10.7726	0.987998
CotAD_14676	10.7411	0.996851
CotAD_57122	10.4408	0.983711
CotAD_24383	10.2456	0.980589
CotAD_48289	10.041	0.976426
CotAD_44284	9.79701	0.970354
CotAD_75563	9.61731	0.964967
CotAD_65463	9.39052	0.956469
CotAD_06744	9.26513	0.951058
CotAD_14675	9.2067	0.998752
CotAD_48613	9.11153	0.943243
CotAD_23297	8.78962	0.92309
CotAD_62656	8.67258	0.91397
CotAD_38558	8.64428	0.911652
CotAD_38559	8.62352	0.909751
CotAD_02874	8.52395	0.900836
CotAD_60970	8.27109	0.997091
CotAD_35245	8.23323	0.994129
CotAD_17094	8.17307	0.864406
CotAD_02386	8.15738	0.982554
CotAD_76077	8.14843	0.861349
CotAD_22149	8.062	0.850465
CotAD_67195	8.02452	0.845602
CotAD_10182	7.98522	0.995339
CotAD_05880	7.93476	0.834647
CotAD_70715	7.90675	0.830721
CotAD_43432	7.88671	0.971887
CotAD_76583	7.82774	0.974733
CotAD_05879	7.80771	0.816973
CotAD_41730	7.75901	0.810432
CotAD_45295	7.64827	0.935113
CotAD_20689	7.62629	0.900859
CotAD_12819	7.02786	0.98943
CotAD_23298	6.94789	0.977102
CotAD_42828	6.91421	0.985712
CotAD_66863	6.66127	0.967635
CotAD_61986	6.19105	0.953759
CotAD_23894	6.12999	0.949804
CotAD_49861	5.98482	0.975133
CotAD_60853	5.94157	0.978169
CotAD_22388	5.87539	0.920816
CotAD_70714	5.8546	0.96472
CotAD_20302	5.76949	0.965901
CotAD_48455	5.65487	0.937538
CotAD_43272	5.59818	0.910729
CotAD_01779	5.567	0.827365
CotAD_22387	5.43652	0.96955
CotAD_44854	5.42464	0.975539
CotAD_36190	5.21258	0.948031
CotAD_27884	5.19743	0.894058
CotAD_52080	5.19612	0.824913
CotAD_26080	5.1234	0.951295
CotAD_41001	4.98503	0.942054
CotAD_35325	4.96955	0.926295
CotAD_31960	4.82048	0.877024
CotAD_05269	4.74162	0.933444
CotAD_66202	4.71342	0.870534
CotAD_49544	4.69533	0.95786
CotAD_15548	4.68634	0.977683
CotAD_31927	4.49994	0.8233
CotAD_74937	4.44268	0.92516
CotAD_42806	4.38781	0.973565
CotAD_58585	4.36681	0.948926
CotAD_57499	4.35993	0.948683
CotAD_11819	4.33697	0.888602
CotAD_35165	4.28767	0.968664
CotAD_38816	4.27644	0.865111
CotAD_01106	4.26522	0.961198
CotAD_06535	4.25167	0.960581
CotAD_22795	4.21519	0.966885
CotAD_33057	4.19519	0.929299
CotAD_10235	4.19476	0.885382
CotAD_37365	4.1877	0.949092
CotAD_73314	4.15344	0.85305
CotAD_61237	4.13025	0.949771
CotAD_44186	4.06511	0.842984
CotAD_33743	4.01396	0.834015
CotAD_37681	3.99735	0.883248
CotAD_18499	3.99039	0.814737
CotAD_06764	3.97861	0.815885
CotAD_19840	3.94837	0.89264
CotAD_48615	3.85351	0.890515
CotAD_72322	3.84007	0.885213
CotAD_20081	3.83892	0.813036
CotAD_10606	3.80962	0.939886
CotAD_54527	3.80457	0.958883
CotAD_51648	3.80333	0.945303
CotAD_60063	3.76357	0.89876
CotAD_68989	3.75201	0.94793
CotAD_00314	3.72124	0.950017
CotAD_22975	3.6826	0.946581
CotAD_10537	3.6663	0.953326
CotAD_09297	3.638	0.934757
CotAD_10147	3.59594	0.90273
CotAD_41996	3.59515	0.944835
CotAD_18194	3.55543	0.950133
CotAD_61426	3.54834	0.941099
CotAD_32009	3.47657	0.823911
CotAD_18785	3.47577	0.814814
CotAD_13643	3.44621	0.864008
CotAD_57168	3.39403	0.905814
CotAD_63234	3.37533	0.947142
CotAD_34956	3.35902	0.942632
CotAD_35265	3.35633	0.940806
CotAD_57908	3.33256	0.800977
CotAD_22834	3.32618	0.941716
CotAD_68123	3.30474	0.94313
CotAD_25416	3.29533	0.859084
CotAD_75345	3.29278	0.932468
CotAD_58305	3.27384	0.930935
CotAD_58244	3.25999	0.942122
CotAD_74795	3.25897	0.941348
CotAD_44003	3.24986	0.921925
CotAD_12812	3.20834	0.896044
CotAD_05399	3.20686	0.920247
CotAD_08578	3.1873	0.895682
CotAD_28084	3.18073	0.941393
CotAD_00096	3.1712	0.92969
CotAD_55954	3.15907	0.909463
CotAD_22991	3.12885	0.876007
CotAD_48927	3.12684	0.864391
CotAD_27184	3.10498	0.873496
CotAD_55956	3.09183	0.853776
CotAD_35784	3.05474	0.929204
CotAD_57290	3.01146	0.893118
CotAD_14557	3.00782	0.804505
CotAD_16771	2.98512	0.934028
CotAD_09150	2.93805	0.92816
CotAD_71721	2.92765	0.856519
CotAD_34622	2.92666	0.83733
CotAD_55710	2.91621	0.922865
CotAD_41275	2.89398	0.909793
CotAD_51428	2.87901	0.926518
CotAD_06058	2.8772	0.932465
CotAD_60652	2.86775	0.821403
CotAD_17367	2.8256	0.929921
CotAD_01700	2.81862	0.8593
CotAD_24297	2.81698	0.813098
CotAD_32658	2.80716	0.93138
CotAD_59105	2.78563	0.922411
CotAD_16520	2.77691	0.922571
CotAD_19121	2.77318	0.92419
CotAD_26852	2.76001	0.927238
CotAD_33163	2.75896	0.905493
CotAD_31656	2.74148	0.916754
CotAD_19680	2.69189	0.908002
CotAD_28758	2.68787	0.863519
CotAD_64136	2.68253	0.925895
CotAD_06118	2.66321	0.918379
CotAD_49447	2.62288	0.923888
CotAD_20947	2.58835	0.920505
CotAD_42357	2.58796	0.820522
CotAD_07432	2.57653	0.918302
CotAD_23854	2.56522	0.864204
CotAD_42729	2.54698	0.918705
CotAD_13278	2.5428	0.831623
CotAD_64759	2.5171	0.829814
CotAD_20978	2.50307	0.923158
CotAD_20959	2.48441	0.922135
CotAD_61643	2.48306	0.897868
CotAD_12715	2.47592	0.921445
CotAD_04218	2.44136	0.917688
CotAD_39899	2.40998	0.896465
CotAD_42728	2.40761	0.91936
CotAD_62680	2.38822	0.800577
CotAD_25452	2.38667	0.867999
CotAD_12016	2.36191	0.847627
CotAD_15396	2.35977	0.918554
CotAD_41176	2.35938	0.857637
CotAD_02103	2.35689	0.809857
CotAD_09012	2.32292	0.841149
CotAD_68949	2.32028	0.918296
CotAD_42968	2.31959	0.879737
CotAD_21839	2.31465	0.859688
CotAD_60541	2.30928	0.90826
CotAD_10436	2.30843	0.880837
CotAD_22035	2.29928	0.909751
CotAD_42669	2.29379	0.887292
CotAD_26597	2.29043	0.912654
CotAD_43445	2.26715	0.914284
CotAD_18736	2.25771	0.90423
CotAD_63285	2.25287	0.896622
CotAD_22386	2.25141	0.909689
CotAD_53787	2.24942	0.841602
CotAD_24929	2.23146	0.825971
CotAD_68675	2.22697	0.914863
CotAD_16712	2.21719	0.838581
CotAD_24478	2.21392	0.855784
CotAD_31463	2.2041	0.901784
CotAD_19111	2.19825	0.844722
CotAD_22198	2.19349	0.905049
CotAD_66768	2.17756	0.812828
CotAD_76550	2.17555	0.869855
CotAD_37247	2.16634	0.913496
CotAD_46388	2.15346	0.811678
CotAD_47859	2.15312	0.860536
CotAD_03707	2.13357	0.884425
CotAD_45645	2.13276	0.894016
CotAD_48656	2.13041	0.880665
CotAD_03739	2.11582	0.89696
CotAD_40001	2.08838	0.863801
CotAD_01802	2.04414	0.900752
CotAD_57101	2.04063	0.908117
CotAD_47554	2.03856	0.897272
CotAD_53612	2.03645	0.848019
CotAD_68165	2.02678	0.912108
CotAD_36009	2.02476	0.882515
CotAD_05763	2.01681	0.888709
CotAD_11496	2.00304	0.900165
CotAD_03786	1.99719	0.899252
CotAD_62215	1.98406	0.876959
CotAD_22914	1.98235	0.859724
CotAD_47656	1.97177	0.88846
CotAD_15554	1.95937	0.906845
CotAD_41995	1.95296	0.903934
CotAD_40867	1.94878	0.886921
CotAD_34882	1.93584	0.848807
CotAD_28639	1.9301	0.851473
CotAD_42684	1.92164	0.903489
CotAD_53319	1.91881	0.881383
CotAD_28783	1.91161	0.852715
CotAD_28828	1.91103	0.881593
CotAD_41286	1.90434	0.814657
CotAD_23580	1.89339	0.901725
CotAD_33017	1.89121	0.861138
CotAD_25709	1.8906	0.902199
CotAD_62513	1.88648	0.897046
CotAD_63165	1.88171	0.87247
CotAD_14780	1.88065	0.869363
CotAD_68367	1.87447	0.875124
CotAD_56730	1.87194	0.90429
CotAD_10038	1.87121	0.875527
CotAD_31689	1.85889	0.842747
CotAD_65011	1.84943	0.902188
CotAD_67052	1.84484	0.868299
CotAD_03636	1.82751	0.874807
CotAD_65568	1.82685	0.831228
CotAD_64025	1.81741	0.821186
CotAD_75505	1.81572	0.838457
CotAD_53565	1.79384	0.884176
CotAD_35441	1.78446	0.901043
CotAD_38430	1.77675	0.903038
CotAD_73931	1.77192	0.863131
CotAD_25451	1.76386	0.873653
CotAD_49438	1.76268	0.840935
CotAD_33147	1.75727	0.865657
CotAD_58010	1.7563	0.846403
CotAD_05150	1.755	0.883073
CotAD_74170	1.75033	0.880606
CotAD_04904	1.74936	0.898769
CotAD_38426	1.74689	0.890091
CotAD_47858	1.73258	0.86512
CotAD_66727	1.72758	0.89632
CotAD_02806	1.71694	0.880019
CotAD_04477	1.71444	0.817602
CotAD_13021	1.71003	0.803272
CotAD_66778	1.70472	0.823813
CotAD_08025	1.69399	0.8472
CotAD_02121	1.68465	0.896465
CotAD_53657	1.68326	0.864121
CotAD_41979	1.68312	0.892258
CotAD_62077	1.68309	0.894179
CotAD_38581	1.68089	0.880822
CotAD_38978	1.66974	0.868877
CotAD_01504	1.66777	0.861711
CotAD_22751	1.66489	0.893506
CotAD_29451	1.65856	0.887437
CotAD_63351	1.65025	0.870389
CotAD_56206	1.6423	0.877223
CotAD_00729	1.63334	0.861556
CotAD_36557	1.63287	0.876565
CotAD_01753	1.62761	0.897761
CotAD_28222	1.62235	0.89149
CotAD_12184	1.61869	0.851034
CotAD_74851	1.61777	0.881976
CotAD_05544	1.6154	0.869947
CotAD_01125	1.61484	0.847132
CotAD_53880	1.59993	0.86775
CotAD_13201	1.59815	0.812582
CotAD_55922	1.5958	0.825488
CotAD_74799	1.59321	0.88688
CotAD_33425	1.59312	0.89584
CotAD_07431	1.59302	0.894087
CotAD_21495	1.59272	0.891493
CotAD_42437	1.58656	0.86539
CotAD_26982	1.58061	0.886651
CotAD_06107	1.57911	0.881481
CotAD_24101	1.57849	0.865544
CotAD_46041	1.57484	0.836601
CotAD_33937	1.56267	0.813827
CotAD_34071	1.55746	0.875984
CotAD_60343	1.55692	0.844683
CotAD_17044	1.54568	0.817207
CotAD_03940	1.54567	0.807284
CotAD_42730	1.54227	0.829369
CotAD_06117	1.52872	0.867872
CotAD_19218	1.52111	0.849474
CotAD_39198	1.51615	0.809024
CotAD_31423	1.5032	0.879942
CotAD_13078	1.50001	0.885483
CotAD_37696	1.49848	0.845688
CotAD_52826	1.49764	0.85088
CotAD_52687	1.49717	0.88248
CotAD_56095	1.4924	0.869734
CotAD_28784	1.48853	0.878275
CotAD_46764	1.48491	0.883176
CotAD_54524	1.47015	0.865936
CotAD_72496	1.47001	0.858529
CotAD_40838	1.46694	0.851834
CotAD_28837	1.46155	0.860682
CotAD_32299	1.45857	0.870727
CotAD_37596	1.45523	0.812875
CotAD_14615	1.45523	0.802727
CotAD_49229	1.44772	0.877846
CotAD_00677	1.44268	0.864139
CotAD_68928	1.44025	0.884386
CotAD_71454	1.43605	0.866683
CotAD_22327	1.42455	0.884603
CotAD_28267	1.42437	0.874036
CotAD_39456	1.42375	0.881276
CotAD_16059	1.42183	0.803213
CotAD_02715	1.41556	0.850041
CotAD_76200	1.4152	0.880369
CotAD_72917	1.41316	0.838163
CotAD_75075	1.41148	0.828512
CotAD_68650	1.4016	0.826837
CotAD_51999	1.39982	0.827581
CotAD_39235	1.39976	0.880384
CotAD_24552	1.39873	0.883055
CotAD_55878	1.38594	0.874154
CotAD_22537	1.38423	0.814082
CotAD_74750	1.3713	0.834169
CotAD_76753	1.37127	0.876162
CotAD_35066	1.37051	0.846426
CotAD_39005	1.36735	0.877451
CotAD_57043	1.36722	0.845952
CotAD_07889	1.36553	0.84683
CotAD_31353	1.35898	0.832189
CotAD_00296	1.35874	0.882151
CotAD_07491	1.35416	0.846539
CotAD_42415	1.35367	0.807038
CotAD_08276	1.351	0.879126
CotAD_11005	1.35085	0.831012
CotAD_67039	1.34957	0.881208
CotAD_74855	1.34791	0.822277
CotAD_10527	1.34221	0.873203
CotAD_49042	1.34101	0.868373
CotAD_57941	1.33694	0.866107
CotAD_62319	1.33648	0.880615
CotAD_54350	1.33311	0.874454
CotAD_17157	1.33245	0.869793
CotAD_17833	1.32314	0.868892
CotAD_44970	1.32306	0.874967
CotAD_00696	1.32165	0.879272
CotAD_33938	1.3198	0.832853
CotAD_75718	1.3184	0.873383
CotAD_54841	1.31595	0.849454
CotAD_30574	1.31553	0.860664
CotAD_13452	1.31329	0.876176
CotAD_11574	1.31263	0.867569
CotAD_06324	1.30612	0.816585
CotAD_02653	1.29842	0.839791
CotAD_67953	1.28933	0.876511
CotAD_50452	1.28785	0.816585
CotAD_06825	1.28715	0.877347
CotAD_37583	1.28604	0.873034
CotAD_21525	1.28574	0.815864
CotAD_50496	1.28553	0.853521
CotAD_30985	1.28517	0.848626
CotAD_68227	1.27583	0.826917
CotAD_40888	1.27104	0.823457
CotAD_28907	1.26927	0.860545
CotAD_18272	1.2644	0.853851
CotAD_47670	1.25912	0.870774
CotAD_30379	1.25325	0.806833
CotAD_34138	1.24548	0.820205
CotAD_59222	1.24064	0.86507
CotAD_09172	1.23789	0.872132
CotAD_73692	1.23519	0.873618
CotAD_14148	1.23243	0.825192
CotAD_42069	1.22884	0.834427
CotAD_17171	1.22787	0.853782
CotAD_46521	1.21948	0.813041
CotAD_11222	1.21909	0.842732
CotAD_26450	1.21799	0.867946
CotAD_56556	1.21614	0.870072
CotAD_66890	1.21211	0.854043
CotAD_68363	1.202	0.87218
CotAD_33706	1.199	0.833078
CotAD_00344	1.19415	0.854426
CotAD_14807	1.19004	0.861933
CotAD_46339	1.1875	0.871785
CotAD_01748	1.18525	0.867531
CotAD_48042	1.18269	0.848786
CotAD_00434	1.18077	0.812259
CotAD_23513	1.18005	0.846957
CotAD_72487	1.17366	0.867293
CotAD_68807	1.17121	0.801799
CotAD_07433	1.16588	0.840167
CotAD_75003	1.16558	0.85785
CotAD_31115	1.16384	0.850726
CotAD_57659	1.1593	0.828652
CotAD_58317	1.15891	0.830033
CotAD_44282	1.13978	0.857165
CotAD_68620	1.13611	0.821491
CotAD_48597	1.12818	0.829595
CotAD_52108	1.12467	0.849098
CotAD_40238	1.12422	0.853874
CotAD_29224	1.12284	0.856477
CotAD_53924	1.11786	0.858277
CotAD_19591	1.1174	0.867842
CotAD_11080	1.11359	0.837078
CotAD_28188	1.11086	0.861971
CotAD_57292	1.10538	0.802768
CotAD_16567	1.1042	0.832417
CotAD_14576	1.10374	0.865268
CotAD_50458	1.10046	0.866309
CotAD_18893	1.09909	0.818814
CotAD_42911	1.09505	0.813122
CotAD_12942	1.09442	0.857337
CotAD_43794	1.09382	0.821921
CotAD_33935	1.09202	0.840215
CotAD_59295	1.09078	0.853942
CotAD_36594	1.08305	0.863353
CotAD_34611	1.08147	0.808541
CotAD_15020	1.08119	0.85917
CotAD_61257	1.08046	0.83374
CotAD_44099	1.07846	0.81303
CotAD_69698	1.06967	0.815603
CotAD_00646	1.06231	0.839717
CotAD_25564	1.06194	0.861257
CotAD_60342	1.06093	0.840926
CotAD_72067	1.05943	0.857002
CotAD_43283	1.05862	0.800497
CotAD_25580	1.05617	0.851336
CotAD_58038	1.05357	0.864788
CotAD_00679	1.05123	0.858562
CotAD_13226	1.04975	0.839749
CotAD_02484	1.04489	0.848155
CotAD_47685	1.04361	0.818986
CotAD_62105	1.04046	0.845243
CotAD_00351	1.03882	0.820475
CotAD_04724	1.03834	0.84404
CotAD_39697	1.03802	0.861414
CotAD_02961	1.03707	0.86365
CotAD_12937	1.03592	0.852946
CotAD_03954	1.02711	0.831673
CotAD_72047	1.0123	0.824086
CotAD_49267	1.00658	0.837778
CotAD_50864	1.00418	0.842661
CotAD_40319	1.003	0.817151
CotAD_31158	-1.00138	0.83521
CotAD_57947	-1.00222	0.832029
CotAD_41339	-1.00232	0.825702
CotAD_16023	-1.00271	0.846729
CotAD_33490	-1.00582	0.849234
CotAD_13129	-1.00651	0.841718
CotAD_52758	-1.00667	0.839005
CotAD_18787	-1.00806	0.849267
CotAD_49167	-1.01096	0.850631
CotAD_38656	-1.0118	0.855108
CotAD_44323	-1.0129	0.828056
CotAD_56065	-1.01437	0.801087
CotAD_25094	-1.01706	0.840434
CotAD_07453	-1.01738	0.847959
CotAD_65648	-1.01761	0.824418
CotAD_22786	-1.0204	0.810853
CotAD_61586	-1.02283	0.858067
CotAD_48753	-1.02651	0.862876
CotAD_32807	-1.02794	0.860026
CotAD_18782	-1.03091	0.862129
CotAD_74267	-1.03387	0.859487
CotAD_44826	-1.03388	0.841994
CotAD_22188	-1.03492	0.815268
CotAD_22306	-1.03499	0.84315
CotAD_16509	-1.03525	0.834845
CotAD_24894	-1.03564	0.819968
CotAD_67780	-1.03944	0.848763
CotAD_56267	-1.04405	0.856676
CotAD_21384	-1.04563	0.825954
CotAD_40000	-1.04749	0.853922
CotAD_13849	-1.04778	0.86429
CotAD_53765	-1.05306	0.861103
CotAD_02773	-1.05348	0.863309
CotAD_17495	-1.05393	0.819244
CotAD_28846	-1.05434	0.82639
CotAD_52909	-1.05444	0.857533
CotAD_10112	-1.0572	0.859899
CotAD_68826	-1.05728	0.848706
CotAD_10834	-1.05904	0.864551
CotAD_37197	-1.06081	0.861301
CotAD_35804	-1.06089	0.852552
CotAD_68168	-1.06407	0.862656
CotAD_19158	-1.06644	0.820896
CotAD_21647	-1.06951	0.82553
CotAD_48138	-1.07032	0.866374
CotAD_40541	-1.07186	0.842145
CotAD_04796	-1.07244	0.838172
CotAD_21858	-1.07704	0.810272
CotAD_62967	-1.07791	0.849898
CotAD_10623	-1.08276	0.822838
CotAD_62775	-1.08624	0.860003
CotAD_25016	-1.09772	0.840752
CotAD_46690	-1.10225	0.841122
CotAD_33587	-1.10307	0.805024
CotAD_08557	-1.10633	0.865245
CotAD_38772	-1.11028	0.805264
CotAD_24696	-1.11099	0.816315
CotAD_74302	-1.11301	0.857284
CotAD_12530	-1.11393	0.866051
CotAD_62381	-1.11685	0.827077
CotAD_63492	-1.11836	0.837899
CotAD_39690	-1.12147	0.855923
CotAD_21208	-1.12176	0.801303
CotAD_70933	-1.12556	0.804497
CotAD_18167	-1.13228	0.835462
CotAD_49942	-1.13343	0.863196
CotAD_04408	-1.13357	0.860332
CotAD_38815	-1.13601	0.824842
CotAD_08467	-1.13659	0.817889
CotAD_33225	-1.14183	0.801013
CotAD_33530	-1.14209	0.809659
CotAD_34748	-1.14209	0.854743
CotAD_02361	-1.14328	0.822912
CotAD_33228	-1.14395	0.833642
CotAD_06470	-1.14537	0.831359
CotAD_37077	-1.14765	0.864435
CotAD_19746	-1.15022	0.851357
CotAD_14762	-1.15249	0.861313
CotAD_02255	-1.15775	0.850432
CotAD_44886	-1.15886	0.832029
CotAD_66979	-1.15932	0.824442
CotAD_19039	-1.16052	0.868441
CotAD_02556	-1.16065	0.859318
CotAD_70611	-1.1702	0.865239
CotAD_47679	-1.17055	0.821275
CotAD_61841	-1.17119	0.821023
CotAD_70690	-1.18856	0.831765
CotAD_23183	-1.19083	0.828474
CotAD_31283	-1.19173	0.815701
CotAD_03931	-1.19228	0.801499
CotAD_11886	-1.19232	0.840562
CotAD_05692	-1.19479	0.81788
CotAD_30451	-1.19559	0.840935
CotAD_11215	-1.20265	0.87156
CotAD_58167	-1.20531	0.85182
CotAD_69935	-1.20692	0.831679
CotAD_06235	-1.20971	0.858722
CotAD_23020	-1.21034	0.871851
CotAD_24246	-1.21521	0.831199
CotAD_19394	-1.21821	0.861473
CotAD_07026	-1.22135	0.868883
CotAD_73411	-1.22286	0.843373
CotAD_57939	-1.22363	0.820475
CotAD_35301	-1.23314	0.859804
CotAD_19011	-1.23682	0.873122
CotAD_17333	-1.23747	0.858642
CotAD_52872	-1.23947	0.862985
CotAD_00636	-1.2397	0.842406
CotAD_35244	-1.24219	0.836488
CotAD_35509	-1.24257	0.825633
CotAD_73839	-1.24613	0.853655
CotAD_14301	-1.25073	0.804325
CotAD_50040	-1.25732	0.855241
CotAD_65156	-1.26189	0.806139
CotAD_00153	-1.26289	0.862941
CotAD_52049	-1.26309	0.87089
CotAD_29788	-1.26352	0.874169
CotAD_53528	-1.27014	0.872885
CotAD_42409	-1.27239	0.804461
CotAD_39064	-1.27306	0.833725
CotAD_16101	-1.27346	0.844855
CotAD_58503	-1.27968	0.815654
CotAD_65281	-1.28035	0.823493
CotAD_08879	-1.28414	0.848534
CotAD_18722	-1.28727	0.83832
CotAD_15507	-1.29138	0.832794
CotAD_45656	-1.29452	0.871341
CotAD_38040	-1.2948	0.859946
CotAD_08001	-1.29785	0.826238
CotAD_18169	-1.29819	0.848822
CotAD_17100	-1.30072	0.819057
CotAD_47495	-1.30397	0.874021
CotAD_02537	-1.30426	0.847574
CotAD_41272	-1.30538	0.868005
CotAD_47662	-1.30647	0.807625
CotAD_16314	-1.30684	0.811268
CotAD_75050	-1.3106	0.821607
CotAD_55654	-1.31381	0.835284
CotAD_50573	-1.31444	0.802492
CotAD_30553	-1.31823	0.839892
CotAD_42826	-1.32561	0.851479
CotAD_52169	-1.32704	0.836787
CotAD_14044	-1.32721	0.853883
CotAD_19866	-1.32737	0.866232
CotAD_63662	-1.32989	0.88081
CotAD_25022	-1.3329	0.849359
CotAD_70161	-1.33403	0.854485
CotAD_75398	-1.33697	0.866991
CotAD_26556	-1.33732	0.861331
CotAD_33078	-1.338	0.859371
CotAD_19343	-1.34147	0.88205
CotAD_41089	-1.34268	0.803773
CotAD_46142	-1.34485	0.871243
CotAD_64144	-1.34723	0.831531
CotAD_18404	-1.35043	0.857239
CotAD_15044	-1.35122	0.857708
CotAD_49877	-1.35612	0.812739
CotAD_42664	-1.35832	0.869126
CotAD_45941	-1.35998	0.881353
CotAD_60872	-1.36247	0.872956
CotAD_60438	-1.36367	0.809184
CotAD_33531	-1.36385	0.870092
CotAD_33047	-1.36649	0.826096
CotAD_22972	-1.37574	0.82995
CotAD_30610	-1.37951	0.844891
CotAD_55265	-1.38129	0.863706
CotAD_54554	-1.38285	0.834896
CotAD_18510	-1.3843	0.860717
CotAD_49679	-1.38645	0.815126
CotAD_04628	-1.38714	0.884487
CotAD_62245	-1.38965	0.877522
CotAD_29455	-1.39246	0.873541
CotAD_14438	-1.39369	0.811894
CotAD_00746	-1.39371	0.845727
CotAD_62380	-1.39804	0.864755
CotAD_59706	-1.40466	0.862662
CotAD_32296	-1.41689	0.864468
CotAD_15700	-1.42086	0.867836
CotAD_69436	-1.42193	0.847227
CotAD_35991	-1.42199	0.870697
CotAD_26375	-1.42207	0.868853
CotAD_26779	-1.42514	0.850459
CotAD_48152	-1.42727	0.817204
CotAD_19598	-1.43495	0.88178
CotAD_41246	-1.43502	0.810367
CotAD_57509	-1.43586	0.877027
CotAD_60881	-1.43646	0.86684
CotAD_15302	-1.43802	0.85697
CotAD_65014	-1.44335	0.825912
CotAD_74721	-1.44789	0.871883
CotAD_53608	-1.45328	0.806436
CotAD_33237	-1.4544	0.878886
CotAD_64466	-1.46327	0.881691
CotAD_39389	-1.4645	0.861598
CotAD_69942	-1.46814	0.862864
CotAD_19595	-1.47125	0.840556
CotAD_18778	-1.48248	0.88682
CotAD_49186	-1.48314	0.86705
CotAD_03057	-1.48529	0.878536
CotAD_45447	-1.50266	0.8523
CotAD_69929	-1.50593	0.856442
CotAD_74231	-1.50609	0.887582
CotAD_00093	-1.52059	0.826206
CotAD_38156	-1.52493	0.888887
CotAD_58386	-1.52546	0.85324
CotAD_36185	-1.5351	0.812271
CotAD_19268	-1.53593	0.832803
CotAD_36075	-1.53707	0.86641
CotAD_22326	-1.53868	0.829022
CotAD_35340	-1.54859	0.883301
CotAD_76135	-1.5492	0.822749
CotAD_45289	-1.5599	0.863605
CotAD_55198	-1.57114	0.87322
CotAD_22057	-1.58515	0.893557
CotAD_54661	-1.58616	0.877795
CotAD_07293	-1.59093	0.877561
CotAD_55696	-1.59108	0.838365
CotAD_04192	-1.59654	0.814696
CotAD_45307	-1.60044	0.847927
CotAD_33171	-1.60115	0.866185
CotAD_52129	-1.61293	0.870549
CotAD_32453	-1.61521	0.804529
CotAD_22380	-1.61619	0.887499
CotAD_25949	-1.62061	0.862481
CotAD_27341	-1.62238	0.876084
CotAD_40185	-1.62481	0.880437
CotAD_36071	-1.63174	0.888356
CotAD_62378	-1.63903	0.863955
CotAD_14040	-1.6423	0.85662
CotAD_02555	-1.65134	0.877786
CotAD_40383	-1.65493	0.883953
CotAD_40432	-1.65632	0.887505
CotAD_53878	-1.6606	0.893453
CotAD_34316	-1.66466	0.863424
CotAD_18720	-1.67183	0.876049
CotAD_00087	-1.67227	0.898656
CotAD_72400	-1.67248	0.812122
CotAD_38996	-1.68942	0.810263
CotAD_17579	-1.69161	0.816567
CotAD_04255	-1.70442	0.876218
CotAD_68658	-1.71396	0.849279
CotAD_69593	-1.71716	0.863309
CotAD_70105	-1.72368	0.894523
CotAD_59599	-1.72732	0.88634
CotAD_19836	-1.72834	0.864865
CotAD_68072	-1.73316	0.85254
CotAD_40995	-1.73712	0.881641
CotAD_12413	-1.74516	0.827202
CotAD_23725	-1.76096	0.888131
CotAD_07520	-1.76841	0.847357
CotAD_28892	-1.78564	0.900708
CotAD_00040	-1.79071	0.893319
CotAD_39253	-1.79163	0.871699
CotAD_31346	-1.7982	0.859261
CotAD_44959	-1.81299	0.899664
CotAD_34117	-1.82946	0.879912
CotAD_25062	-1.84734	0.877164
CotAD_33671	-1.8569	0.802964
CotAD_02798	-1.86338	0.830778
CotAD_35434	-1.86525	0.897156
CotAD_76745	-1.87764	0.896154
CotAD_03450	-1.89232	0.811592
CotAD_08613	-1.91146	0.83438
CotAD_15676	-1.91305	0.814159
CotAD_30818	-1.92618	0.905544
CotAD_00094	-1.93623	0.879043
CotAD_68015	-1.93977	0.880888
CotAD_13386	-1.94814	0.825639
CotAD_35432	-1.95815	0.811233
CotAD_02378	-1.96018	0.880659
CotAD_16666	-1.98381	0.888825
CotAD_23019	-1.99017	0.82046
CotAD_11037	-1.99347	0.842619
CotAD_51014	-1.99496	0.836325
CotAD_13875	-2.04018	0.864432
CotAD_25834	-2.04941	0.854272
CotAD_22640	-2.05753	0.904195
CotAD_64448	-2.06021	0.840802
CotAD_06935	-2.06673	0.870421
CotAD_20151	-2.08308	0.887882
CotAD_31374	-2.09128	0.847799
CotAD_66537	-2.10171	0.830105
CotAD_02408	-2.12122	0.866081
CotAD_71245	-2.13179	0.841428
CotAD_31220	-2.16877	0.81453
CotAD_75514	-2.18129	0.91303
CotAD_35878	-2.20716	0.812638
CotAD_08098	-2.22214	0.844885
CotAD_68659	-2.22753	0.887185
CotAD_33914	-2.25004	0.91397
CotAD_29851	-2.27342	0.910718
CotAD_20153	-2.27571	0.90667
CotAD_25411	-2.27936	0.896545
CotAD_10517	-2.29421	0.906665
CotAD_07507	-2.30269	0.867092
CotAD_10317	-2.31007	0.881819
CotAD_23407	-2.31451	0.807023
CotAD_69044	-2.33913	0.914619
CotAD_43016	-2.34688	0.89087
CotAD_35875	-2.35967	0.815227
CotAD_00862	-2.39892	0.852937
CotAD_55736	-2.41885	0.906946
CotAD_14529	-2.42994	0.917199
CotAD_53884	-2.44318	0.822132
CotAD_23160	-2.47986	0.859054
CotAD_06026	-2.50985	0.802863
CotAD_40575	-2.52224	0.810323
CotAD_71070	-2.52627	0.882248
CotAD_60857	-2.54591	0.922723
CotAD_42105	-2.56985	0.901787
CotAD_12714	-2.60489	0.892045
CotAD_35368	-2.63735	0.887633
CotAD_08674	-2.67539	0.927493
CotAD_43015	-2.69879	0.886559
CotAD_34453	-2.78073	0.883802
CotAD_23159	-2.78515	0.894992
CotAD_00838	-2.87125	0.901876
CotAD_66751	-2.87616	0.925963
CotAD_11244	-2.88303	0.824676
CotAD_37699	-2.89805	0.816899
CotAD_11330	-2.91484	0.862126
CotAD_70578	-2.95192	0.935231
CotAD_44737	-2.95843	0.835094
CotAD_54669	-3.03047	0.909985
CotAD_32877	-3.06451	0.930004
CotAD_42040	-3.11225	0.928383
CotAD_28847	-3.13876	0.917673
CotAD_06664	-3.3438	0.803287
CotAD_09148	-3.40512	0.814711
CotAD_57641	-3.52761	0.921243
CotAD_35876	-3.60715	0.924543
CotAD_47921	-3.62557	0.935104
CotAD_11165	-3.68104	0.910068
CotAD_43965	-3.733	0.844609
CotAD_33535	-3.7526	0.938997
CotAD_10100	-3.88771	0.830911
CotAD_11162	-3.90432	0.871521
CotAD_07768	-3.93477	0.956635
CotAD_18918	-3.99774	0.850565
CotAD_16433	-4.11779	0.877173
CotAD_07415	-4.46781	0.822686
CotAD_70799	-4.71807	0.8461
CotAD_47290	-4.74498	0.962011
CotAD_50495	-4.83697	0.887914
CotAD_75293	-4.95998	0.958966
CotAD_33132	-4.9672	0.930378
CotAD_59168	-4.98872	0.834854
CotAD_27035	-5.01239	0.869535
CotAD_11600	-5.03593	0.827273
CotAD_58243	-5.29665	0.840369
CotAD_40371	-5.32234	0.980079
CotAD_36710	-5.36228	0.864272
CotAD_15774	-5.45009	0.803998
CotAD_35539	-5.54832	0.951521
CotAD_54213	-5.55419	0.943441
CotAD_16047	-5.61157	0.859439
CotAD_28848	-5.63825	0.863703
CotAD_40816	-5.73519	0.936853
CotAD_13976	-5.80856	0.906715
CotAD_45880	-6.06395	0.939359
CotAD_00236	-6.09585	0.984636
CotAD_14509	-6.19758	0.958411
CotAD_44278	-6.33725	0.979246
CotAD_38655	-6.346	0.996715
CotAD_32876	-6.78852	0.960202
CotAD_42041	-6.86187	0.993587
CotAD_08394	-7.75019	0.808674
CotAD_28764	-7.80228	0.816095
CotAD_64027	-7.82622	0.819745
CotAD_39189	-7.86911	0.825856
CotAD_07148	-7.88885	0.828323
CotAD_58736	-7.9789	0.839895
CotAD_74819	-7.98313	0.840677
CotAD_07617	-8.02255	0.845602
CotAD_42756	-8.06309	0.850465
CotAD_49449	-8.08554	0.973645
CotAD_34605	-8.09767	0.855075
CotAD_18081	-8.12832	0.858965
CotAD_11164	-8.18098	0.865005
CotAD_68205	-8.20039	0.867427
CotAD_41643	-8.22919	0.870739
CotAD_28756	-8.28644	0.876873
CotAD_34116	-8.31038	0.87934
CotAD_27090	-8.33984	0.882764
CotAD_24110	-8.36412	0.884967
CotAD_57038	-8.45367	0.894336
CotAD_44297	-9.23906	0.949795
CotAD_27299	-9.31434	0.953303
CotAD_56281	-9.6116	0.994559
CotAD_75380	-9.73184	0.968367
CotAD_08176	-9.87735	0.972563
CotAD_35809	-10.0751	0.97728
CotAD_68207	-10.3851	0.982964
CotAD_65497	-10.6715	0.986833
CotAD_44173	-10.8729	0.989214

## Sheet: Gene_B-D
Supplementary Table S1. The differentially expressed genes between WT and fl 0 DPA ovules
GeneID	log2Ratio(0_WT/0_f1)	Qvalue
CotAD_27919	13.3879	0.998015
CotAD_08612	13.3119	0.997878
CotAD_06743	13.1206	0.997538
CotAD_38070	12.7088	0.996376
CotAD_67194	12.6096	0.996023
CotAD_73221	12.3517	0.995013
CotAD_75313	11.9579	0.992936
CotAD_72848	11.9575	0.992936
CotAD_45295	11.7783	0.991632
CotAD_48384	11.7129	0.991119
CotAD_10182	11.408	0.997463
CotAD_74168	11.2772	0.987391
CotAD_32973	11.0879	0.997303
CotAD_14675	10.8242	0.997926
CotAD_36336	10.8178	0.981382
CotAD_26472	10.8054	0.981219
CotAD_67383	10.7262	0.979956
CotAD_57122	10.6194	0.978193
CotAD_34347	10.2811	0.970954
CotAD_60853	10.2733	0.970815
CotAD_44284	10.2442	0.970098
CotAD_23298	10.244	0.970098
CotAD_58594	10.0951	0.966219
CotAD_75266	9.92772	0.961196
CotAD_48289	9.90218	0.960354
CotAD_14676	9.66571	0.993454
CotAD_65463	9.59369	0.948762
CotAD_22400	9.51239	0.944969
CotAD_06744	9.39034	0.938805
CotAD_60970	9.33893	0.998998
CotAD_42828	9.28769	0.93324
CotAD_76042	9.27254	0.97899
CotAD_22149	9.19589	0.927702
CotAD_39457	9.17722	0.987928
CotAD_42549	9.01949	0.997093
CotAD_23297	8.84713	0.902944
CotAD_66300	8.78048	0.897376
CotAD_43272	8.76427	0.895838
CotAD_55918	8.68741	0.889004
CotAD_02874	8.62853	0.883789
CotAD_75267	8.54179	0.986031
CotAD_61079	8.41361	0.862199
CotAD_46880	8.3961	0.860317
CotAD_04194	8.31651	0.851243
CotAD_76687	8.22625	0.839992
CotAD_38558	7.93597	0.80293
CotAD_50472	7.92575	0.801445
CotAD_02386	7.8881	0.974777
CotAD_43432	7.85872	0.924991
CotAD_21267	7.61764	0.989051
CotAD_12819	7.56055	0.988076
CotAD_23894	7.41609	0.956869
CotAD_61031	7.1479	0.98828
CotAD_35245	7.14767	0.981924
CotAD_48455	7.13062	0.934135
CotAD_20302	7.0635	0.956549
CotAD_06841	6.84206	0.958591
CotAD_46844	6.7422	0.982686
CotAD_75563	6.716	0.921769
CotAD_14663	6.32706	0.96079
CotAD_75149	6.3067	0.948486
CotAD_01999	6.30114	0.844712
CotAD_49544	6.28802	0.966882
CotAD_71101	6.16522	0.962476
CotAD_37937	6.11084	0.926182
CotAD_49861	6.08622	0.978235
CotAD_71619	6.03288	0.902724
CotAD_27884	5.93314	0.882189
CotAD_25486	5.8882	0.96725
CotAD_44854	5.7598	0.967324
CotAD_20689	5.70876	0.852079
CotAD_14664	5.67239	0.973606
CotAD_64148	5.6459	0.967407
CotAD_43297	5.6378	0.991264
CotAD_55952	5.61917	0.981032
CotAD_13033	5.51249	0.915378
CotAD_53270	5.38543	0.823827
CotAD_04193	5.37614	0.977014
CotAD_35365	5.33499	0.903853
CotAD_62802	5.29876	0.927352
CotAD_66863	5.26699	0.92772
CotAD_69361	5.16223	0.885013
CotAD_48613	5.15206	0.893577
CotAD_18194	5.0585	0.984309
CotAD_76583	5.05084	0.928333
CotAD_32836	5.04773	0.81377
CotAD_68784	4.98058	0.805247
CotAD_52080	4.97402	0.832507
CotAD_74937	4.97138	0.896137
CotAD_32589	4.95415	0.917988
CotAD_21165	4.66772	0.867047
CotAD_22387	4.65623	0.915185
CotAD_30021	4.64385	0.972267
CotAD_24572	4.6371	0.963246
CotAD_48615	4.55027	0.896576
CotAD_09004	4.54726	0.813373
CotAD_70714	4.47093	0.90826
CotAD_00565	4.46382	0.847471
CotAD_09472	4.45816	0.866528
CotAD_18423	4.44	0.971864
CotAD_51648	4.41284	0.955803
CotAD_25843	4.35886	0.86136
CotAD_49309	4.34979	0.900484
CotAD_22975	4.3221	0.963451
CotAD_72932	4.32024	0.913022
CotAD_42114	4.25768	0.870626
CotAD_22244	4.25168	0.970183
CotAD_20978	4.24776	0.971339
CotAD_74938	4.24177	0.939211
CotAD_35784	4.24035	0.953497
CotAD_27924	4.22071	0.968222
CotAD_13206	4.172	0.951648
CotAD_34262	4.14073	0.806053
CotAD_05269	4.09487	0.928019
CotAD_08877	4.06483	0.878177
CotAD_08578	4.03738	0.925488
CotAD_53565	4.01653	0.962227
CotAD_39721	3.99063	0.934488
CotAD_26080	3.89835	0.916436
CotAD_34985	3.89804	0.878772
CotAD_18499	3.86959	0.867358
CotAD_05386	3.84776	0.950365
CotAD_19033	3.82467	0.933409
CotAD_59939	3.73369	0.935504
CotAD_53929	3.49942	0.815186
CotAD_37924	3.47576	0.911273
CotAD_41275	3.44635	0.927447
CotAD_62723	3.44219	0.937013
CotAD_22834	3.41883	0.93535
CotAD_18534	3.3702	0.84988
CotAD_72920	3.35861	0.874401
CotAD_53880	3.35589	0.947683
CotAD_09150	3.31774	0.933427
CotAD_01640	3.29209	0.936085
CotAD_60054	3.29121	0.941377
CotAD_22596	3.27721	0.907596
CotAD_76176	3.25274	0.892569
CotAD_31424	3.2282	0.906559
CotAD_56911	3.215	0.9405
CotAD_27184	3.17807	0.81008
CotAD_34622	3.13309	0.811793
CotAD_46044	3.11364	0.941351
CotAD_02103	3.10946	0.80104
CotAD_54831	3.10127	0.856619
CotAD_59105	3.03002	0.922901
CotAD_33163	2.95953	0.8809
CotAD_16520	2.9115	0.915072
CotAD_47859	2.89056	0.875676
CotAD_01137	2.86044	0.895005
CotAD_76550	2.8268	0.884165
CotAD_39899	2.80849	0.904209
CotAD_58244	2.78452	0.927219
CotAD_73166	2.77977	0.918605
CotAD_09140	2.76741	0.894407
CotAD_57853	2.75351	0.857887
CotAD_41114	2.74788	0.928375
CotAD_12715	2.72702	0.929195
CotAD_47858	2.7147	0.880153
CotAD_22399	2.7146	0.903599
CotAD_28758	2.70533	0.828358
CotAD_07526	2.68645	0.913597
CotAD_08146	2.68416	0.810925
CotAD_09256	2.66882	0.851925
CotAD_23854	2.63155	0.873118
CotAD_25485	2.63034	0.86168
CotAD_35847	2.58071	0.815056
CotAD_18860	2.56999	0.921393
CotAD_22466	2.5292	0.914622
CotAD_36532	2.52648	0.81833
CotAD_71721	2.51045	0.911033
CotAD_16680	2.50169	0.922967
CotAD_06118	2.49696	0.903486
CotAD_30784	2.48216	0.87628
CotAD_49545	2.47728	0.834439
CotAD_51428	2.46296	0.904476
CotAD_38660	2.45559	0.916121
CotAD_76868	2.43388	0.91685
CotAD_16802	2.42648	0.866964
CotAD_29091	2.41293	0.819705
CotAD_15105	2.40527	0.920229
CotAD_31761	2.4023	0.813296
CotAD_33153	2.39522	0.91643
CotAD_52285	2.3825	0.894166
CotAD_63778	2.36881	0.882032
CotAD_20551	2.34539	0.915416
CotAD_10038	2.32174	0.882989
CotAD_58010	2.31211	0.819966
CotAD_68165	2.29932	0.919627
CotAD_04046	2.29201	0.887034
CotAD_39217	2.28354	0.908855
CotAD_03786	2.27405	0.909501
CotAD_20872	2.2652	0.902147
CotAD_55710	2.25448	0.862655
CotAD_22169	2.24532	0.89497
CotAD_54527	2.24313	0.886145
CotAD_58449	2.24016	0.899942
CotAD_14773	2.22711	0.908935
CotAD_61643	2.20554	0.850414
CotAD_05399	2.20217	0.879765
CotAD_22747	2.19708	0.819794
CotAD_76295	2.18335	0.901776
CotAD_46969	2.17495	0.844146
CotAD_38581	2.17327	0.89166
CotAD_10695	2.16971	0.912888
CotAD_01753	2.15435	0.914263
CotAD_00429	2.15002	0.828865
CotAD_75214	2.14331	0.876662
CotAD_40056	2.1396	0.875714
CotAD_61534	2.13556	0.914376
CotAD_36879	2.12955	0.888536
CotAD_37247	2.12828	0.912758
CotAD_42669	2.11847	0.849951
CotAD_19111	2.10721	0.83365
CotAD_55043	2.09941	0.813622
CotAD_09649	2.09843	0.910636
CotAD_13224	2.09578	0.898641
CotAD_71648	2.07999	0.90708
CotAD_03744	2.06832	0.912509
CotAD_28827	2.06627	0.896235
CotAD_53269	2.04442	0.853863
CotAD_37696	2.03981	0.865675
CotAD_61580	2.03633	0.855027
CotAD_19231	2.01798	0.909466
CotAD_18169	2.01721	0.890439
CotAD_07070	2.0074	0.887144
CotAD_22751	2.00418	0.898321
CotAD_20567	1.99414	0.896659
CotAD_27366	1.97222	0.80611
CotAD_11167	1.95111	0.847098
CotAD_47863	1.94627	0.908485
CotAD_20871	1.92559	0.898837
CotAD_38502	1.91651	0.904016
CotAD_24250	1.9149	0.90329
CotAD_16314	1.91258	0.877883
CotAD_07056	1.90584	0.88349
CotAD_21773	1.89498	0.891357
CotAD_75312	1.88826	0.906209
CotAD_15724	1.87266	0.872052
CotAD_29763	1.86566	0.882545
CotAD_02484	1.85191	0.874804
CotAD_62513	1.85035	0.891494
CotAD_39456	1.84836	0.896679
CotAD_14780	1.8405	0.874953
CotAD_21893	1.83624	0.885994
CotAD_21279	1.823	0.858794
CotAD_47111	1.81407	0.886586
CotAD_32076	1.8135	0.893334
CotAD_29451	1.80606	0.885457
CotAD_73968	1.80021	0.837589
CotAD_13031	1.79411	0.88517
CotAD_66890	1.79026	0.87724
CotAD_51155	1.78853	0.854583
CotAD_43443	1.78815	0.902532
CotAD_49438	1.78493	0.85848
CotAD_00314	1.77309	0.842357
CotAD_74529	1.77141	0.803763
CotAD_51890	1.77071	0.873924
CotAD_18736	1.76825	0.889689
CotAD_43445	1.76689	0.901803
CotAD_50496	1.76167	0.857167
CotAD_71074	1.76003	0.838961
CotAD_04253	1.7597	0.870763
CotAD_13532	1.74872	0.811521
CotAD_33147	1.74617	0.858266
CotAD_13614	1.74581	0.870214
CotAD_74799	1.73986	0.889378
CotAD_66926	1.73545	0.858643
CotAD_44282	1.72193	0.890293
CotAD_26763	1.70832	0.815877
CotAD_27878	1.70011	0.805473
CotAD_31114	1.69963	0.832806
CotAD_75505	1.68925	0.821685
CotAD_63936	1.68711	0.826639
CotAD_22198	1.6824	0.881528
CotAD_41989	1.6718	0.888344
CotAD_04254	1.65439	0.886074
CotAD_05147	1.65143	0.822046
CotAD_11371	1.65005	0.875767
CotAD_00199	1.64489	0.890104
CotAD_76671	1.62581	0.807997
CotAD_26482	1.62412	0.881386
CotAD_05692	1.6165	0.881967
CotAD_28846	1.61588	0.894851
CotAD_17171	1.61587	0.878103
CotAD_32299	1.61393	0.881244
CotAD_71719	1.61002	0.851386
CotAD_51009	1.60621	0.817871
CotAD_25709	1.60182	0.887378
CotAD_06107	1.59832	0.873498
CotAD_00442	1.59441	0.839938
CotAD_65088	1.59231	0.848117
CotAD_28844	1.58831	0.891994
CotAD_47554	1.58417	0.862548
CotAD_44669	1.57915	0.814146
CotAD_45488	1.57885	0.857819
CotAD_75734	1.57811	0.886003
CotAD_37088	1.5771	0.863322
CotAD_72496	1.57391	0.8237
CotAD_10253	1.56892	0.88912
CotAD_52747	1.56533	0.885517
CotAD_50633	1.5563	0.877818
CotAD_68617	1.55528	0.864012
CotAD_45460	1.55486	0.820013
CotAD_08613	1.55253	0.891265
CotAD_70281	1.54761	0.818505
CotAD_37105	1.54394	0.826221
CotAD_37104	1.53771	0.877744
CotAD_57659	1.53272	0.849688
CotAD_09825	1.53181	0.863301
CotAD_05671	1.53058	0.859763
CotAD_42715	1.52031	0.863458
CotAD_61650	1.51628	0.829629
CotAD_49750	1.51129	0.835431
CotAD_06117	1.50601	0.847373
CotAD_25448	1.50177	0.804862
CotAD_47132	1.50073	0.843669
CotAD_46966	1.49639	0.843228
CotAD_37838	1.49585	0.890412
CotAD_55913	1.48682	0.806507
CotAD_30242	1.48152	0.814608
CotAD_17449	1.48145	0.886355
CotAD_51008	1.47395	0.819077
CotAD_36667	1.47313	0.850517
CotAD_25698	1.4636	0.858779
CotAD_54524	1.45994	0.845314
CotAD_02877	1.45981	0.886969
CotAD_38161	1.45964	0.870463
CotAD_02766	1.45762	0.841076
CotAD_49042	1.44699	0.871328
CotAD_76273	1.44246	0.862365
CotAD_02876	1.44102	0.885852
CotAD_39689	1.4405	0.882287
CotAD_46968	1.43516	0.8288
CotAD_39140	1.43291	0.821984
CotAD_56885	1.42883	0.832545
CotAD_34404	1.42707	0.886089
CotAD_39695	1.4194	0.88074
CotAD_34071	1.41836	0.848562
CotAD_43111	1.40479	0.816194
CotAD_03391	1.40454	0.872724
CotAD_04255	1.40268	0.882106
CotAD_74240	1.39142	0.859034
CotAD_42529	1.38905	0.870967
CotAD_35290	1.37714	0.821794
CotAD_37068	1.37355	0.882127
CotAD_23344	1.3729	0.862753
CotAD_10252	1.37264	0.858151
CotAD_40356	1.36977	0.85648
CotAD_05319	1.36945	0.832619
CotAD_38985	1.36664	0.853901
CotAD_22380	1.36581	0.881816
CotAD_34611	1.36248	0.804059
CotAD_13277	1.35839	0.829309
CotAD_34232	1.35838	0.817379
CotAD_60842	1.34331	0.874825
CotAD_57495	1.33867	0.826841
CotAD_22386	1.33726	0.862936
CotAD_59218	1.33632	0.87471
CotAD_08592	1.333	0.828082
CotAD_45572	1.33053	0.835147
CotAD_63749	1.32879	0.836415
CotAD_53612	1.32216	0.846884
CotAD_46409	1.31951	0.874733
CotAD_53951	1.31481	0.801111
CotAD_02715	1.30601	0.820562
CotAD_29643	1.30552	0.84401
CotAD_58064	1.30473	0.878719
CotAD_42069	1.30014	0.818677
CotAD_41272	1.29995	0.839292
CotAD_00273	1.29784	0.867577
CotAD_43773	1.29017	0.865675
CotAD_50241	1.29005	0.848126
CotAD_59294	1.28791	0.827985
CotAD_71850	1.28595	0.82148
CotAD_38333	1.28447	0.8257
CotAD_32773	1.28432	0.859289
CotAD_00176	1.28382	0.867367
CotAD_74750	1.28349	0.809509
CotAD_25717	1.27398	0.820968
CotAD_40115	1.27214	0.868795
CotAD_64256	1.27153	0.872212
CotAD_16351	1.27057	0.833502
CotAD_45754	1.26577	0.840045
CotAD_20048	1.26001	0.847524
CotAD_11971	1.25743	0.855505
CotAD_55909	1.25158	0.871477
CotAD_20807	1.25058	0.860827
CotAD_36444	1.23796	0.845589
CotAD_14117	1.23511	0.862931
CotAD_33026	1.23338	0.87383
CotAD_48461	1.23294	0.854044
CotAD_66503	1.22972	0.854011
CotAD_01750	1.22881	0.865073
CotAD_10578	1.2278	0.812573
CotAD_33757	1.22711	0.871699
CotAD_07129	1.22584	0.850615
CotAD_54152	1.2239	0.856044
CotAD_68885	1.22303	0.857259
CotAD_25761	1.22201	0.864471
CotAD_52872	1.22136	0.869968
CotAD_03057	1.22132	0.873598
CotAD_07889	1.21822	0.839527
CotAD_17169	1.21799	0.871355
CotAD_69935	1.21189	0.867696
CotAD_71489	1.21123	0.867633
CotAD_23731	1.2102	0.866001
CotAD_67652	1.20784	0.844099
CotAD_48597	1.20695	0.826248
CotAD_55514	1.20568	0.83798
CotAD_59001	1.20421	0.851101
CotAD_59144	1.20073	0.821699
CotAD_13625	1.19868	0.864774
CotAD_03930	1.19864	0.821059
CotAD_40664	1.19749	0.841008
CotAD_05303	1.19495	0.821465
CotAD_58503	1.19126	0.864279
CotAD_54934	1.19106	0.825801
CotAD_28680	1.18212	0.829368
CotAD_74952	1.17876	0.857232
CotAD_71392	1.17625	0.858305
CotAD_22914	1.17293	0.806448
CotAD_00887	1.1717	0.853327
CotAD_04873	1.168	0.807778
CotAD_35678	1.16589	0.862362
CotAD_01296	1.16532	0.851181
CotAD_08115	1.16399	0.834978
CotAD_49194	1.16263	0.83878
CotAD_38217	1.16005	0.867538
CotAD_16620	1.15855	0.802539
CotAD_22897	1.1567	0.830521
CotAD_08980	1.15349	0.843109
CotAD_31144	1.15289	0.840211
CotAD_53983	1.15288	0.844837
CotAD_39720	1.152	0.808895
CotAD_75454	1.15193	0.866709
CotAD_40365	1.1497	0.837159
CotAD_23025	1.14576	0.837692
CotAD_06021	1.14553	0.803031
CotAD_58749	1.14185	0.825113
CotAD_60903	1.13802	0.817746
CotAD_32483	1.13651	0.836054
CotAD_50099	1.13595	0.863473
CotAD_61187	1.13492	0.830444
CotAD_75513	1.13333	0.855066
CotAD_04256	1.13319	0.864234
CotAD_31688	1.13302	0.841331
CotAD_42036	1.12898	0.850085
CotAD_13581	1.12876	0.843343
CotAD_59222	1.12778	0.84748
CotAD_02151	1.12772	0.830663
CotAD_76346	1.12094	0.811651
CotAD_16567	1.12087	0.82882
CotAD_08643	1.1195	0.845815
CotAD_08684	1.11822	0.840125
CotAD_01749	1.11631	0.836027
CotAD_46021	1.11478	0.827635
CotAD_20968	1.11393	0.803158
CotAD_11036	1.11229	0.866949
CotAD_50203	1.11142	0.848648
CotAD_14462	1.11078	0.851729
CotAD_20876	1.10986	0.855534
CotAD_55874	1.10959	0.865384
CotAD_53197	1.10762	0.840149
CotAD_11496	1.10514	0.806572
CotAD_38170	1.1048	0.862978
CotAD_07823	1.10337	0.828746
CotAD_31125	1.1024	0.801211
CotAD_48673	1.10208	0.851154
CotAD_16597	1.09992	0.833241
CotAD_19732	1.09653	0.852769
CotAD_74851	1.09503	0.841065
CotAD_15317	1.09431	0.847782
CotAD_26792	1.09426	0.845228
CotAD_07783	1.09331	0.859046
CotAD_30500	1.08816	0.835458
CotAD_19661	1.08279	0.853072
CotAD_37070	1.08068	0.808513
CotAD_00065	1.08011	0.859632
CotAD_18482	1.07838	0.850177
CotAD_72231	1.07827	0.855069
CotAD_22468	1.07685	0.824162
CotAD_16079	1.07651	0.820757
CotAD_59706	1.07384	0.848888
CotAD_25082	1.07232	0.827916
CotAD_36138	1.07152	0.845637
CotAD_12942	1.06977	0.836
CotAD_25614	1.06914	0.840297
CotAD_21820	1.06909	0.847356
CotAD_16315	1.064	0.838534
CotAD_73164	1.06368	0.815112
CotAD_25559	1.0614	0.857188
CotAD_32894	1.05859	0.846304
CotAD_69942	1.05582	0.818075
CotAD_56108	1.05464	0.849682
CotAD_14113	1.05333	0.846686
CotAD_11177	1.05318	0.854464
CotAD_58230	1.0515	0.828186
CotAD_67776	1.0511	0.839491
CotAD_15615	1.04865	0.821193
CotAD_00200	1.0422	0.850153
CotAD_56197	1.03741	0.848725
CotAD_21470	1.03436	0.820082
CotAD_13887	1.03201	0.831084
CotAD_10922	1.03026	0.84569
CotAD_26656	1.02905	0.817551
CotAD_67437	1.02517	0.82954
CotAD_59500	1.02274	0.852672
CotAD_31379	1.02265	0.818855
CotAD_58772	1.02073	0.841592
CotAD_17168	1.01737	0.849089
CotAD_25917	1.01509	0.833914
CotAD_34748	1.01438	0.824678
CotAD_03506	1.01192	0.850049
CotAD_65281	1.00887	0.840066
CotAD_54344	1.00612	0.806996
CotAD_05094	1.00444	0.800711
CotAD_38089	1.0041	0.842558
CotAD_21698	1.00372	0.846956
CotAD_02752	1.00219	0.846733
CotAD_76007	-1.00174	0.837823
CotAD_66038	-1.00178	0.832625
CotAD_02806	-1.00288	0.831037
CotAD_12926	-1.00392	0.847373
CotAD_33747	-1.00535	0.833479
CotAD_50925	-1.00677	0.852568
CotAD_14166	-1.01291	0.829573
CotAD_74935	-1.01437	0.81243
CotAD_74149	-1.01522	0.846464
CotAD_46339	-1.01635	0.852275
CotAD_00940	-1.01681	0.821951
CotAD_72914	-1.01708	0.836145
CotAD_34240	-1.01909	0.828687
CotAD_70244	-1.02261	0.842662
CotAD_38361	-1.02569	0.80902
CotAD_09050	-1.02601	0.801093
CotAD_16851	-1.02615	0.816825
CotAD_25720	-1.02655	0.834548
CotAD_12781	-1.02674	0.851833
CotAD_00585	-1.03124	0.830225
CotAD_43205	-1.03166	0.806445
CotAD_26548	-1.03265	0.846718
CotAD_60387	-1.03414	0.838285
CotAD_60526	-1.03443	0.802669
CotAD_13647	-1.03909	0.812777
CotAD_40215	-1.04489	0.851747
CotAD_03838	-1.04651	0.842111
CotAD_48664	-1.04665	0.802779
CotAD_02553	-1.04837	0.801632
CotAD_56995	-1.05113	0.812371
CotAD_31091	-1.05403	0.830604
CotAD_46079	-1.05427	0.804987
CotAD_16581	-1.05551	0.851643
CotAD_63494	-1.05612	0.818784
CotAD_04265	-1.05991	0.836762
CotAD_28053	-1.06033	0.823463
CotAD_41879	-1.06299	0.853623
CotAD_56198	-1.06429	0.854687
CotAD_10936	-1.0644	0.842333
CotAD_22346	-1.06509	0.833087
CotAD_04264	-1.0672	0.825898
CotAD_05977	-1.06892	0.853653
CotAD_00898	-1.07021	0.808679
CotAD_48506	-1.07619	0.817293
CotAD_09789	-1.07819	0.840552
CotAD_33836	-1.07846	0.807079
CotAD_06040	-1.08221	0.805615
CotAD_29851	-1.08275	0.831129
CotAD_49548	-1.08334	0.833508
CotAD_03123	-1.08343	0.823943
CotAD_28278	-1.08423	0.825338
CotAD_11662	-1.08683	0.853098
CotAD_62024	-1.08846	0.843
CotAD_30519	-1.09169	0.842712
CotAD_55894	-1.09567	0.806166
CotAD_56175	-1.09849	0.837153
CotAD_22786	-1.10203	0.821166
CotAD_29648	-1.10318	0.840187
CotAD_57706	-1.10588	0.809689
CotAD_33422	-1.10605	0.827635
CotAD_40222	-1.10672	0.81534
CotAD_56723	-1.10829	0.825238
CotAD_31489	-1.11164	0.824224
CotAD_00680	-1.112	0.836824
CotAD_41371	-1.11202	0.864208
CotAD_49942	-1.11543	0.867577
CotAD_06986	-1.11672	0.861873
CotAD_63045	-1.11951	0.832003
CotAD_23077	-1.12214	0.867882
CotAD_43197	-1.12437	0.844884
CotAD_34491	-1.12733	0.847951
CotAD_19011	-1.12904	0.858145
CotAD_11603	-1.13152	0.80149
CotAD_29765	-1.13236	0.862631
CotAD_42101	-1.13453	0.850434
CotAD_58712	-1.13764	0.866406
CotAD_36004	-1.13775	0.817746
CotAD_28807	-1.13806	0.820976
CotAD_22064	-1.1403	0.861538
CotAD_09469	-1.14292	0.811132
CotAD_51350	-1.14435	0.816389
CotAD_58945	-1.14492	0.837337
CotAD_14362	-1.14507	0.801321
CotAD_76753	-1.14535	0.863665
CotAD_66147	-1.14555	0.847513
CotAD_76216	-1.14594	0.813385
CotAD_75718	-1.14749	0.854553
CotAD_31554	-1.14753	0.847273
CotAD_67239	-1.14801	0.81185
CotAD_01021	-1.14809	0.868024
CotAD_65077	-1.14894	0.81259
CotAD_04637	-1.14904	0.828225
CotAD_26982	-1.15033	0.843035
CotAD_53319	-1.15108	0.855839
CotAD_04558	-1.15161	0.848991
CotAD_59599	-1.15183	0.862015
CotAD_49635	-1.15249	0.867295
CotAD_04331	-1.1529	0.826313
CotAD_00729	-1.15374	0.8092
CotAD_19257	-1.15455	0.844869
CotAD_34115	-1.15881	0.828091
CotAD_08225	-1.15951	0.813263
CotAD_59641	-1.15965	0.806039
CotAD_42599	-1.1613	0.811361
CotAD_40995	-1.16146	0.836154
CotAD_05462	-1.16444	0.848079
CotAD_22992	-1.16469	0.838226
CotAD_53626	-1.16513	0.821178
CotAD_37719	-1.167	0.831443
CotAD_23815	-1.16742	0.80098
CotAD_64307	-1.17082	0.864836
CotAD_44420	-1.17191	0.843432
CotAD_29605	-1.17281	0.852778
CotAD_60390	-1.17391	0.86229
CotAD_03497	-1.17439	0.870801
CotAD_74006	-1.17696	0.851593
CotAD_25200	-1.17735	0.856613
CotAD_12449	-1.17892	0.827816
CotAD_30233	-1.18052	0.821267
CotAD_18107	-1.18218	0.869506
CotAD_18479	-1.18326	0.85535
CotAD_73174	-1.18482	0.827994
CotAD_69950	-1.1851	0.837043
CotAD_48753	-1.18682	0.871515
CotAD_06350	-1.18859	0.832447
CotAD_55473	-1.18991	0.8423
CotAD_68620	-1.19178	0.834696
CotAD_18488	-1.19257	0.849006
CotAD_03411	-1.19362	0.81849
CotAD_67601	-1.19399	0.867696
CotAD_17473	-1.19478	0.871106
CotAD_13841	-1.1964	0.832735
CotAD_35840	-1.19785	0.848891
CotAD_60736	-1.20097	0.818123
CotAD_57474	-1.20159	0.812241
CotAD_00153	-1.20589	0.864806
CotAD_56276	-1.20938	0.857555
CotAD_74016	-1.21182	0.845767
CotAD_33582	-1.21298	0.867506
CotAD_33021	-1.21336	0.861659
CotAD_52766	-1.21422	0.836747
CotAD_06790	-1.21453	0.847649
CotAD_14769	-1.21688	0.872229
CotAD_53066	-1.21709	0.86486
CotAD_73771	-1.22172	0.841302
CotAD_73341	-1.22291	0.820594
CotAD_46764	-1.23098	0.862981
CotAD_68861	-1.23165	0.863876
CotAD_07865	-1.23257	0.856728
CotAD_64426	-1.23319	0.868051
CotAD_21495	-1.23628	0.870345
CotAD_55538	-1.2376	0.863763
CotAD_64466	-1.23847	0.864738
CotAD_36462	-1.23916	0.873634
CotAD_46717	-1.241	0.854767
CotAD_35244	-1.24162	0.800405
CotAD_63403	-1.24216	0.835962
CotAD_76193	-1.24589	0.826627
CotAD_65458	-1.24785	0.819453
CotAD_08502	-1.24803	0.829739
CotAD_55658	-1.24876	0.875447
CotAD_30404	-1.24908	0.841539
CotAD_45307	-1.24953	0.800145
CotAD_76598	-1.25029	0.876473
CotAD_30208	-1.25268	0.825084
CotAD_05991	-1.25275	0.821193
CotAD_03903	-1.25356	0.855605
CotAD_38764	-1.25445	0.852778
CotAD_22228	-1.25484	0.866294
CotAD_73411	-1.25557	0.826764
CotAD_06235	-1.25621	0.856112
CotAD_00769	-1.25673	0.817957
CotAD_30567	-1.25731	0.836291
CotAD_25580	-1.25803	0.858041
CotAD_00532	-1.25816	0.87636
CotAD_69975	-1.25847	0.877012
CotAD_65691	-1.2596	0.833431
CotAD_41636	-1.25979	0.854731
CotAD_25383	-1.26022	0.863046
CotAD_73447	-1.26094	0.845029
CotAD_10332	-1.26284	0.860548
CotAD_11176	-1.26304	0.866587
CotAD_50040	-1.26364	0.827715
CotAD_40686	-1.26499	0.857105
CotAD_22870	-1.26539	0.848896
CotAD_38485	-1.26706	0.870994
CotAD_58654	-1.26796	0.811248
CotAD_54749	-1.26901	0.874188
CotAD_50459	-1.26908	0.842994
CotAD_35989	-1.27229	0.870182
CotAD_74059	-1.27707	0.801674
CotAD_53492	-1.27733	0.814967
CotAD_63429	-1.27928	0.83261
CotAD_59546	-1.29017	0.87524
CotAD_30694	-1.29203	0.868016
CotAD_40457	-1.29355	0.842442
CotAD_24381	-1.29399	0.867467
CotAD_23723	-1.29646	0.866116
CotAD_57947	-1.29806	0.855623
CotAD_70169	-1.2996	0.856506
CotAD_26764	-1.30051	0.879039
CotAD_00487	-1.30416	0.874404
CotAD_38990	-1.31315	0.878636
CotAD_03542	-1.31428	0.861058
CotAD_22031	-1.3146	0.869654
CotAD_20600	-1.31567	0.819299
CotAD_59010	-1.31866	0.859778
CotAD_10611	-1.32057	0.871266
CotAD_68819	-1.32227	0.858687
CotAD_48745	-1.32358	0.870997
CotAD_15085	-1.32399	0.857807
CotAD_18624	-1.33055	0.811532
CotAD_19268	-1.33082	0.801499
CotAD_44999	-1.33114	0.844217
CotAD_27136	-1.33476	0.845874
CotAD_03954	-1.33569	0.847246
CotAD_73913	-1.33674	0.828625
CotAD_70473	-1.33789	0.878014
CotAD_37273	-1.34001	0.86502
CotAD_48097	-1.34208	0.879753
CotAD_36288	-1.3422	0.802035
CotAD_73594	-1.34295	0.876105
CotAD_76165	-1.34945	0.876025
CotAD_39623	-1.34985	0.801149
CotAD_17026	-1.35028	0.847548
CotAD_14762	-1.3504	0.867829
CotAD_51876	-1.35271	0.86229
CotAD_32007	-1.35311	0.800524
CotAD_60669	-1.35416	0.848446
CotAD_15020	-1.3547	0.874499
CotAD_40334	-1.35591	0.833965
CotAD_12643	-1.3561	0.871121
CotAD_60209	-1.35851	0.869358
CotAD_61740	-1.35914	0.843023
CotAD_37111	-1.36609	0.864957
CotAD_49556	-1.36674	0.802874
CotAD_48194	-1.36791	0.804264
CotAD_26109	-1.36992	0.827709
CotAD_31566	-1.37014	0.83694
CotAD_03739	-1.3717	0.861727
CotAD_25016	-1.37177	0.849492
CotAD_05088	-1.37177	0.842982
CotAD_38097	-1.37191	0.863505
CotAD_21708	-1.37533	0.834486
CotAD_39489	-1.37819	0.803704
CotAD_30056	-1.37904	0.877252
CotAD_74721	-1.38008	0.859155
CotAD_00636	-1.38098	0.83069
CotAD_13494	-1.38115	0.880026
CotAD_55599	-1.38312	0.822612
CotAD_05723	-1.38325	0.841302
CotAD_27304	-1.38468	0.88317
CotAD_63770	-1.38676	0.882079
CotAD_73856	-1.38794	0.883342
CotAD_13471	-1.38895	0.881392
CotAD_62319	-1.38916	0.882903
CotAD_33914	-1.39136	0.870493
CotAD_70105	-1.392	0.863772
CotAD_26058	-1.39254	0.843225
CotAD_17915	-1.39468	0.872004
CotAD_28481	-1.39528	0.871207
CotAD_68257	-1.39815	0.814137
CotAD_52369	-1.39878	0.858711
CotAD_03179	-1.40009	0.840916
CotAD_61990	-1.40801	0.802219
CotAD_39973	-1.40809	0.801611
CotAD_42684	-1.41085	0.87807
CotAD_36067	-1.41168	0.816772
CotAD_71505	-1.41187	0.830026
CotAD_29325	-1.41258	0.850301
CotAD_48531	-1.41343	0.883356
CotAD_63862	-1.41378	0.813968
CotAD_27567	-1.41386	0.820947
CotAD_53627	-1.41533	0.851599
CotAD_40867	-1.4159	0.820929
CotAD_40392	-1.41739	0.871972
CotAD_21404	-1.41764	0.853196
CotAD_22057	-1.4178	0.880618
CotAD_59914	-1.42202	0.851866
CotAD_62037	-1.42648	0.86248
CotAD_72542	-1.43303	0.817975
CotAD_16578	-1.43317	0.852212
CotAD_62381	-1.43376	0.834708
CotAD_00677	-1.43416	0.874727
CotAD_44826	-1.43496	0.850331
CotAD_61677	-1.43752	0.81137
CotAD_47341	-1.43952	0.883777
CotAD_73260	-1.44176	0.87252
CotAD_15306	-1.44426	0.848162
CotAD_07749	-1.44656	0.885952
CotAD_04968	-1.44667	0.820218
CotAD_62782	-1.44718	0.876482
CotAD_72595	-1.45204	0.851516
CotAD_24107	-1.45336	0.87527
CotAD_32296	-1.45493	0.846431
CotAD_58386	-1.45744	0.829875
CotAD_04903	-1.45875	0.876354
CotAD_06406	-1.45955	0.830963
CotAD_72412	-1.46255	0.85186
CotAD_29214	-1.46506	0.821062
CotAD_18701	-1.46673	0.882879
CotAD_48277	-1.47139	0.886948
CotAD_76354	-1.47386	0.81748
CotAD_66689	-1.4744	0.87188
CotAD_30053	-1.47447	0.888258
CotAD_10228	-1.47636	0.868747
CotAD_23157	-1.47809	0.841017
CotAD_07397	-1.48092	0.887327
CotAD_02433	-1.48256	0.811461
CotAD_55959	-1.48701	0.819584
CotAD_71607	-1.48999	0.880156
CotAD_60421	-1.49053	0.883469
CotAD_08758	-1.49102	0.836507
CotAD_48213	-1.49525	0.810872
CotAD_52859	-1.49649	0.890676
CotAD_45941	-1.49681	0.888948
CotAD_28222	-1.49822	0.886847
CotAD_60347	-1.50173	0.842905
CotAD_02131	-1.51003	0.821495
CotAD_62789	-1.51321	0.855991
CotAD_58236	-1.51367	0.871017
CotAD_29235	-1.51417	0.88973
CotAD_43794	-1.51534	0.848037
CotAD_22180	-1.51904	0.837399
CotAD_48296	-1.52012	0.863304
CotAD_53151	-1.52131	0.89184
CotAD_01026	-1.52154	0.867796
CotAD_76113	-1.52366	0.891858
CotAD_53142	-1.52594	0.891357
CotAD_58173	-1.52621	0.82813
CotAD_57563	-1.52684	0.872718
CotAD_48359	-1.5278	0.866116
CotAD_56274	-1.52803	0.877501
CotAD_02720	-1.52837	0.842232
CotAD_66236	-1.5288	0.863962
CotAD_43688	-1.5291	0.883665
CotAD_48545	-1.52979	0.812673
CotAD_26450	-1.52982	0.885854
CotAD_62967	-1.5371	0.885929
CotAD_71416	-1.53962	0.87369
CotAD_68859	-1.53981	0.847287
CotAD_70288	-1.54422	0.849593
CotAD_35201	-1.54434	0.892451
CotAD_56174	-1.54461	0.875821
CotAD_11423	-1.54606	0.811681
CotAD_15367	-1.54656	0.844683
CotAD_16459	-1.54696	0.893097
CotAD_09887	-1.54875	0.858675
CotAD_50062	-1.54981	0.877803
CotAD_23656	-1.551	0.869302
CotAD_48331	-1.55134	0.892015
CotAD_59233	-1.55274	0.853113
CotAD_35205	-1.55432	0.89331
CotAD_35213	-1.56224	0.89352
CotAD_58263	-1.56291	0.8296
CotAD_24242	-1.56384	0.88151
CotAD_00696	-1.5655	0.892783
CotAD_00296	-1.5669	0.893541
CotAD_39017	-1.5674	0.853575
CotAD_35215	-1.56757	0.81825
CotAD_74675	-1.57061	0.892673
CotAD_66378	-1.57296	0.887591
CotAD_66937	-1.57372	0.875282
CotAD_31119	-1.57446	0.874914
CotAD_36479	-1.57526	0.837882
CotAD_58317	-1.57536	0.850912
CotAD_25564	-1.57623	0.892048
CotAD_53132	-1.57652	0.867541
CotAD_68367	-1.57724	0.875181
CotAD_70299	-1.58074	0.886752
CotAD_46748	-1.58243	0.851658
CotAD_22634	-1.58374	0.873489
CotAD_66333	-1.58402	0.878754
CotAD_07669	-1.58522	0.894981
CotAD_73733	-1.58561	0.895213
CotAD_49924	-1.58659	0.883549
CotAD_08254	-1.58735	0.803416
CotAD_16678	-1.58746	0.81241
CotAD_27312	-1.59724	0.890071
CotAD_33573	-1.59727	0.887443
CotAD_74976	-1.59954	0.843871
CotAD_73592	-1.60037	0.887828
CotAD_74842	-1.60289	0.825436
CotAD_59650	-1.60378	0.888593
CotAD_45055	-1.60381	0.892249
CotAD_53138	-1.60574	0.895325
CotAD_05544	-1.60579	0.832714
CotAD_35434	-1.60699	0.876408
CotAD_12760	-1.61592	0.814282
CotAD_19598	-1.61674	0.88947
CotAD_36594	-1.61735	0.895882
CotAD_71359	-1.61901	0.85874
CotAD_45056	-1.61998	0.828545
CotAD_31464	-1.62035	0.896039
CotAD_48438	-1.62043	0.883493
CotAD_48561	-1.62077	0.897059
CotAD_17594	-1.62133	0.875196
CotAD_24462	-1.62262	0.871302
CotAD_72594	-1.62321	0.832714
CotAD_74777	-1.62555	0.865026
CotAD_39235	-1.62575	0.895509
CotAD_10345	-1.62582	0.869622
CotAD_29233	-1.62626	0.897189
CotAD_56556	-1.63086	0.894807
CotAD_15340	-1.63179	0.884287
CotAD_46223	-1.63473	0.874944
CotAD_71353	-1.63493	0.897139
CotAD_36032	-1.63631	0.871832
CotAD_50458	-1.63785	0.896964
CotAD_53140	-1.64043	0.897305
CotAD_38579	-1.64329	0.837885
CotAD_09172	-1.64483	0.89422
CotAD_32494	-1.64553	0.894765
CotAD_24884	-1.64637	0.865189
CotAD_47342	-1.64774	0.896961
CotAD_63414	-1.64993	0.888397
CotAD_56705	-1.65121	0.826764
CotAD_39697	-1.65452	0.897023
CotAD_09941	-1.66082	0.883419
CotAD_39497	-1.66233	0.883614
CotAD_12557	-1.66271	0.881238
CotAD_20788	-1.67205	0.873921
CotAD_05937	-1.67352	0.878909
CotAD_62783	-1.67513	0.899246
CotAD_36089	-1.67641	0.890489
CotAD_76654	-1.67822	0.87372
CotAD_48360	-1.67866	0.900164
CotAD_52448	-1.6796	0.891731
CotAD_71986	-1.68115	0.896404
CotAD_41788	-1.68145	0.851715
CotAD_39496	-1.68693	0.825768
CotAD_61257	-1.68716	0.855783
CotAD_07329	-1.68896	0.867989
CotAD_48081	-1.69232	0.887567
CotAD_10527	-1.69243	0.894931
CotAD_43668	-1.69244	0.870878
CotAD_62499	-1.69956	0.826038
CotAD_07688	-1.70455	0.901364
CotAD_24552	-1.70488	0.900668
CotAD_53657	-1.70493	0.887129
CotAD_38236	-1.70526	0.821424
CotAD_28472	-1.70748	0.889375
CotAD_36904	-1.717	0.890611
CotAD_30807	-1.71963	0.858684
CotAD_05150	-1.72662	0.894081
CotAD_40185	-1.72673	0.870226
CotAD_28108	-1.73237	0.846167
CotAD_55878	-1.73452	0.886234
CotAD_17833	-1.73465	0.88026
CotAD_16946	-1.73651	0.89659
CotAD_50915	-1.73803	0.893601
CotAD_39005	-1.73911	0.897503
CotAD_56206	-1.73969	0.887478
CotAD_24117	-1.74042	0.861967
CotAD_07567	-1.74058	0.872579
CotAD_13085	-1.74069	0.844647
CotAD_29369	-1.74416	0.894596
CotAD_19143	-1.74894	0.811058
CotAD_11995	-1.7527	0.883176
CotAD_14529	-1.75404	0.881756
CotAD_35174	-1.75512	0.902526
CotAD_12676	-1.76185	0.863657
CotAD_38578	-1.7622	0.880775
CotAD_66643	-1.76229	0.902061
CotAD_68657	-1.76262	0.828248
CotAD_30815	-1.76405	0.870828
CotAD_60112	-1.7646	0.830678
CotAD_37221	-1.76745	0.823403
CotAD_10378	-1.76757	0.87153
CotAD_46240	-1.7678	0.827519
CotAD_57854	-1.76892	0.900081
CotAD_74978	-1.77421	0.855638
CotAD_76200	-1.77682	0.899349
CotAD_72551	-1.78104	0.870914
CotAD_17535	-1.78235	0.897554
CotAD_75514	-1.78743	0.897865
CotAD_12945	-1.79112	0.83971
CotAD_30985	-1.79172	0.864406
CotAD_39132	-1.79287	0.816105
CotAD_27310	-1.79294	0.903296
CotAD_34956	-1.79705	0.897242
CotAD_07433	-1.79845	0.863257
CotAD_64959	-1.79995	0.90367
CotAD_54337	-1.80192	0.90017
CotAD_52129	-1.80227	0.860859
CotAD_00111	-1.80673	0.850028
CotAD_18141	-1.81057	0.874339
CotAD_64512	-1.8118	0.837369
CotAD_39098	-1.81532	0.881685
CotAD_22640	-1.81626	0.883327
CotAD_68015	-1.81732	0.884574
CotAD_06253	-1.8209	0.856817
CotAD_71351	-1.8214	0.889458
CotAD_33068	-1.82345	0.890166
CotAD_21817	-1.82362	0.898786
CotAD_01573	-1.82768	0.876165
CotAD_71418	-1.83043	0.874209
CotAD_36228	-1.8393	0.801917
CotAD_39415	-1.84054	0.884251
CotAD_46806	-1.84097	0.877501
CotAD_34117	-1.84266	0.869204
CotAD_36625	-1.84596	0.893073
CotAD_27313	-1.84714	0.869583
CotAD_42138	-1.84767	0.8912
CotAD_73654	-1.84865	0.88279
CotAD_53924	-1.8527	0.902342
CotAD_18725	-1.85701	0.887576
CotAD_33237	-1.8596	0.887324
CotAD_61466	-1.86076	0.859173
CotAD_27483	-1.86109	0.885217
CotAD_28123	-1.86248	0.842531
CotAD_28848	-1.86322	0.880449
CotAD_48042	-1.86695	0.896359
CotAD_00094	-1.86832	0.855336
CotAD_63861	-1.87735	0.887478
CotAD_46220	-1.87823	0.901548
CotAD_35199	-1.87902	0.896576
CotAD_13946	-1.87923	0.818591
CotAD_38426	-1.881	0.894937
CotAD_66802	-1.8811	0.841488
CotAD_55436	-1.88221	0.861873
CotAD_32813	-1.88287	0.88207
CotAD_28938	-1.8849	0.812801
CotAD_29237	-1.88552	0.903676
CotAD_38501	-1.88745	0.823578
CotAD_68123	-1.89066	0.904117
CotAD_54534	-1.89359	0.899631
CotAD_26212	-1.89478	0.906639
CotAD_10635	-1.89723	0.86173
CotAD_40214	-1.89847	0.865849
CotAD_58922	-1.90985	0.873797
CotAD_38218	-1.91245	0.856079
CotAD_66641	-1.92478	0.821465
CotAD_44421	-1.92913	0.88827
CotAD_31315	-1.93129	0.828714
CotAD_27648	-1.9336	0.823798
CotAD_00862	-1.93397	0.803007
CotAD_06544	-1.94119	0.901139
CotAD_29570	-1.94197	0.820342
CotAD_45289	-1.94208	0.864471
CotAD_36009	-1.94239	0.900861
CotAD_70130	-1.94308	0.903311
CotAD_40227	-1.94373	0.823066
CotAD_72400	-1.94666	0.845827
CotAD_61124	-1.95008	0.891568
CotAD_10167	-1.95111	0.902641
CotAD_07633	-1.95279	0.863049
CotAD_02832	-1.95373	0.890679
CotAD_43481	-1.95433	0.885591
CotAD_20289	-1.9562	0.853128
CotAD_66479	-1.95652	0.88955
CotAD_34704	-1.95999	0.908592
CotAD_58358	-1.96287	0.907181
CotAD_44603	-1.9701	0.85813
CotAD_17118	-1.97674	0.887659
CotAD_16017	-1.97945	0.871423
CotAD_48133	-1.98	0.847216
CotAD_22972	-1.98368	0.85995
CotAD_74170	-1.99292	0.889162
CotAD_50725	-1.99482	0.841663
CotAD_39504	-1.99492	0.870543
CotAD_22768	-1.99757	0.903833
CotAD_29228	-1.99896	0.909223
CotAD_57769	-1.99986	0.809965
CotAD_46521	-2.00383	0.865766
CotAD_57634	-2.01166	0.906028
CotAD_72326	-2.01653	0.858797
CotAD_56275	-2.0184	0.887416
CotAD_55922	-2.02001	0.903836
CotAD_29961	-2.02207	0.888921
CotAD_67039	-2.02481	0.910862
CotAD_32360	-2.02657	0.820707
CotAD_55736	-2.0297	0.893355
CotAD_09544	-2.03231	0.82642
CotAD_73966	-2.03288	0.890128
CotAD_40135	-2.03658	0.905128
CotAD_32438	-2.0388	0.816777
CotAD_46206	-2.03895	0.910974
CotAD_57292	-2.03964	0.90391
CotAD_68363	-2.04667	0.911617
CotAD_37523	-2.04739	0.890951
CotAD_44359	-2.04866	0.897571
CotAD_38287	-2.05419	0.905735
CotAD_48585	-2.06016	0.911475
CotAD_23160	-2.06478	0.888853
CotAD_25062	-2.07199	0.858877
CotAD_21224	-2.07305	0.902058
CotAD_53456	-2.07749	0.840436
CotAD_28393	-2.0805	0.909457
CotAD_21924	-2.08158	0.909217
CotAD_28494	-2.08292	0.913449
CotAD_45704	-2.08319	0.818902
CotAD_65487	-2.08346	0.913146
CotAD_05927	-2.08504	0.903933
CotAD_42105	-2.08605	0.817666
CotAD_28495	-2.10085	0.91189
CotAD_57941	-2.10484	0.902541
CotAD_76736	-2.10984	0.896386
CotAD_73754	-2.11124	0.909433
CotAD_21839	-2.11324	0.880245
CotAD_34453	-2.1151	0.837568
CotAD_38978	-2.11667	0.897376
CotAD_54453	-2.125	0.91464
CotAD_06288	-2.12752	0.813399
CotAD_10537	-2.12761	0.914527
CotAD_63219	-2.12772	0.811527
CotAD_30817	-2.1292	0.911211
CotAD_02246	-2.1299	0.910029
CotAD_31985	-2.13182	0.863046
CotAD_56730	-2.13185	0.914382
CotAD_69593	-2.13445	0.86846
CotAD_00093	-2.13893	0.853018
CotAD_26263	-2.1411	0.902073
CotAD_46197	-2.14217	0.898173
CotAD_65011	-2.14256	0.91344
CotAD_02648	-2.147	0.91106
CotAD_73692	-2.15299	0.915218
CotAD_46219	-2.15739	0.907762
CotAD_66537	-2.15847	0.828767
CotAD_52334	-2.161	0.830343
CotAD_69714	-2.1619	0.858403
CotAD_56535	-2.16191	0.912198
CotAD_31423	-2.16256	0.905996
CotAD_42437	-2.16997	0.899195
CotAD_30819	-2.17415	0.902674
CotAD_15396	-2.1746	0.910737
CotAD_76841	-2.17628	0.886367
CotAD_63955	-2.17872	0.896164
CotAD_15554	-2.18083	0.916154
CotAD_10517	-2.18134	0.891476
CotAD_33425	-2.18271	0.916181
CotAD_36465	-2.19388	0.887469
CotAD_52835	-2.19627	0.892747
CotAD_50813	-2.20631	0.817578
CotAD_66339	-2.2086	0.838489
CotAD_45645	-2.20873	0.905234
CotAD_53517	-2.2088	0.899853
CotAD_39485	-2.21819	0.871231
CotAD_25126	-2.22421	0.878058
CotAD_16938	-2.22449	0.913211
CotAD_30814	-2.22817	0.915923
CotAD_32293	-2.23179	0.907629
CotAD_74855	-2.23637	0.901432
CotAD_14807	-2.23674	0.916305
CotAD_48540	-2.24412	0.868504
CotAD_09571	-2.24779	0.838952
CotAD_19591	-2.25023	0.918516
CotAD_04337	-2.25493	0.81622
CotAD_47163	-2.25514	0.856334
CotAD_40319	-2.25602	0.915164
CotAD_74179	-2.25739	0.901358
CotAD_12937	-2.26617	0.912983
CotAD_39748	-2.27281	0.846283
CotAD_33782	-2.27782	0.906369
CotAD_31843	-2.28068	0.917932
CotAD_16114	-2.28724	0.857366
CotAD_19813	-2.29518	0.808199
CotAD_38419	-2.30386	0.917914
CotAD_25586	-2.3112	0.840979
CotAD_51002	-2.31503	0.802148
CotAD_64198	-2.31933	0.867358
CotAD_01125	-2.31979	0.892872
CotAD_22085	-2.32618	0.908838
CotAD_62258	-2.33271	0.913297
CotAD_05763	-2.33483	0.914023
CotAD_76745	-2.34633	0.912717
CotAD_02798	-2.34799	0.823116
CotAD_36557	-2.35048	0.917686
CotAD_62435	-2.35805	0.911703
CotAD_40325	-2.36543	0.841823
CotAD_07282	-2.37149	0.819809
CotAD_73839	-2.37687	0.90615
CotAD_39498	-2.37948	0.919929
CotAD_15908	-2.3807	0.846914
CotAD_56095	-2.38401	0.912254
CotAD_40238	-2.39263	0.916744
CotAD_73030	-2.3936	0.826648
CotAD_31353	-2.39553	0.828257
CotAD_29705	-2.39925	0.831185
CotAD_51999	-2.40528	0.83365
CotAD_16771	-2.40578	0.921123
CotAD_38587	-2.41066	0.827608
CotAD_36334	-2.41689	0.913431
CotAD_20262	-2.41891	0.905288
CotAD_21940	-2.4203	0.862471
CotAD_73931	-2.42156	0.904665
CotAD_18272	-2.42255	0.918904
CotAD_13386	-2.42281	0.861656
CotAD_11330	-2.42482	0.802554
CotAD_23167	-2.43067	0.917227
CotAD_52389	-2.43257	0.871124
CotAD_64341	-2.44185	0.913597
CotAD_11081	-2.44384	0.807846
CotAD_40678	-2.4456	0.917994
CotAD_19742	-2.44706	0.905489
CotAD_25411	-2.44833	0.873237
CotAD_04904	-2.45282	0.922264
CotAD_43016	-2.4533	0.875151
CotAD_29224	-2.45711	0.921283
CotAD_34159	-2.45941	0.911617
CotAD_68928	-2.46604	0.923568
CotAD_22327	-2.47395	0.923838
CotAD_44893	-2.47555	0.882355
CotAD_23580	-2.47945	0.923384
CotAD_14148	-2.48763	0.872881
CotAD_42806	-2.48817	0.924149
CotAD_03677	-2.49219	0.868985
CotAD_61506	-2.49238	0.906888
CotAD_62328	-2.49356	0.881042
CotAD_23159	-2.50195	0.876894
CotAD_10491	-2.50726	0.924087
CotAD_60128	-2.50731	0.8151
CotAD_37077	-2.51045	0.920066
CotAD_32658	-2.51274	0.924854
CotAD_42730	-2.51615	0.911745
CotAD_21896	-2.51692	0.907504
CotAD_47921	-2.51834	0.90522
CotAD_25132	-2.51924	0.807659
CotAD_35265	-2.52364	0.920566
CotAD_03599	-2.52621	0.876034
CotAD_16945	-2.53373	0.89414
CotAD_68675	-2.53528	0.925284
CotAD_24835	-2.53619	0.883359
CotAD_22795	-2.54547	0.924985
CotAD_76291	-2.54551	0.902194
CotAD_67372	-2.55423	0.821148
CotAD_74785	-2.55822	0.875279
CotAD_56137	-2.56189	0.916335
CotAD_09195	-2.56707	0.806053
CotAD_02653	-2.56891	0.894676
CotAD_28907	-2.57688	0.924241
CotAD_50519	-2.5769	0.925808
CotAD_17044	-2.58143	0.912518
CotAD_12544	-2.59964	0.87124
CotAD_30011	-2.60079	0.900742
CotAD_07431	-2.60611	0.927026
CotAD_20947	-2.60926	0.920741
CotAD_31844	-2.60975	0.855964
CotAD_57780	-2.61398	0.829037
CotAD_59805	-2.61471	0.831621
CotAD_57756	-2.61997	0.859618
CotAD_19680	-2.62538	0.912085
CotAD_57290	-2.63044	0.906826
CotAD_05341	-2.6469	0.874058
CotAD_50701	-2.65118	0.900466
CotAD_40972	-2.65263	0.882245
CotAD_45274	-2.65947	0.905634
CotAD_48562	-2.6617	0.806919
CotAD_19866	-2.67041	0.909306
CotAD_11878	-2.67186	0.870955
CotAD_25451	-2.69044	0.923752
CotAD_42040	-2.69272	0.914954
CotAD_17367	-2.69987	0.929646
CotAD_70578	-2.70697	0.925936
CotAD_41995	-2.71616	0.930724
CotAD_72917	-2.71645	0.917422
CotAD_42968	-2.72711	0.917019
CotAD_43015	-2.72892	0.859529
CotAD_22633	-2.73858	0.912785
CotAD_26597	-2.74003	0.924739
CotAD_34067	-2.7508	0.880633
CotAD_61364	-2.75689	0.910811
CotAD_45447	-2.7612	0.900674
CotAD_58660	-2.76203	0.838235
CotAD_72671	-2.76279	0.852633
CotAD_47671	-2.76486	0.917639
CotAD_21028	-2.78391	0.87783
CotAD_33536	-2.7843	0.923334
CotAD_46568	-2.79932	0.919248
CotAD_28446	-2.80409	0.823549
CotAD_31656	-2.80787	0.927892
CotAD_24101	-2.81199	0.923749
CotAD_17688	-2.82238	0.856032
CotAD_11388	-2.82593	0.905371
CotAD_57291	-2.83125	0.875379
CotAD_37080	-2.83304	0.878526
CotAD_31160	-2.83597	0.826334
CotAD_57168	-2.83913	0.924694
CotAD_25452	-2.8519	0.919307
CotAD_76838	-2.86528	0.904431
CotAD_38200	-2.89472	0.9152
CotAD_22926	-2.89997	0.923547
CotAD_20959	-2.90327	0.935158
CotAD_08025	-2.90385	0.831834
CotAD_32615	-2.90665	0.917416
CotAD_43479	-2.90942	0.87153
CotAD_60541	-2.92401	0.931071
CotAD_50427	-2.9381	0.800533
CotAD_61318	-2.94373	0.917393
CotAD_17101	-2.96162	0.879774
CotAD_40838	-2.96884	0.926691
CotAD_40639	-2.98609	0.867921
CotAD_40551	-2.98772	0.926976
CotAD_41979	-2.9899	0.929584
CotAD_57101	-2.99436	0.937261
CotAD_70043	-2.99443	0.892554
CotAD_68949	-2.99696	0.938213
CotAD_11165	-3.01404	0.855671
CotAD_72487	-3.04189	0.937413
CotAD_01802	-3.04466	0.928478
CotAD_07507	-3.04487	0.895654
CotAD_75493	-3.04625	0.855834
CotAD_36639	-3.04909	0.832432
CotAD_66727	-3.05227	0.938953
CotAD_05506	-3.05676	0.870111
CotAD_55954	-3.0633	0.927379
CotAD_43769	-3.0641	0.928653
CotAD_62131	-3.08978	0.859241
CotAD_55002	-3.1069	0.866386
CotAD_60652	-3.10784	0.874049
CotAD_42728	-3.11062	0.939439
CotAD_25268	-3.11552	0.899053
CotAD_63351	-3.11683	0.931018
CotAD_15548	-3.11917	0.939834
CotAD_56098	-3.12781	0.906695
CotAD_08674	-3.15487	0.937273
CotAD_41346	-3.1727	0.894152
CotAD_36530	-3.18929	0.925856
CotAD_09671	-3.19378	0.943588
CotAD_00344	-3.20138	0.936029
CotAD_50438	-3.20803	0.876526
CotAD_44970	-3.21641	0.943333
CotAD_46974	-3.21813	0.846757
CotAD_21085	-3.22203	0.849433
CotAD_71454	-3.22447	0.939294
CotAD_61317	-3.22533	0.846001
CotAD_07771	-3.25482	0.860415
CotAD_50913	-3.26391	0.915271
CotAD_28267	-3.27637	0.943707
CotAD_32877	-3.28878	0.928132
CotAD_58305	-3.31117	0.942607
CotAD_29572	-3.31438	0.932061
CotAD_63234	-3.31822	0.946548
CotAD_47656	-3.33074	0.942652
CotAD_35165	-3.34412	0.945191
CotAD_65156	-3.34639	0.884779
CotAD_75345	-3.35166	0.942332
CotAD_19609	-3.35948	0.92606
CotAD_06535	-3.39221	0.94162
CotAD_23583	-3.40297	0.863257
CotAD_63285	-3.40942	0.940865
CotAD_35441	-3.42565	0.949064
CotAD_28015	-3.42845	0.820247
CotAD_64136	-3.43386	0.948146
CotAD_09470	-3.43819	0.894297
CotAD_07432	-3.43907	0.944847
CotAD_68989	-3.44102	0.94379
CotAD_28084	-3.44966	0.950066
CotAD_57858	-3.45887	0.949432
CotAD_68789	-3.46184	0.910207
CotAD_11369	-3.47041	0.912115
CotAD_60857	-3.47437	0.94678
CotAD_24499	-3.501	0.88464
CotAD_71070	-3.50642	0.917565
CotAD_06058	-3.51436	0.951432
CotAD_01700	-3.5163	0.92481
CotAD_12016	-3.53011	0.93853
CotAD_20081	-3.5307	0.873332
CotAD_07768	-3.53204	0.951616
CotAD_26852	-3.53388	0.951752
CotAD_10814	-3.5407	0.921835
CotAD_68720	-3.56743	0.817009
CotAD_37681	-3.58668	0.935999
CotAD_19757	-3.59685	0.836602
CotAD_35539	-3.603	0.881824
CotAD_66768	-3.61966	0.943298
CotAD_10147	-3.62486	0.939837
CotAD_16059	-3.63504	0.937824
CotAD_00236	-3.63888	0.928567
CotAD_23662	-3.66149	0.924718
CotAD_13811	-3.686	0.884349
CotAD_49447	-3.69222	0.955886
CotAD_03707	-3.72944	0.953832
CotAD_52687	-3.73247	0.94557
CotAD_19121	-3.73868	0.956126
CotAD_17651	-3.74748	0.921272
CotAD_60063	-3.75268	0.944871
CotAD_41996	-3.76541	0.954025
CotAD_50437	-3.77566	0.826029
CotAD_13078	-3.78698	0.953488
CotAD_55206	-3.78882	0.822754
CotAD_38655	-3.79486	0.957498
CotAD_42729	-3.81283	0.956369
CotAD_11818	-3.81862	0.838475
CotAD_51486	-3.8445	0.877225
CotAD_60374	-3.86308	0.903853
CotAD_07415	-3.88075	0.86785
CotAD_01106	-3.92976	0.959954
CotAD_10606	-3.93434	0.957975
CotAD_11162	-3.94037	0.853276
CotAD_16278	-3.94937	0.89742
CotAD_24283	-3.96873	0.948833
CotAD_31411	-3.97537	0.888358
CotAD_45476	-3.97762	0.892765
CotAD_18785	-3.98201	0.936171
CotAD_02527	-3.9892	0.94656
CotAD_02727	-3.99688	0.813414
CotAD_06721	-3.99908	0.937715
CotAD_39740	-3.99938	0.958476
CotAD_74365	-4.00333	0.928884
CotAD_65568	-4.02119	0.955228
CotAD_50603	-4.02981	0.923011
CotAD_22035	-4.03781	0.95823
CotAD_57188	-4.04745	0.953216
CotAD_57882	-4.05419	0.863091
CotAD_00096	-4.07931	0.964438
CotAD_29108	-4.0934	0.911825
CotAD_41286	-4.09631	0.956914
CotAD_10436	-4.12084	0.960849
CotAD_08956	-4.18098	0.881543
CotAD_40395	-4.18467	0.931056
CotAD_17081	-4.19386	0.868472
CotAD_54664	-4.2021	0.897841
CotAD_33057	-4.20608	0.955086
CotAD_22991	-4.21168	0.95729
CotAD_50387	-4.21574	0.901824
CotAD_31463	-4.22856	0.955998
CotAD_56456	-4.2367	0.893082
CotAD_20184	-4.24804	0.961374
CotAD_35876	-4.24919	0.899936
CotAD_48927	-4.25778	0.951361
CotAD_07508	-4.27403	0.82978
CotAD_56218	-4.28825	0.859063
CotAD_59168	-4.32482	0.857475
CotAD_34882	-4.3259	0.966755
CotAD_24929	-4.36559	0.955909
CotAD_74795	-4.37054	0.973182
CotAD_70799	-4.41919	0.83301
CotAD_44003	-4.43821	0.9696
CotAD_62680	-4.44881	0.951743
CotAD_57499	-4.49548	0.968367
CotAD_31218	-4.51263	0.918969
CotAD_38816	-4.53644	0.95748
CotAD_09672	-4.54711	0.897183
CotAD_13643	-4.60496	0.963181
CotAD_73996	-4.60749	0.946048
CotAD_06764	-4.65041	0.944074
CotAD_06190	-4.65591	0.970714
CotAD_29526	-4.67651	0.957729
CotAD_00652	-4.7059	0.836617
CotAD_37365	-4.73951	0.977245
CotAD_53469	-4.79695	0.970545
CotAD_10235	-4.7993	0.958852
CotAD_00042	-4.82837	0.866306
CotAD_47724	-4.83411	0.879374
CotAD_10245	-4.84622	0.830293
CotAD_33743	-4.85566	0.941126
CotAD_27790	-4.85611	0.930941
CotAD_58585	-4.87171	0.979462
CotAD_36190	-4.87954	0.959071
CotAD_40371	-4.88229	0.962517
CotAD_03512	-4.93798	0.951853
CotAD_26495	-5.02243	0.82079
CotAD_61260	-5.05008	0.908971
CotAD_31535	-5.06487	0.967229
CotAD_55956	-5.09059	0.980641
CotAD_21201	-5.09916	0.957246
CotAD_75293	-5.10759	0.947351
CotAD_11606	-5.13566	0.968992
CotAD_25037	-5.15957	0.954665
CotAD_06497	-5.16947	0.889846
CotAD_75363	-5.17204	0.933546
CotAD_61237	-5.17818	0.984333
CotAD_24094	-5.18168	0.92046
CotAD_34737	-5.18198	0.823741
CotAD_54213	-5.18774	0.898419
CotAD_49262	-5.19552	0.947716
CotAD_19085	-5.20301	0.98404
CotAD_72310	-5.27084	0.980161
CotAD_56008	-5.28451	0.97467
CotAD_24423	-5.31071	0.972009
CotAD_61426	-5.35124	0.98641
CotAD_13976	-5.35394	0.822843
CotAD_63989	-5.38902	0.954626
CotAD_56542	-5.40657	0.928499
CotAD_45880	-5.50954	0.875447
CotAD_66202	-5.55159	0.970056
CotAD_10236	-5.55738	0.963063
CotAD_40817	-5.59697	0.979829
CotAD_35878	-5.74273	0.978869
CotAD_04623	-5.74736	0.974027
CotAD_06423	-5.76223	0.974599
CotAD_11819	-5.79871	0.968056
CotAD_31927	-5.83804	0.936147
CotAD_42959	-6.00369	0.970341
CotAD_08555	-6.00785	0.953835
CotAD_41001	-6.00908	0.991045
CotAD_48598	-6.03298	0.973182
CotAD_32876	-6.05249	0.94616
CotAD_18761	-6.07292	0.901264
CotAD_45874	-6.08241	0.90791
CotAD_02729	-6.11887	0.862705
CotAD_72322	-6.18024	0.978146
CotAD_40816	-6.2603	0.965985
CotAD_11728	-6.27613	0.913911
CotAD_32464	-6.34366	0.811784
CotAD_73314	-6.39079	0.977663
CotAD_24159	-6.3939	0.841657
CotAD_13758	-6.4678	0.960689
CotAD_19840	-6.49148	0.989691
CotAD_57231	-6.51374	0.901427
CotAD_50495	-6.53061	0.868887
CotAD_41643	-6.53203	0.941706
CotAD_29630	-6.58052	0.972927
CotAD_29952	-6.58828	0.932351
CotAD_75380	-6.60865	0.949429
CotAD_36345	-6.62771	0.901732
CotAD_42357	-6.65146	0.984588
CotAD_05549	-6.70265	0.974353
CotAD_52666	-6.72917	0.92652
CotAD_44455	-6.74509	0.862136
CotAD_28014	-6.94338	0.851546
CotAD_30139	-7.3879	0.936153
CotAD_08176	-7.4798	0.936212
CotAD_44278	-7.92414	0.969896
CotAD_43642	-8.04791	0.818102
CotAD_07148	-8.04881	0.818102
CotAD_01711	-8.06484	0.82012
CotAD_37794	-8.11417	0.826376
CotAD_49540	-8.14567	0.830204
CotAD_33179	-8.27915	0.846911
CotAD_31892	-8.49976	0.871198
CotAD_34116	-8.55247	0.876331
CotAD_69885	-8.56254	0.877448
CotAD_68032	-8.61996	0.991421
CotAD_38061	-8.68123	0.888388
CotAD_24110	-8.90443	0.907436
CotAD_09567	-8.93877	0.910275
CotAD_24033	-8.98045	0.913354
CotAD_27035	-8.9843	0.913576
CotAD_35378	-8.98891	0.913994
CotAD_27299	-9.11689	0.922801
CotAD_20082	-9.18489	0.927112
CotAD_44297	-9.25802	0.931427
CotAD_35809	-9.82076	0.957625
CotAD_56281	-9.86228	0.992295
CotAD_49449	-10.0963	0.966233
CotAD_44173	-10.2691	0.970699
CotAD_65497	-10.6441	0.978611
CotAD_42041	-12.4146	0.995291

## Sheet: Gene_B-A
Supplementary Table S1. The differentially expressed genes between WT 0 DPA and WT -3 DPA ovules
GeneID	log2Ratio(0_WT/-3_WT)	Qvalue
CotAD_27919	13.3879	0.998404
CotAD_32973	13.0336	0.997801
CotAD_42549	12.9744	0.997667
CotAD_38070	12.7088	0.997008
CotAD_73221	12.3517	0.995928
CotAD_75313	11.9579	0.994323
CotAD_04193	11.1568	0.988703
CotAD_50519	10.8401	0.985105
CotAD_14664	10.7231	0.983527
CotAD_48384	10.4981	0.992885
CotAD_37070	10.3722	0.978035
CotAD_39721	10.2973	0.976543
CotAD_38333	10.295	0.976481
CotAD_43197	10.231	0.975246
CotAD_13277	10.2176	0.974953
CotAD_14663	10.0005	0.969676
CotAD_54312	9.97559	0.969002
CotAD_37632	9.67658	0.959659
CotAD_75149	9.65746	0.959032
CotAD_56995	9.60225	0.956947
CotAD_20863	9.55606	0.955193
CotAD_72932	9.46943	0.951386
CotAD_30021	9.38136	0.993473
CotAD_75267	9.36468	0.988756
CotAD_22169	9.35931	0.984637
CotAD_32589	9.31467	0.944224
CotAD_74529	9.29413	0.943197
CotAD_37937	9.24018	0.94034
CotAD_13206	9.21891	0.985979
CotAD_21267	9.0608	0.991405
CotAD_16009	8.97658	0.924311
CotAD_08146	8.81866	0.912754
CotAD_66300	8.78048	0.909667
CotAD_55918	8.68741	0.901955
CotAD_25584	8.68586	0.987972
CotAD_69584	8.50657	0.885673
CotAD_26656	8.46398	0.986006
CotAD_00519	8.44878	0.879516
CotAD_22466	8.44359	0.991978
CotAD_04194	8.31651	0.865528
CotAD_01999	8.29412	0.862965
CotAD_34262	8.27415	0.860808
CotAD_53270	8.19219	0.85046
CotAD_36879	8.14798	0.982957
CotAD_07181	8.11487	0.841093
CotAD_11371	7.98784	0.988133
CotAD_09475	7.93332	0.865477
CotAD_60135	7.91879	0.815789
CotAD_25605	7.91665	0.815789
CotAD_38492	7.8929	0.812621
CotAD_48272	7.86938	0.809292
CotAD_22876	7.8577	0.807577
CotAD_36336	7.64158	0.984479
CotAD_39457	7.63292	0.990087
CotAD_55894	7.4428	0.93724
CotAD_35840	7.41682	0.971457
CotAD_01682	7.34433	0.981913
CotAD_29763	7.34032	0.986316
CotAD_12425	7.28726	0.993518
CotAD_58594	7.26404	0.971621
CotAD_31204	7.16639	0.865188
CotAD_68784	7.1645	0.838017
CotAD_32056	7.12177	0.804582
CotAD_46409	7.1068	0.996739
CotAD_71619	6.99364	0.918011
CotAD_73166	6.95806	0.988903
CotAD_22926	6.93683	0.885076
CotAD_73297	6.88981	0.854499
CotAD_61031	6.87275	0.990206
CotAD_08612	6.80118	0.997452
CotAD_44176	6.74005	0.807601
CotAD_50472	6.6768	0.81493
CotAD_13647	6.65045	0.957063
CotAD_14954	6.58409	0.972755
CotAD_69361	6.58023	0.909559
CotAD_31424	6.56906	0.970141
CotAD_07948	6.56121	0.951786
CotAD_16705	6.5319	0.857405
CotAD_01640	6.51829	0.990767
CotAD_28848	6.40938	0.924171
CotAD_52533	6.38602	0.977948
CotAD_66918	6.37392	0.997059
CotAD_32273	6.33111	0.913414
CotAD_70301	6.32043	0.802097
CotAD_74938	6.31946	0.972525
CotAD_19033	6.31161	0.97691
CotAD_08613	6.28834	0.996614
CotAD_08592	6.25886	0.972907
CotAD_57459	6.23861	0.986263
CotAD_49191	6.23657	0.873875
CotAD_21773	6.15105	0.988079
CotAD_32657	6.14846	0.941458
CotAD_23733	6.12494	0.992384
CotAD_10635	6.08108	0.853962
CotAD_43297	6.05277	0.994642
CotAD_56010	6.0138	0.871002
CotAD_40978	5.98489	0.828775
CotAD_46672	5.95887	0.815578
CotAD_37819	5.95413	0.878451
CotAD_22468	5.88459	0.979714
CotAD_13532	5.83392	0.943087
CotAD_52493	5.80817	0.944955
CotAD_27924	5.75807	0.993195
CotAD_75266	5.75441	0.962188
CotAD_24082	5.68765	0.985875
CotAD_66751	5.67327	0.993774
CotAD_22399	5.64243	0.974774
CotAD_64148	5.63404	0.972785
CotAD_71101	5.58988	0.965321
CotAD_23386	5.56296	0.984664
CotAD_72920	5.56166	0.935874
CotAD_07370	5.56107	0.986042
CotAD_09140	5.5446	0.966016
CotAD_23096	5.54272	0.927139
CotAD_38161	5.53056	0.985162
CotAD_34939	5.48973	0.992503
CotAD_22870	5.48237	0.954539
CotAD_28847	5.47365	0.989365
CotAD_70388	5.45275	0.805002
CotAD_12414	5.41909	0.82984
CotAD_59939	5.37964	0.97458
CotAD_45055	5.3784	0.98396
CotAD_37088	5.37839	0.975287
CotAD_62802	5.36604	0.938219
CotAD_22244	5.34618	0.990618
CotAD_49678	5.33911	0.974825
CotAD_52534	5.28468	0.988219
CotAD_02106	5.24935	0.823692
CotAD_37068	5.24886	0.990084
CotAD_38660	5.23438	0.984777
CotAD_25485	5.22941	0.941769
CotAD_75734	5.21981	0.985496
CotAD_53962	5.19731	0.915591
CotAD_25266	5.19187	0.896714
CotAD_27134	5.18644	0.971731
CotAD_32894	5.17884	0.985138
CotAD_68951	5.17689	0.815774
CotAD_04256	5.17019	0.987572
CotAD_63936	5.16181	0.947732
CotAD_63265	5.15584	0.813292
CotAD_18423	5.12373	0.985123
CotAD_03057	5.07557	0.988121
CotAD_59839	5.07187	0.979607
CotAD_16459	5.04525	0.986922
CotAD_39140	5.00389	0.954736
CotAD_45488	5.00174	0.967194
CotAD_35847	4.99784	0.903682
CotAD_66555	4.98849	0.852393
CotAD_20551	4.98332	0.982993
CotAD_13878	4.97548	0.866646
CotAD_18483	4.96218	0.950721
CotAD_19151	4.94674	0.923983
CotAD_55895	4.93056	0.985964
CotAD_25843	4.92566	0.888149
CotAD_00565	4.90733	0.871452
CotAD_45056	4.90293	0.829124
CotAD_28827	4.89756	0.975422
CotAD_68623	4.87848	0.910621
CotAD_45274	4.82624	0.811643
CotAD_07835	4.82145	0.851975
CotAD_06506	4.78508	0.811118
CotAD_68841	4.77624	0.804143
CotAD_21776	4.77463	0.878618
CotAD_43443	4.77429	0.983085
CotAD_24572	4.75858	0.969619
CotAD_24336	4.75833	0.968468
CotAD_00532	4.74645	0.982208
CotAD_08519	4.7182	0.975082
CotAD_13033	4.6942	0.914228
CotAD_22380	4.69148	0.981782
CotAD_05084	4.68931	0.830753
CotAD_38511	4.68781	0.885208
CotAD_55952	4.66936	0.971663
CotAD_60390	4.669	0.971379
CotAD_18860	4.63961	0.977167
CotAD_05890	4.62968	0.948072
CotAD_49900	4.6145	0.9459
CotAD_40056	4.60259	0.954614
CotAD_04255	4.58891	0.97893
CotAD_04253	4.58616	0.961926
CotAD_00721	4.57451	0.971278
CotAD_37924	4.56124	0.948215
CotAD_30784	4.54788	0.945435
CotAD_60622	4.54295	0.889778
CotAD_03744	4.54278	0.979491
CotAD_29885	4.51653	0.972629
CotAD_52325	4.50944	0.930021
CotAD_04254	4.50801	0.972447
CotAD_34985	4.48598	0.907546
CotAD_49357	4.48335	0.824339
CotAD_38985	4.47675	0.963963
CotAD_28844	4.47158	0.976156
CotAD_00533	4.46595	0.968689
CotAD_35302	4.4653	0.96567
CotAD_31410	4.46052	0.82337
CotAD_21893	4.43233	0.965756
CotAD_61187	4.42011	0.960312
CotAD_23330	4.37092	0.965529
CotAD_31146	4.36597	0.871509
CotAD_41259	4.34839	0.948126
CotAD_43175	4.33509	0.805524
CotAD_50633	4.31011	0.965649
CotAD_53880	4.30319	0.973459
CotAD_69332	4.27567	0.928174
CotAD_45460	4.26119	0.932506
CotAD_60054	4.25346	0.968447
CotAD_28846	4.24328	0.970971
CotAD_28843	4.23527	0.831403
CotAD_51296	4.22176	0.964366
CotAD_01362	4.19257	0.966675
CotAD_48930	4.18334	0.857151
CotAD_13209	4.18242	0.948767
CotAD_27850	4.17167	0.956583
CotAD_73373	4.15647	0.931059
CotAD_55043	4.15568	0.901919
CotAD_60529	4.1523	0.949131
CotAD_74183	4.14699	0.872652
CotAD_46044	4.14553	0.969649
CotAD_61079	4.12429	0.83677
CotAD_61219	4.12039	0.96632
CotAD_11603	4.11281	0.888191
CotAD_26058	4.10569	0.897847
CotAD_58064	4.10541	0.968668
CotAD_58503	4.07975	0.964569
CotAD_61037	4.06641	0.829321
CotAD_32272	4.06546	0.843685
CotAD_76176	4.06383	0.925421
CotAD_27366	4.06193	0.899402
CotAD_04968	4.05338	0.839869
CotAD_29176	4.03422	0.855454
CotAD_62404	4.02233	0.95039
CotAD_76273	4.01718	0.95408
CotAD_63095	4.00873	0.823361
CotAD_12759	4.00631	0.86312
CotAD_06841	4.00593	0.93045
CotAD_13932	3.98812	0.954256
CotAD_75018	3.98605	0.944764
CotAD_28381	3.94466	0.879838
CotAD_07056	3.92531	0.949441
CotAD_16015	3.92181	0.957487
CotAD_32271	3.90225	0.807096
CotAD_04692	3.90063	0.94323
CotAD_52536	3.8991	0.946536
CotAD_58449	3.89664	0.950891
CotAD_02877	3.89341	0.963003
CotAD_44669	3.88891	0.917423
CotAD_69935	3.8852	0.960551
CotAD_28524	3.88289	0.869949
CotAD_57983	3.84701	0.939713
CotAD_20198	3.8136	0.959605
CotAD_39695	3.81211	0.958447
CotAD_05147	3.80038	0.916603
CotAD_14938	3.7822	0.922536
CotAD_67310	3.77309	0.845931
CotAD_76193	3.76912	0.887597
CotAD_31694	3.75227	0.820494
CotAD_71074	3.7443	0.920299
CotAD_10695	3.73133	0.956514
CotAD_04100	3.72574	0.908363
CotAD_63887	3.72149	0.8546
CotAD_34018	3.71785	0.829867
CotAD_47003	3.70176	0.944349
CotAD_70099	3.69735	0.821806
CotAD_62800	3.68945	0.862088
CotAD_45320	3.65838	0.949829
CotAD_46844	3.63237	0.941936
CotAD_74240	3.63029	0.943412
CotAD_16205	3.6275	0.856211
CotAD_44895	3.62532	0.951312
CotAD_51723	3.61531	0.929224
CotAD_24077	3.61428	0.94724
CotAD_38251	3.61282	0.801879
CotAD_49463	3.60419	0.836358
CotAD_60131	3.59794	0.893811
CotAD_02876	3.5977	0.9549
CotAD_13997	3.59272	0.890207
CotAD_07526	3.57143	0.941637
CotAD_64293	3.56661	0.954006
CotAD_65281	3.55726	0.949304
CotAD_00199	3.55686	0.950169
CotAD_22400	3.54413	0.901937
CotAD_23714	3.54056	0.866438
CotAD_05386	3.53985	0.944883
CotAD_39720	3.53697	0.92608
CotAD_27200	3.52646	0.943812
CotAD_52289	3.52113	0.865426
CotAD_55514	3.51604	0.936447
CotAD_49897	3.51322	0.844356
CotAD_54831	3.51093	0.881902
CotAD_58053	3.47705	0.929168
CotAD_08041	3.46968	0.832068
CotAD_14007	3.46921	0.820649
CotAD_72657	3.4638	0.893734
CotAD_10502	3.45587	0.950629
CotAD_13614	3.45285	0.931393
CotAD_20832	3.41752	0.917384
CotAD_00064	3.409	0.82439
CotAD_36830	3.4053	0.85066
CotAD_15469	3.40528	0.950041
CotAD_30211	3.3963	0.932661
CotAD_66355	3.38953	0.925009
CotAD_04046	3.38833	0.926483
CotAD_07026	3.38748	0.949203
CotAD_14769	3.38156	0.94633
CotAD_51639	3.37563	0.801333
CotAD_29957	3.3751	0.911871
CotAD_40356	3.37239	0.935537
CotAD_76654	3.367	0.879748
CotAD_59144	3.36496	0.92486
CotAD_55959	3.36484	0.803937
CotAD_62723	3.36359	0.938186
CotAD_53971	3.36248	0.866363
CotAD_73641	3.36225	0.814438
CotAD_10891	3.35879	0.94514
CotAD_13224	3.34753	0.938069
CotAD_57853	3.34577	0.88851
CotAD_57395	3.34487	0.948197
CotAD_25486	3.34395	0.923234
CotAD_40438	3.33703	0.806392
CotAD_64146	3.33398	0.945068
CotAD_35756	3.32141	0.858267
CotAD_29091	3.31035	0.867631
CotAD_22474	3.30959	0.891293
CotAD_75214	3.30688	0.92066
CotAD_66271	3.30148	0.916385
CotAD_43160	3.29761	0.892603
CotAD_37138	3.28697	0.871512
CotAD_36532	3.28061	0.860826
CotAD_56167	3.27481	0.868201
CotAD_02378	3.25839	0.938156
CotAD_57939	3.2562	0.940399
CotAD_26249	3.23995	0.822534
CotAD_38209	3.23917	0.922933
CotAD_15470	3.21579	0.944961
CotAD_64292	3.21129	0.943263
CotAD_20153	3.20674	0.939707
CotAD_46966	3.19239	0.917861
CotAD_11876	3.18547	0.859749
CotAD_36017	3.18345	0.827459
CotAD_64284	3.17567	0.855817
CotAD_08877	3.17273	0.861417
CotAD_50459	3.15014	0.890571
CotAD_59706	3.14912	0.939832
CotAD_48072	3.14693	0.903092
CotAD_06421	3.13086	0.881428
CotAD_19603	3.12787	0.94295
CotAD_53929	3.11755	0.815267
CotAD_20151	3.08826	0.931098
CotAD_28797	3.08349	0.92157
CotAD_03070	3.07491	0.918691
CotAD_00254	3.07258	0.833524
CotAD_73954	3.0598	0.810375
CotAD_37838	3.0597	0.941336
CotAD_18701	3.05862	0.9302
CotAD_44659	3.05352	0.892865
CotAD_25614	3.05327	0.933431
CotAD_05849	3.05177	0.922933
CotAD_00301	3.04187	0.825052
CotAD_73643	3.04158	0.851471
CotAD_16981	3.03403	0.939463
CotAD_23022	3.03166	0.907745
CotAD_38619	3.02841	0.853789
CotAD_37104	3.02642	0.932166
CotAD_06094	3.02498	0.899196
CotAD_59604	3.0096	0.896427
CotAD_63239	3.00953	0.820524
CotAD_32427	3.00216	0.916256
CotAD_55999	2.99682	0.938201
CotAD_05847	2.994	0.938788
CotAD_45572	2.99346	0.914971
CotAD_52872	2.98867	0.937488
CotAD_70566	2.98763	0.913682
CotAD_05807	2.97992	0.922381
CotAD_73655	2.96759	0.913455
CotAD_07933	2.95987	0.853165
CotAD_07502	2.95697	0.895843
CotAD_41453	2.95313	0.829709
CotAD_14962	2.95203	0.936396
CotAD_35960	2.94768	0.934102
CotAD_33573	2.94721	0.918712
CotAD_13494	2.93385	0.931041
CotAD_14347	2.92477	0.805312
CotAD_21684	2.91948	0.937291
CotAD_72899	2.91811	0.881183
CotAD_40879	2.88494	0.933881
CotAD_67755	2.88328	0.935933
CotAD_07768	2.88167	0.913712
CotAD_09649	2.88014	0.93372
CotAD_40791	2.8772	0.910544
CotAD_35340	2.86888	0.934334
CotAD_09472	2.86512	0.826132
CotAD_72736	2.85872	0.853145
CotAD_61554	2.84723	0.925397
CotAD_54078	2.84657	0.930975
CotAD_50532	2.84332	0.932694
CotAD_64600	2.84233	0.816311
CotAD_47715	2.84056	0.912357
CotAD_25575	2.83958	0.882958
CotAD_05842	2.82913	0.935731
CotAD_41287	2.82643	0.934027
CotAD_51155	2.8223	0.902394
CotAD_61580	2.82184	0.893781
CotAD_49942	2.81965	0.934403
CotAD_19071	2.81552	0.809731
CotAD_05692	2.812	0.925824
CotAD_59500	2.81187	0.935006
CotAD_21422	2.80717	0.883677
CotAD_00273	2.80029	0.928455
CotAD_63664	2.79672	0.90112
CotAD_31125	2.79296	0.903936
CotAD_45295	2.79279	0.926775
CotAD_13887	2.79221	0.924421
CotAD_14457	2.78901	0.87221
CotAD_25082	2.7871	0.920564
CotAD_24776	2.77468	0.915332
CotAD_17393	2.7739	0.823918
CotAD_52285	2.75969	0.912196
CotAD_18624	2.75808	0.806521
CotAD_23413	2.74962	0.92753
CotAD_30209	2.74387	0.908676
CotAD_08643	2.7408	0.92242
CotAD_50224	2.73575	0.859326
CotAD_11012	2.73551	0.883427
CotAD_01137	2.73435	0.898474
CotAD_35839	2.73262	0.93213
CotAD_09636	2.72475	0.83654
CotAD_63434	2.72462	0.862476
CotAD_04090	2.72319	0.926951
CotAD_14963	2.72062	0.917214
CotAD_41087	2.71958	0.856569
CotAD_76868	2.71046	0.927178
CotAD_67658	2.70746	0.851301
CotAD_45361	2.70375	0.88746
CotAD_05843	2.70114	0.931184
CotAD_32565	2.69542	0.922169
CotAD_40774	2.68837	0.862172
CotAD_52342	2.68761	0.930725
CotAD_00200	2.68653	0.92898
CotAD_03258	2.68317	0.915687
CotAD_03259	2.67926	0.916755
CotAD_70828	2.67901	0.928992
CotAD_08565	2.6765	0.900308
CotAD_64517	2.67637	0.87974
CotAD_58054	2.67276	0.805748
CotAD_09782	2.66725	0.910964
CotAD_16769	2.66141	0.861208
CotAD_66589	2.64844	0.903906
CotAD_00514	2.6449	0.862795
CotAD_07070	2.63811	0.912957
CotAD_55137	2.6379	0.918715
CotAD_50925	2.6299	0.930367
CotAD_37105	2.62217	0.888295
CotAD_23271	2.62172	0.912119
CotAD_02264	2.61955	0.883439
CotAD_75699	2.61729	0.896326
CotAD_15302	2.61703	0.920901
CotAD_64674	2.61551	0.851933
CotAD_68563	2.60482	0.874382
CotAD_41989	2.59484	0.921617
CotAD_41000	2.59366	0.917059
CotAD_31371	2.58983	0.863681
CotAD_10463	2.58494	0.927449
CotAD_15658	2.5826	0.921006
CotAD_64336	2.58167	0.882711
CotAD_36388	2.56849	0.891141
CotAD_30762	2.56705	0.899512
CotAD_13031	2.55687	0.915263
CotAD_41077	2.5564	0.901329
CotAD_03256	2.54564	0.926507
CotAD_04691	2.53704	0.88411
CotAD_24506	2.53099	0.874966
CotAD_02408	2.52589	0.890539
CotAD_33101	2.52429	0.879414
CotAD_24607	2.52261	0.839786
CotAD_61534	2.50713	0.925501
CotAD_61512	2.50304	0.894936
CotAD_52617	2.49991	0.920949
CotAD_09485	2.49986	0.800408
CotAD_68658	2.49892	0.901875
CotAD_38644	2.49317	0.916966
CotAD_31379	2.49246	0.909661
CotAD_33757	2.48923	0.924421
CotAD_57225	2.48684	0.914726
CotAD_58336	2.47547	0.918539
CotAD_70066	2.47355	0.844562
CotAD_47895	2.46687	0.843005
CotAD_08003	2.46599	0.92026
CotAD_49750	2.46387	0.889315
CotAD_20046	2.45494	0.909154
CotAD_24168	2.45459	0.893993
CotAD_29622	2.44846	0.916146
CotAD_02766	2.44714	0.896177
CotAD_61605	2.44341	0.909628
CotAD_00065	2.4316	0.922199
CotAD_47022	2.42973	0.901403
CotAD_44464	2.42339	0.844899
CotAD_32593	2.4214	0.825309
CotAD_20567	2.42102	0.914192
CotAD_27856	2.41573	0.8247
CotAD_25401	2.41554	0.923404
CotAD_01088	2.41517	0.87417
CotAD_76295	2.4127	0.91245
CotAD_70074	2.40343	0.861241
CotAD_50018	2.4001	0.833163
CotAD_71825	2.39982	0.904556
CotAD_12113	2.39816	0.884086
CotAD_47637	2.39528	0.920096
CotAD_73049	2.39222	0.807228
CotAD_23882	2.38907	0.916349
CotAD_61032	2.38852	0.900031
CotAD_03033	2.38512	0.899786
CotAD_45749	2.3849	0.917492
CotAD_22326	2.38128	0.89748
CotAD_49057	2.37503	0.885721
CotAD_51863	2.3723	0.861366
CotAD_05141	2.36977	0.898769
CotAD_16680	2.35715	0.920391
CotAD_71721	2.35431	0.909899
CotAD_27994	2.35413	0.895583
CotAD_47445	2.3516	0.919905
CotAD_32249	2.34967	0.879331
CotAD_16314	2.34815	0.90078
CotAD_13462	2.33988	0.834595
CotAD_43172	2.33711	0.864087
CotAD_21279	2.32946	0.887898
CotAD_15724	2.3281	0.897072
CotAD_22999	2.32491	0.902409
CotAD_44477	2.32193	0.812755
CotAD_03433	2.3205	0.914359
CotAD_41114	2.31007	0.916883
CotAD_43217	2.30401	0.888686
CotAD_43073	2.30368	0.909756
CotAD_34316	2.30338	0.89973
CotAD_06192	2.3014	0.814143
CotAD_08879	2.30051	0.910508
CotAD_20167	2.29415	0.8571
CotAD_31574	2.29036	0.806005
CotAD_18787	2.29014	0.918321
CotAD_32362	2.28675	0.858031
CotAD_08642	2.28237	0.876718
CotAD_19836	2.28059	0.896693
CotAD_55888	2.2784	0.879686
CotAD_70387	2.27734	0.911844
CotAD_05671	2.27335	0.898402
CotAD_21515	2.26742	0.886308
CotAD_59218	2.26696	0.915681
CotAD_41367	2.26564	0.829933
CotAD_63948	2.25109	0.919061
CotAD_09850	2.22993	0.909312
CotAD_08575	2.22771	0.910738
CotAD_27459	2.22734	0.89288
CotAD_29258	2.22648	0.864525
CotAD_59035	2.22561	0.915239
CotAD_40664	2.22548	0.900911
CotAD_23548	2.22051	0.878463
CotAD_25698	2.21345	0.899751
CotAD_10458	2.20901	0.866951
CotAD_00443	2.20884	0.807481
CotAD_06093	2.20138	0.85202
CotAD_10429	2.19759	0.892263
CotAD_24498	2.19758	0.839717
CotAD_52495	2.19514	0.910803
CotAD_39100	2.18992	0.851713
CotAD_10692	2.17959	0.880861
CotAD_48099	2.17718	0.850606
CotAD_29865	2.17503	0.878678
CotAD_64854	2.17439	0.881917
CotAD_20978	2.17387	0.917295
CotAD_32297	2.17369	0.916522
CotAD_42737	2.16642	0.912456
CotAD_60623	2.16195	0.853658
CotAD_59599	2.16004	0.90515
CotAD_35140	2.15949	0.859887
CotAD_63749	2.15725	0.889494
CotAD_56011	2.15712	0.828384
CotAD_71648	2.15401	0.91129
CotAD_52332	2.15395	0.883844
CotAD_70618	2.15175	0.90052
CotAD_66498	2.1391	0.915818
CotAD_54152	2.13833	0.906314
CotAD_35365	2.1377	0.8157
CotAD_48138	2.13402	0.916441
CotAD_22996	2.13045	0.908691
CotAD_51957	2.12935	0.914505
CotAD_23689	2.11191	0.906669
CotAD_56641	2.10945	0.82851
CotAD_08696	2.10649	0.911093
CotAD_07783	2.10454	0.91279
CotAD_52308	2.09794	0.850126
CotAD_61586	2.09173	0.915084
CotAD_46879	2.08766	0.908608
CotAD_59001	2.08491	0.903068
CotAD_20123	2.08473	0.915021
CotAD_69193	2.08047	0.876706
CotAD_00358	2.07652	0.802762
CotAD_53565	2.07201	0.910803
CotAD_09256	2.07116	0.836737
CotAD_73149	2.0693	0.892624
CotAD_51537	2.06867	0.899056
CotAD_04873	2.06752	0.877923
CotAD_11793	2.06407	0.902513
CotAD_54669	2.05952	0.812448
CotAD_28857	2.05755	0.884635
CotAD_33531	2.05487	0.906925
CotAD_73341	2.05325	0.817728
CotAD_42434	2.05078	0.913849
CotAD_00097	2.04824	0.853159
CotAD_66826	2.04073	0.822325
CotAD_64733	2.03705	0.884739
CotAD_11381	2.03521	0.856677
CotAD_01341	2.03465	0.866032
CotAD_19231	2.02588	0.912241
CotAD_53872	2.02347	0.906442
CotAD_02139	2.02145	0.88678
CotAD_54302	2.01543	0.89842
CotAD_40845	2.01231	0.912599
CotAD_43442	2.01128	0.801017
CotAD_30298	2.00958	0.875739
CotAD_32076	2.00736	0.904267
CotAD_38702	2.0047	0.876798
CotAD_16923	1.99518	0.802401
CotAD_06675	1.99325	0.879346
CotAD_67901	1.98756	0.86832
CotAD_15009	1.98162	0.909983
CotAD_49600	1.97357	0.896048
CotAD_76092	1.97352	0.891675
CotAD_40473	1.97307	0.85367
CotAD_52507	1.97216	0.893194
CotAD_32412	1.97109	0.822084
CotAD_73840	1.9674	0.872643
CotAD_36444	1.96333	0.891287
CotAD_31406	1.9627	0.877648
CotAD_14757	1.96142	0.814775
CotAD_67665	1.9608	0.900565
CotAD_47462	1.96018	0.903181
CotAD_23823	1.95737	0.824408
CotAD_60358	1.95485	0.894667
CotAD_08498	1.95468	0.883427
CotAD_48366	1.94958	0.865653
CotAD_26482	1.94946	0.897934
CotAD_05215	1.94322	0.848011
CotAD_66926	1.93535	0.874617
CotAD_37354	1.93065	0.854487
CotAD_41351	1.92436	0.886502
CotAD_18769	1.92319	0.90478
CotAD_19639	1.91798	0.866804
CotAD_06475	1.91788	0.830413
CotAD_30893	1.91737	0.878078
CotAD_75615	1.91288	0.833721
CotAD_51014	1.91024	0.813761
CotAD_03391	1.90938	0.899819
CotAD_09242	1.90846	0.840639
CotAD_24138	1.90521	0.893253
CotAD_73968	1.90497	0.853058
CotAD_34246	1.90057	0.901138
CotAD_43487	1.898	0.82558
CotAD_08998	1.89709	0.859266
CotAD_56911	1.89574	0.903945
CotAD_57864	1.89537	0.887898
CotAD_62582	1.8937	0.842071
CotAD_75454	1.88859	0.905917
CotAD_37820	1.8848	0.906567
CotAD_55901	1.88367	0.898548
CotAD_64598	1.8817	0.88766
CotAD_10496	1.87621	0.800536
CotAD_37437	1.87401	0.854013
CotAD_23665	1.86987	0.903381
CotAD_56107	1.86719	0.906612
CotAD_33530	1.8656	0.881285
CotAD_63121	1.86473	0.890064
CotAD_46082	1.86375	0.897492
CotAD_69436	1.86095	0.880805
CotAD_50296	1.85865	0.862369
CotAD_26914	1.85252	0.870492
CotAD_64553	1.84622	0.853998
CotAD_60133	1.8461	0.829151
CotAD_05313	1.84518	0.902916
CotAD_55915	1.84119	0.803561
CotAD_06935	1.83803	0.838721
CotAD_16446	1.83473	0.906263
CotAD_18169	1.83453	0.888158
CotAD_59821	1.83322	0.903882
CotAD_38257	1.82865	0.905663
CotAD_27326	1.82492	0.902083
CotAD_19746	1.82478	0.896251
CotAD_13625	1.82148	0.90132
CotAD_58574	1.82028	0.902695
CotAD_31763	1.81787	0.801058
CotAD_04738	1.817	0.871285
CotAD_26864	1.8121	0.846552
CotAD_05329	1.80573	0.875539
CotAD_05139	1.80495	0.894387
CotAD_04265	1.80458	0.875697
CotAD_51592	1.80437	0.846015
CotAD_53894	1.80398	0.840144
CotAD_14438	1.80164	0.856444
CotAD_18036	1.80114	0.824482
CotAD_17788	1.79795	0.842674
CotAD_38655	1.78583	0.834688
CotAD_02773	1.78168	0.90359
CotAD_16938	1.77867	0.875453
CotAD_53269	1.77338	0.850045
CotAD_33183	1.7723	0.81658
CotAD_19056	1.77015	0.902083
CotAD_31446	1.76545	0.859624
CotAD_02225	1.76496	0.900616
CotAD_23825	1.76389	0.857906
CotAD_51903	1.76365	0.813701
CotAD_52169	1.7624	0.874823
CotAD_40634	1.75716	0.874543
CotAD_39050	1.75711	0.898945
CotAD_23578	1.75666	0.89408
CotAD_39692	1.75663	0.855322
CotAD_00310	1.75466	0.884548
CotAD_65724	1.75388	0.869006
CotAD_02627	1.75218	0.854553
CotAD_29959	1.7513	0.903593
CotAD_22026	1.75103	0.903805
CotAD_76532	1.74213	0.902328
CotAD_28828	1.7348	0.896409
CotAD_69060	1.73466	0.829396
CotAD_04264	1.73277	0.855087
CotAD_00578	1.73273	0.844857
CotAD_64897	1.73159	0.844714
CotAD_32428	1.72457	0.903041
CotAD_11136	1.7215	0.899697
CotAD_30242	1.72015	0.8452
CotAD_00274	1.71833	0.877735
CotAD_06743	1.71577	0.900112
CotAD_50241	1.71151	0.882186
CotAD_51166	1.71023	0.812559
CotAD_60970	1.70867	0.901821
CotAD_03695	1.70759	0.835556
CotAD_49188	1.7071	0.888504
CotAD_39979	1.70701	0.875154
CotAD_58230	1.7064	0.885927
CotAD_47341	1.70365	0.894184
CotAD_25812	1.70299	0.871927
CotAD_66020	1.7016	0.856056
CotAD_05937	1.69839	0.825896
CotAD_48810	1.6974	0.840732
CotAD_28283	1.69621	0.832361
CotAD_53609	1.69499	0.897134
CotAD_26900	1.6945	0.901397
CotAD_43111	1.6853	0.84992
CotAD_32269	1.68389	0.9022
CotAD_23661	1.68204	0.851569
CotAD_47111	1.68126	0.886854
CotAD_41800	1.67635	0.809504
CotAD_55305	1.67591	0.893647
CotAD_01939	1.67579	0.888659
CotAD_17607	1.67521	0.882138
CotAD_75050	1.67502	0.860859
CotAD_71790	1.67312	0.807254
CotAD_64257	1.67287	0.825341
CotAD_58793	1.67257	0.896037
CotAD_44966	1.67069	0.830168
CotAD_47363	1.67008	0.821771
CotAD_40207	1.66987	0.859484
CotAD_11955	1.66826	0.89445
CotAD_68534	1.66597	0.836725
CotAD_07017	1.66465	0.887594
CotAD_69942	1.66429	0.876876
CotAD_40018	1.66291	0.881013
CotAD_07519	1.66219	0.800847
CotAD_48285	1.6613	0.832009
CotAD_38772	1.66128	0.867276
CotAD_69437	1.6604	0.840749
CotAD_42967	1.65834	0.900276
CotAD_13544	1.65801	0.811168
CotAD_70473	1.65751	0.891669
CotAD_42075	1.65649	0.832146
CotAD_22634	1.65341	0.83075
CotAD_06679	1.65074	0.811467
CotAD_10146	1.65064	0.821783
CotAD_41844	1.65064	0.892597
CotAD_22393	1.64526	0.867094
CotAD_63514	1.6437	0.890744
CotAD_31067	1.64309	0.899825
CotAD_12314	1.64223	0.87525
CotAD_02840	1.64036	0.873132
CotAD_70562	1.63973	0.86267
CotAD_69929	1.63775	0.866867
CotAD_70428	1.63745	0.87252
CotAD_44584	1.63606	0.823659
CotAD_56535	1.63471	0.874101
CotAD_59423	1.63261	0.898826
CotAD_05319	1.62888	0.862136
CotAD_70611	1.62615	0.895088
CotAD_02553	1.62413	0.812344
CotAD_19604	1.62337	0.837426
CotAD_34272	1.62311	0.86363
CotAD_32858	1.6211	0.886106
CotAD_34404	1.62044	0.899739
CotAD_30819	1.6192	0.807636
CotAD_23725	1.61734	0.877935
CotAD_28029	1.61584	0.83791
CotAD_52267	1.61264	0.838142
CotAD_50926	1.61169	0.873353
CotAD_16775	1.6077	0.8736
CotAD_50717	1.60587	0.826732
CotAD_56954	1.60536	0.883913
CotAD_65088	1.60267	0.859347
CotAD_39498	1.60218	0.881685
CotAD_58536	1.59861	0.898975
CotAD_33351	1.59722	0.803967
CotAD_15700	1.59568	0.88135
CotAD_01238	1.59567	0.879286
CotAD_56399	1.59112	0.823766
CotAD_25155	1.59098	0.897561
CotAD_60438	1.58724	0.834753
CotAD_00337	1.58681	0.897803
CotAD_23018	1.58512	0.852852
CotAD_28426	1.58399	0.867595
CotAD_60998	1.58343	0.851176
CotAD_76639	1.5826	0.85483
CotAD_06578	1.5826	0.855546
CotAD_54720	1.58126	0.895858
CotAD_59609	1.58	0.890345
CotAD_10381	1.57806	0.881437
CotAD_42933	1.57659	0.892997
CotAD_18453	1.57478	0.8945
CotAD_60514	1.57469	0.885965
CotAD_24107	1.57366	0.861999
CotAD_53983	1.57353	0.878042
CotAD_24625	1.56778	0.871807
CotAD_20980	1.5663	0.891544
CotAD_71793	1.5634	0.83717
CotAD_66021	1.56109	0.878024
CotAD_09941	1.5605	0.836293
CotAD_11472	1.55981	0.889769
CotAD_43445	1.55401	0.891466
CotAD_02671	1.5538	0.890118
CotAD_73675	1.55379	0.816431
CotAD_42605	1.55313	0.805909
CotAD_05466	1.55104	0.837501
CotAD_43424	1.54966	0.844302
CotAD_09367	1.54696	0.804089
CotAD_00298	1.54645	0.881646
CotAD_28334	1.54557	0.892481
CotAD_17648	1.54464	0.850504
CotAD_32477	1.54462	0.800038
CotAD_15814	1.54338	0.884826
CotAD_18582	1.53959	0.848658
CotAD_22596	1.53883	0.844648
CotAD_70834	1.53821	0.891959
CotAD_67130	1.53747	0.889047
CotAD_58528	1.53642	0.889823
CotAD_03706	1.53631	0.869188
CotAD_16597	1.53628	0.871804
CotAD_18757	1.53606	0.859364
CotAD_21063	1.53371	0.872893
CotAD_03328	1.53122	0.826526
CotAD_74273	1.53058	0.888027
CotAD_48831	1.5278	0.809346
CotAD_76607	1.52363	0.876885
CotAD_23021	1.52228	0.888239
CotAD_16122	1.52088	0.841227
CotAD_54697	1.51895	0.855707
CotAD_19732	1.51877	0.88417
CotAD_72047	1.51296	0.884301
CotAD_44219	1.51234	0.869764
CotAD_15105	1.5093	0.888853
CotAD_07451	1.50891	0.882075
CotAD_57282	1.50533	0.806849
CotAD_64259	1.49896	0.884814
CotAD_42462	1.49885	0.890231
CotAD_48531	1.49878	0.884894
CotAD_04252	1.49672	0.874528
CotAD_56274	1.49594	0.844804
CotAD_37255	1.49532	0.889244
CotAD_58191	1.49328	0.836221
CotAD_46259	1.49088	0.875533
CotAD_01887	1.48816	0.807216
CotAD_30540	1.48723	0.8744
CotAD_31144	1.48628	0.869364
CotAD_31688	1.48542	0.871309
CotAD_14958	1.48507	0.873633
CotAD_23410	1.48347	0.884838
CotAD_70835	1.48308	0.87468
CotAD_09514	1.48265	0.887224
CotAD_58382	1.48075	0.864812
CotAD_48585	1.4807	0.881947
CotAD_47662	1.48011	0.824145
CotAD_73333	1.47917	0.844926
CotAD_18720	1.47661	0.851027
CotAD_73754	1.47612	0.85159
CotAD_03931	1.4741	0.834452
CotAD_40420	1.47396	0.889274
CotAD_27323	1.46969	0.889098
CotAD_07865	1.46666	0.851507
CotAD_23025	1.46247	0.866614
CotAD_46223	1.4607	0.803418
CotAD_53812	1.46051	0.825461
CotAD_47342	1.46013	0.885977
CotAD_51017	1.45942	0.873878
CotAD_47679	1.45767	0.850102
CotAD_46374	1.45283	0.827101
CotAD_55227	1.45241	0.885396
CotAD_26935	1.4519	0.878603
CotAD_72366	1.45174	0.849586
CotAD_10173	1.45097	0.882144
CotAD_41843	1.45067	0.885091
CotAD_63483	1.44983	0.878248
CotAD_60386	1.4471	0.888525
CotAD_09524	1.44667	0.866769
CotAD_35989	1.44527	0.872297
CotAD_11029	1.44469	0.822666
CotAD_18694	1.44448	0.874513
CotAD_76143	1.44364	0.851802
CotAD_67911	1.44185	0.887821
CotAD_24337	1.43996	0.865038
CotAD_75312	1.43898	0.88794
CotAD_23807	1.43783	0.842238
CotAD_11795	1.43579	0.800307
CotAD_45656	1.43338	0.880023
CotAD_53612	1.43102	0.861721
CotAD_51798	1.4293	0.870322
CotAD_56831	1.42863	0.888074
CotAD_42039	1.42839	0.856656
CotAD_14167	1.42514	0.882129
CotAD_17647	1.42313	0.868657
CotAD_64656	1.42296	0.885306
CotAD_40541	1.41437	0.869179
CotAD_27312	1.41435	0.866572
CotAD_53878	1.41272	0.874519
CotAD_06514	1.41253	0.882421
CotAD_08469	1.41248	0.864522
CotAD_40610	1.41215	0.876201
CotAD_57509	1.41017	0.87335
CotAD_31292	1.40768	0.871885
CotAD_76943	1.40639	0.875474
CotAD_03735	1.40386	0.851295
CotAD_31291	1.40327	0.833092
CotAD_32231	1.40159	0.852196
CotAD_20843	1.40094	0.863681
CotAD_55487	1.39996	0.878346
CotAD_33250	1.39965	0.828629
CotAD_14327	1.39677	0.886413
CotAD_12927	1.39637	0.854961
CotAD_62775	1.39628	0.880265
CotAD_67988	1.39409	0.867473
CotAD_65487	1.39202	0.87806
CotAD_39447	1.38873	0.850027
CotAD_01026	1.38782	0.802469
CotAD_25211	1.3836	0.810992
CotAD_35213	1.38343	0.88522
CotAD_30817	1.38218	0.853622
CotAD_14117	1.38086	0.875584
CotAD_31395	1.37988	0.801572
CotAD_45755	1.37971	0.861494
CotAD_42036	1.37887	0.872129
CotAD_17463	1.37626	0.807454
CotAD_32807	1.37237	0.882377
CotAD_40644	1.36985	0.87837
CotAD_49372	1.36786	0.83629
CotAD_35495	1.3659	0.875557
CotAD_75805	1.3657	0.877499
CotAD_53767	1.36231	0.878946
CotAD_31079	1.35971	0.816052
CotAD_10230	1.3584	0.874778
CotAD_69214	1.35801	0.81536
CotAD_59693	1.35557	0.85784
CotAD_76288	1.35423	0.884295
CotAD_69345	1.35359	0.878504
CotAD_58418	1.35224	0.882687
CotAD_03898	1.34648	0.879737
CotAD_10609	1.34477	0.872484
CotAD_69870	1.34416	0.883197
CotAD_37762	1.34414	0.842891
CotAD_14113	1.34152	0.877171
CotAD_70422	1.33811	0.865286
CotAD_53934	1.33753	0.874504
CotAD_07522	1.33465	0.87621
CotAD_51550	1.33349	0.883033
CotAD_37317	1.33239	0.837086
CotAD_18187	1.33147	0.827501
CotAD_18443	1.32977	0.858738
CotAD_34252	1.32957	0.882887
CotAD_39497	1.32899	0.820088
CotAD_07611	1.32783	0.879832
CotAD_73597	1.32468	0.806944
CotAD_67945	1.32393	0.877061
CotAD_48761	1.32222	0.875978
CotAD_63155	1.32172	0.849857
CotAD_73336	1.32114	0.854615
CotAD_12781	1.31968	0.879018
CotAD_60988	1.3192	0.882409
CotAD_29233	1.31646	0.882636
CotAD_20872	1.31214	0.861432
CotAD_21698	1.30882	0.877532
CotAD_07083	1.30879	0.808698
CotAD_07453	1.30839	0.870411
CotAD_70815	1.30782	0.858016
CotAD_69868	1.30691	0.880339
CotAD_55723	1.30644	0.86582
CotAD_33225	1.30482	0.818119
CotAD_26486	1.30476	0.848524
CotAD_49562	1.30444	0.854565
CotAD_12158	1.29896	0.864776
CotAD_05108	1.29877	0.876548
CotAD_35205	1.29857	0.880342
CotAD_26351	1.29614	0.876034
CotAD_65163	1.29531	0.875909
CotAD_53138	1.29412	0.876395
CotAD_18758	1.29378	0.866408
CotAD_70130	1.29325	0.846021
CotAD_32778	1.29185	0.821791
CotAD_33026	1.28731	0.878931
CotAD_62612	1.28704	0.841949
CotAD_02361	1.2864	0.834494
CotAD_13482	1.285	0.877079
CotAD_21926	1.28313	0.877383
CotAD_48726	1.28306	0.868392
CotAD_23710	1.28302	0.83705
CotAD_50706	1.28218	0.845543
CotAD_20871	1.28069	0.868526
CotAD_40567	1.28026	0.843542
CotAD_20010	1.28009	0.870951
CotAD_21224	1.27933	0.804814
CotAD_48360	1.27745	0.878913
CotAD_00103	1.27676	0.819295
CotAD_46661	1.27515	0.850442
CotAD_43207	1.27514	0.861772
CotAD_46665	1.27471	0.812374
CotAD_75564	1.27359	0.856993
CotAD_16651	1.27324	0.837271
CotAD_10936	1.27198	0.851211
CotAD_38079	1.27192	0.836585
CotAD_13861	1.2704	0.854955
CotAD_11525	1.26942	0.805238
CotAD_16574	1.26912	0.871631
CotAD_46849	1.26752	0.864305
CotAD_07688	1.26669	0.878421
CotAD_29870	1.2662	0.823044
CotAD_36739	1.2658	0.86006
CotAD_27356	1.26579	0.839646
CotAD_12952	1.26561	0.866184
CotAD_14121	1.26529	0.837739
CotAD_46383	1.265	0.833438
CotAD_25467	1.26475	0.855832
CotAD_31756	1.26364	0.829064
CotAD_38357	1.26198	0.84983
CotAD_30500	1.2618	0.856727
CotAD_60836	1.26136	0.839273
CotAD_58749	1.25784	0.843443
CotAD_17853	1.25567	0.854955
CotAD_66503	1.25523	0.861763
CotAD_58231	1.25519	0.876049
CotAD_63571	1.25443	0.823358
CotAD_40030	1.24901	0.806709
CotAD_12313	1.24898	0.871187
CotAD_03930	1.24883	0.835627
CotAD_10218	1.24801	0.870119
CotAD_58066	1.24596	0.854484
CotAD_59386	1.24509	0.870086
CotAD_34728	1.24501	0.870811
CotAD_00887	1.24336	0.863574
CotAD_02623	1.24228	0.866834
CotAD_28494	1.23782	0.871983
CotAD_02878	1.23633	0.873206
CotAD_21315	1.23613	0.853258
CotAD_63566	1.22911	0.862234
CotAD_53197	1.22866	0.855069
CotAD_59275	1.22815	0.849225
CotAD_31169	1.22814	0.841686
CotAD_52305	1.22781	0.839959
CotAD_18517	1.22668	0.869412
CotAD_56276	1.22566	0.83873
CotAD_25094	1.22564	0.857834
CotAD_03675	1.22556	0.871357
CotAD_56314	1.22457	0.801106
CotAD_41036	1.22447	0.850579
CotAD_46206	1.22384	0.866148
CotAD_69209	1.22337	0.812684
CotAD_18065	1.22263	0.868579
CotAD_00164	1.2214	0.861089
CotAD_25338	1.22054	0.87357
CotAD_51595	1.22024	0.815542
CotAD_04087	1.21739	0.86116
CotAD_47650	1.21723	0.868323
CotAD_60726	1.21564	0.872392
CotAD_34697	1.21044	0.870525
CotAD_30451	1.20835	0.83595
CotAD_36304	1.20735	0.838091
CotAD_46241	1.20477	0.865137
CotAD_44973	1.20244	0.856757
CotAD_30818	1.20211	0.870372
CotAD_46219	1.20188	0.808412
CotAD_48561	1.20101	0.874829
CotAD_04538	1.19943	0.867282
CotAD_52049	1.19764	0.86585
CotAD_10399	1.19498	0.857697
CotAD_16315	1.19409	0.859681
CotAD_64489	1.1936	0.86065
CotAD_26728	1.19315	0.847408
CotAD_28339	1.19285	0.87036
CotAD_00176	1.19107	0.865149
CotAD_46220	1.18992	0.848828
CotAD_35147	1.18943	0.87249
CotAD_28472	1.18934	0.815685
CotAD_62861	1.18918	0.858347
CotAD_08684	1.18799	0.851901
CotAD_56074	1.18766	0.849281
CotAD_55597	1.18283	0.873361
CotAD_07293	1.18257	0.831054
CotAD_21234	1.18062	0.861483
CotAD_07552	1.17874	0.800408
CotAD_34406	1.1772	0.872138
CotAD_06156	1.17696	0.859719
CotAD_09650	1.1769	0.868257
CotAD_41026	1.17582	0.866291
CotAD_03843	1.17144	0.853577
CotAD_60392	1.17121	0.873129
CotAD_30401	1.17092	0.860191
CotAD_01641	1.16963	0.805831
CotAD_18274	1.16942	0.824077
CotAD_42465	1.16861	0.832865
CotAD_24246	1.16417	0.815801
CotAD_26483	1.16356	0.849046
CotAD_36621	1.16297	0.870316
CotAD_15063	1.16168	0.855516
CotAD_34822	1.1616	0.868797
CotAD_10182	1.161	0.8684
CotAD_40994	1.1607	0.858252
CotAD_70575	1.16066	0.869033
CotAD_03778	1.15986	0.866378
CotAD_34727	1.1588	0.860003
CotAD_65469	1.15801	0.827495
CotAD_03493	1.15787	0.821869
CotAD_27383	1.15712	0.808657
CotAD_35174	1.15699	0.869883
CotAD_00129	1.1566	0.868693
CotAD_49061	1.15647	0.855161
CotAD_48507	1.15647	0.869862
CotAD_11775	1.15628	0.870969
CotAD_07974	1.15624	0.858243
CotAD_53945	1.15587	0.838091
CotAD_36667	1.15565	0.834154
CotAD_61418	1.1542	0.80601
CotAD_20260	1.1531	0.818552
CotAD_05095	1.15239	0.844801
CotAD_00153	1.15198	0.851232
CotAD_64256	1.15198	0.867514
CotAD_33012	1.15031	0.868839
CotAD_74939	1.14938	0.826048
CotAD_49573	1.14618	0.82924
CotAD_09440	1.14521	0.863866
CotAD_64285	1.14515	0.857786
CotAD_50211	1.14427	0.830493
CotAD_42643	1.14426	0.86821
CotAD_08418	1.14388	0.868207
CotAD_53140	1.14344	0.870826
CotAD_74297	1.14344	0.850075
CotAD_07129	1.14312	0.850809
CotAD_43972	1.143	0.822522
CotAD_27075	1.14298	0.871449
CotAD_65673	1.14236	0.830311
CotAD_28047	1.13985	0.864149
CotAD_03103	1.1398	0.851647
CotAD_58778	1.13953	0.806106
CotAD_22273	1.13953	0.814465
CotAD_26212	1.13872	0.869698
CotAD_07813	1.13761	0.816156
CotAD_38287	1.13717	0.821693
CotAD_06526	1.13466	0.812726
CotAD_10112	1.13458	0.863168
CotAD_18712	1.13339	0.860033
CotAD_33153	1.13236	0.86233
CotAD_20084	1.13178	0.814566
CotAD_19661	1.13115	0.862055
CotAD_68617	1.13018	0.839574
CotAD_04558	1.12985	0.821711
CotAD_48439	1.1298	0.80363
CotAD_18803	1.12949	0.850406
CotAD_18437	1.12897	0.830941
CotAD_31895	1.12883	0.863129
CotAD_70583	1.12735	0.862246
CotAD_26764	1.12688	0.869439
CotAD_64516	1.12683	0.85929
CotAD_34643	1.12674	0.822451
CotAD_75496	1.12595	0.827674
CotAD_00104	1.12243	0.858959
CotAD_30658	1.12237	0.864788
CotAD_05094	1.12178	0.830389
CotAD_09825	1.12162	0.840099
CotAD_28291	1.12074	0.85966
CotAD_49581	1.11958	0.86931
CotAD_42733	1.11292	0.865865
CotAD_11385	1.11253	0.84029
CotAD_16962	1.11094	0.852318
CotAD_39954	1.1108	0.83069
CotAD_55027	1.11056	0.86963
CotAD_51290	1.11043	0.81371
CotAD_16350	1.10992	0.852975
CotAD_11943	1.10948	0.866718
CotAD_48068	1.10847	0.819879
CotAD_51721	1.10598	0.802807
CotAD_61307	1.10553	0.836385
CotAD_71620	1.10457	0.8437
CotAD_56332	1.10444	0.829294
CotAD_17426	1.10416	0.839318
CotAD_28495	1.10278	0.846253
CotAD_28817	1.09651	0.805593
CotAD_23789	1.09594	0.868362
CotAD_39217	1.09431	0.854818
CotAD_12001	1.09324	0.833381
CotAD_55368	1.09215	0.810479
CotAD_02839	1.09149	0.859851
CotAD_31158	1.08995	0.848055
CotAD_16559	1.08768	0.807514
CotAD_51618	1.08628	0.866133
CotAD_28784	1.08536	0.862204
CotAD_40383	1.0852	0.822946
CotAD_06604	1.08512	0.815273
CotAD_43155	1.08464	0.867628
CotAD_34253	1.08444	0.863559
CotAD_35777	1.08405	0.810873
CotAD_68885	1.08263	0.852807
CotAD_06751	1.08029	0.8249
CotAD_36569	1.08018	0.846597
CotAD_35778	1.07957	0.815005
CotAD_64959	1.07928	0.867676
CotAD_51551	1.07906	0.81615
CotAD_10252	1.07818	0.843616
CotAD_70829	1.07801	0.853852
CotAD_74693	1.07773	0.867625
CotAD_24314	1.07762	0.823226
CotAD_37084	1.07757	0.867452
CotAD_68168	1.07696	0.863481
CotAD_61197	1.07628	0.841161
CotAD_26657	1.0755	0.801154
CotAD_05727	1.07481	0.860677
CotAD_09599	1.0746	0.861685
CotAD_09238	1.07455	0.862905
CotAD_03991	1.0743	0.861638
CotAD_22378	1.07091	0.863809
CotAD_50600	1.07061	0.82493
CotAD_34748	1.06809	0.841737
CotAD_11180	1.068	0.839404
CotAD_12969	1.06722	0.844714
CotAD_30685	1.0669	0.859743
CotAD_17510	1.06667	0.801786
CotAD_19341	1.06649	0.840102
CotAD_69934	1.06589	0.853425
CotAD_02752	1.06553	0.859755
CotAD_31403	1.06409	0.833047
CotAD_30473	1.06405	0.861867
CotAD_47657	1.06378	0.856516
CotAD_76268	1.06344	0.835985
CotAD_08011	1.06322	0.808546
CotAD_25796	1.06297	0.829834
CotAD_38656	1.06293	0.861927
CotAD_22004	1.06269	0.858198
CotAD_45925	1.06252	0.861852
CotAD_41010	1.06181	0.860567
CotAD_00087	1.05972	0.858294
CotAD_12337	1.05733	0.802813
CotAD_26347	1.05731	0.861029
CotAD_32280	1.05657	0.859898
CotAD_57932	1.05548	0.853249
CotAD_36084	1.05476	0.857557
CotAD_02619	1.05447	0.856608
CotAD_53598	1.05386	0.856623
CotAD_22243	1.05273	0.800026
CotAD_50210	1.05254	0.801208
CotAD_06765	1.05232	0.817427
CotAD_10932	1.05168	0.859549
CotAD_47351	1.0495	0.83714
CotAD_51194	1.04947	0.861145
CotAD_41558	1.04885	0.819056
CotAD_30019	1.04861	0.85883
CotAD_11652	1.04854	0.85906
CotAD_69506	1.04681	0.854508
CotAD_27499	1.04656	0.852554
CotAD_13815	1.04642	0.852005
CotAD_20006	1.04636	0.803934
CotAD_04022	1.04396	0.851468
CotAD_03153	1.0435	0.81627
CotAD_30056	1.04307	0.840767
CotAD_18014	1.04229	0.859054
CotAD_34881	1.042	0.82765
CotAD_19574	1.04087	0.816836
CotAD_41320	1.03915	0.834834
CotAD_42715	1.03906	0.830983
CotAD_31270	1.03766	0.852867
CotAD_11502	1.03565	0.861142
CotAD_21464	1.03482	0.860728
CotAD_62346	1.03447	0.818009
CotAD_42826	1.03337	0.803797
CotAD_71986	1.03297	0.841543
CotAD_17896	1.03159	0.850349
CotAD_00022	1.03155	0.81448
CotAD_43630	1.03068	0.826362
CotAD_15038	1.03066	0.841221
CotAD_28826	1.02869	0.856927
CotAD_62798	1.027	0.854645
CotAD_11954	1.02637	0.832576
CotAD_03745	1.02584	0.851689
CotAD_63713	1.02435	0.860886
CotAD_76319	1.02362	0.85818
CotAD_40199	1.02276	0.813427
CotAD_22379	1.02259	0.852351
CotAD_12461	1.02215	0.859767
CotAD_58181	1.02136	0.860277
CotAD_32083	1.02069	0.854702
CotAD_56328	1.02027	0.847903
CotAD_73506	1.01981	0.859642
CotAD_64805	1.01871	0.84012
CotAD_27753	1.01854	0.800277
CotAD_10623	1.01852	0.802902
CotAD_32667	1.01827	0.84546
CotAD_25208	1.01811	0.849786
CotAD_24250	1.0179	0.856662
CotAD_04225	1.01479	0.852924
CotAD_31228	1.01404	0.835108
CotAD_68826	1.01329	0.833518
CotAD_46023	1.01292	0.839723
CotAD_10037	1.01161	0.805157
CotAD_26128	1.00809	0.846492
CotAD_56179	1.00804	0.841257
CotAD_19390	1.00488	0.844634
CotAD_17329	1.00467	0.817233
CotAD_53851	1.00382	0.837784
CotAD_02688	1.00179	0.82692
CotAD_06691	1.00089	0.847065
CotAD_63495	1.00044	0.851745
CotAD_36469	1.00009	0.844869
CotAD_61864	-1.00227	0.831526
CotAD_41162	-1.00249	0.832993
CotAD_09634	-1.00285	0.851328
CotAD_50545	-1.00364	0.836021
CotAD_18497	-1.0047	0.816771
CotAD_26949	-1.0053	0.850546
CotAD_09456	-1.00831	0.824509
CotAD_32345	-1.0087	0.825461
CotAD_24936	-1.01124	0.826702
CotAD_22346	-1.01162	0.834798
CotAD_14737	-1.01194	0.833539
CotAD_10259	-1.01221	0.830499
CotAD_67887	-1.01226	0.818116
CotAD_48772	-1.01318	0.839628
CotAD_73592	-1.01324	0.841895
CotAD_71841	-1.0137	0.840875
CotAD_29059	-1.01671	0.846728
CotAD_63494	-1.0168	0.826717
CotAD_42219	-1.01717	0.80834
CotAD_10886	-1.01721	0.816305
CotAD_53885	-1.01751	0.849392
CotAD_72726	-1.01966	0.854096
CotAD_37346	-1.0197	0.855677
CotAD_06310	-1.01975	0.836892
CotAD_15868	-1.02011	0.844496
CotAD_66280	-1.02411	0.8276
CotAD_11208	-1.02436	0.821645
CotAD_21921	-1.02618	0.833879
CotAD_14324	-1.02688	0.835114
CotAD_52826	-1.02814	0.800653
CotAD_32520	-1.02908	0.819232
CotAD_63506	-1.03027	0.823429
CotAD_33570	-1.03043	0.821138
CotAD_09762	-1.03062	0.832244
CotAD_65100	-1.03244	0.8433
CotAD_26450	-1.03493	0.851283
CotAD_76200	-1.03678	0.852787
CotAD_01290	-1.03734	0.830786
CotAD_68819	-1.03913	0.834715
CotAD_27183	-1.03927	0.809614
CotAD_04118	-1.04262	0.854099
CotAD_26127	-1.0427	0.814196
CotAD_24716	-1.04298	0.815476
CotAD_39362	-1.04333	0.838235
CotAD_22716	-1.0458	0.819468
CotAD_55710	-1.0483	0.831045
CotAD_28261	-1.04891	0.83115
CotAD_16474	-1.04927	0.843977
CotAD_67703	-1.05066	0.829819
CotAD_56417	-1.05174	0.850674
CotAD_03037	-1.05284	0.832719
CotAD_01172	-1.05615	0.801789
CotAD_03123	-1.05679	0.827964
CotAD_56243	-1.05949	0.810088
CotAD_11496	-1.06064	0.842441
CotAD_03497	-1.06402	0.863177
CotAD_22490	-1.06496	0.828187
CotAD_56106	-1.06548	0.809244
CotAD_33006	-1.06644	0.828617
CotAD_72346	-1.06704	0.848497
CotAD_20478	-1.06972	0.835726
CotAD_02127	-1.06976	0.845976
CotAD_59439	-1.06977	0.832692
CotAD_66730	-1.0698	0.829846
CotAD_71176	-1.07035	0.840923
CotAD_35489	-1.07083	0.819688
CotAD_48506	-1.07254	0.823853
CotAD_54233	-1.07536	0.833539
CotAD_44199	-1.07613	0.846856
CotAD_18488	-1.07685	0.845439
CotAD_38361	-1.07689	0.83316
CotAD_14065	-1.07718	0.822099
CotAD_63501	-1.0774	0.834279
CotAD_17556	-1.07799	0.838199
CotAD_30708	-1.08027	0.862452
CotAD_69284	-1.08186	0.804784
CotAD_05704	-1.08228	0.813066
CotAD_59975	-1.08382	0.805479
CotAD_21924	-1.08476	0.852712
CotAD_15554	-1.08636	0.867383
CotAD_01160	-1.08658	0.810205
CotAD_63692	-1.08732	0.837358
CotAD_24386	-1.0892	0.808615
CotAD_26143	-1.08966	0.806512
CotAD_76087	-1.09027	0.842891
CotAD_62258	-1.09356	0.83975
CotAD_35558	-1.09373	0.85591
CotAD_49229	-1.09387	0.853079
CotAD_40457	-1.0942	0.82774
CotAD_75501	-1.09438	0.853881
CotAD_32813	-1.09533	0.811335
CotAD_22768	-1.09783	0.849395
CotAD_34388	-1.099	0.856677
CotAD_34739	-1.10016	0.822492
CotAD_19426	-1.10121	0.818513
CotAD_72264	-1.10223	0.840878
CotAD_39005	-1.10304	0.85903
CotAD_10140	-1.10478	0.844872
CotAD_62996	-1.10563	0.812478
CotAD_02974	-1.10645	0.869081
CotAD_48664	-1.10697	0.827987
CotAD_24184	-1.10777	0.849881
CotAD_71579	-1.10845	0.838816
CotAD_39923	-1.10917	0.818149
CotAD_63756	-1.11087	0.85208
CotAD_40131	-1.11115	0.850582
CotAD_20419	-1.11304	0.832313
CotAD_31330	-1.11315	0.863407
CotAD_27737	-1.11367	0.851513
CotAD_15188	-1.11375	0.803466
CotAD_22749	-1.11428	0.812758
CotAD_56923	-1.11453	0.846227
CotAD_45645	-1.11591	0.82978
CotAD_57195	-1.11612	0.853398
CotAD_45311	-1.11719	0.840451
CotAD_24782	-1.11806	0.8021
CotAD_04520	-1.12208	0.869961
CotAD_19950	-1.12266	0.826905
CotAD_59914	-1.12621	0.826374
CotAD_40863	-1.12943	0.855704
CotAD_73343	-1.13065	0.833116
CotAD_64562	-1.13114	0.865522
CotAD_31080	-1.13272	0.8364
CotAD_59128	-1.13397	0.863959
CotAD_33847	-1.13501	0.826207
CotAD_24923	-1.13572	0.801205
CotAD_54274	-1.13606	0.807096
CotAD_63414	-1.13714	0.856026
CotAD_43847	-1.13802	0.867625
CotAD_33536	-1.14532	0.811804
CotAD_25559	-1.14533	0.871998
CotAD_34770	-1.14534	0.828274
CotAD_43937	-1.14539	0.842736
CotAD_34334	-1.14574	0.865629
CotAD_70351	-1.14761	0.822227
CotAD_72716	-1.15095	0.827063
CotAD_34956	-1.15108	0.859072
CotAD_66727	-1.15213	0.862076
CotAD_26144	-1.15283	0.80173
CotAD_75522	-1.15537	0.833199
CotAD_17367	-1.15639	0.862747
CotAD_46280	-1.16053	0.842223
CotAD_09172	-1.16229	0.866909
CotAD_12135	-1.16592	0.81757
CotAD_41995	-1.16753	0.867204
CotAD_68363	-1.16822	0.87093
CotAD_52126	-1.17078	0.846755
CotAD_17175	-1.17184	0.860379
CotAD_12493	-1.17333	0.814244
CotAD_45688	-1.17419	0.843446
CotAD_59546	-1.1744	0.869934
CotAD_21419	-1.17467	0.836343
CotAD_67660	-1.17632	0.802887
CotAD_29256	-1.17782	0.838503
CotAD_48570	-1.18182	0.810903
CotAD_54337	-1.18286	0.866402
CotAD_09720	-1.18366	0.859973
CotAD_02963	-1.18628	0.847384
CotAD_09594	-1.1873	0.833843
CotAD_57101	-1.18889	0.864334
CotAD_48840	-1.1905	0.839664
CotAD_63998	-1.19314	0.804334
CotAD_02320	-1.19369	0.803227
CotAD_00471	-1.19416	0.805939
CotAD_49924	-1.19534	0.857891
CotAD_22563	-1.19592	0.841102
CotAD_24884	-1.19612	0.823632
CotAD_38978	-1.19783	0.826239
CotAD_25580	-1.19812	0.857739
CotAD_10467	-1.20111	0.862452
CotAD_07567	-1.20352	0.822308
CotAD_50741	-1.20397	0.807123
CotAD_55278	-1.20481	0.843798
CotAD_22239	-1.20618	0.874692
CotAD_37966	-1.21123	0.873585
CotAD_63472	-1.21162	0.818596
CotAD_03903	-1.21513	0.857804
CotAD_64955	-1.21516	0.843008
CotAD_35825	-1.21685	0.808117
CotAD_40365	-1.21725	0.866989
CotAD_02607	-1.2179	0.827275
CotAD_61606	-1.21948	0.826389
CotAD_03986	-1.22136	0.809865
CotAD_13490	-1.22143	0.874495
CotAD_57352	-1.22415	0.848151
CotAD_37077	-1.22435	0.853222
CotAD_09050	-1.2292	0.843673
CotAD_66914	-1.22994	0.857422
CotAD_30619	-1.23228	0.840496
CotAD_15870	-1.23255	0.859466
CotAD_65930	-1.23469	0.820741
CotAD_32848	-1.23645	0.821126
CotAD_39853	-1.23803	0.81257
CotAD_14576	-1.23934	0.874101
CotAD_32658	-1.23945	0.872986
CotAD_28792	-1.23971	0.811085
CotAD_22031	-1.23978	0.868597
CotAD_40238	-1.24032	0.859606
CotAD_03707	-1.24084	0.82442
CotAD_56418	-1.24085	0.823984
CotAD_08754	-1.24096	0.862989
CotAD_75275	-1.24447	0.86031
CotAD_72281	-1.24731	0.868442
CotAD_38327	-1.24764	0.861676
CotAD_03954	-1.24788	0.84523
CotAD_07604	-1.24886	0.81578
CotAD_00405	-1.24944	0.843584
CotAD_02252	-1.25173	0.800038
CotAD_75718	-1.25588	0.867619
CotAD_47208	-1.25591	0.834011
CotAD_42437	-1.25975	0.834011
CotAD_54929	-1.26052	0.873976
CotAD_42968	-1.26337	0.8063
CotAD_10082	-1.26537	0.832758
CotAD_09671	-1.26871	0.877258
CotAD_13103	-1.26906	0.866978
CotAD_14975	-1.27072	0.801718
CotAD_38426	-1.27228	0.859221
CotAD_38578	-1.27559	0.844273
CotAD_47386	-1.27882	0.825103
CotAD_01176	-1.27921	0.840233
CotAD_16997	-1.28095	0.858141
CotAD_49742	-1.28153	0.856199
CotAD_39063	-1.28632	0.841829
CotAD_58925	-1.28934	0.808355
CotAD_74472	-1.28952	0.858538
CotAD_36032	-1.29048	0.845537
CotAD_22307	-1.29104	0.871804
CotAD_73252	-1.29193	0.868028
CotAD_02832	-1.29308	0.843921
CotAD_28779	-1.29825	0.839866
CotAD_45904	-1.29997	0.827134
CotAD_22853	-1.30375	0.837859
CotAD_32193	-1.30475	0.855567
CotAD_38430	-1.30786	0.880876
CotAD_59295	-1.30833	0.865635
CotAD_00058	-1.3103	0.872159
CotAD_64295	-1.31038	0.861271
CotAD_48875	-1.31213	0.856817
CotAD_73931	-1.31414	0.821824
CotAD_13435	-1.31521	0.84631
CotAD_00117	-1.31609	0.843214
CotAD_65938	-1.32059	0.821096
CotAD_24383	-1.32133	0.837286
CotAD_36380	-1.32386	0.80073
CotAD_57125	-1.32459	0.840019
CotAD_02741	-1.32544	0.857082
CotAD_21405	-1.32776	0.841901
CotAD_03065	-1.32974	0.856011
CotAD_31656	-1.33106	0.85449
CotAD_05529	-1.33128	0.830231
CotAD_49250	-1.33275	0.821356
CotAD_64749	-1.33394	0.804877
CotAD_26852	-1.33459	0.873412
CotAD_61686	-1.33476	0.817922
CotAD_56005	-1.34001	0.834515
CotAD_37957	-1.34064	0.815643
CotAD_27033	-1.34333	0.87573
CotAD_37150	-1.34384	0.820246
CotAD_67509	-1.34512	0.843575
CotAD_43911	-1.34639	0.867294
CotAD_63429	-1.35383	0.84992
CotAD_72917	-1.35451	0.826108
CotAD_31566	-1.35606	0.844816
CotAD_41874	-1.35688	0.840514
CotAD_39178	-1.35792	0.85889
CotAD_68928	-1.36068	0.881112
CotAD_65162	-1.36205	0.832981
CotAD_37517	-1.36233	0.81621
CotAD_31046	-1.36313	0.819333
CotAD_05114	-1.36405	0.833083
CotAD_47649	-1.36609	0.819277
CotAD_11222	-1.36682	0.849168
CotAD_34496	-1.36701	0.858508
CotAD_73222	-1.36903	0.88351
CotAD_44754	-1.3716	0.829461
CotAD_58321	-1.37196	0.876321
CotAD_43794	-1.37503	0.840096
CotAD_69376	-1.37891	0.858377
CotAD_58358	-1.37919	0.880572
CotAD_69975	-1.37952	0.885279
CotAD_22795	-1.38062	0.877845
CotAD_01379	-1.38086	0.871088
CotAD_33425	-1.38118	0.884522
CotAD_66476	-1.38126	0.867353
CotAD_25837	-1.3821	0.829437
CotAD_24356	-1.38321	0.816505
CotAD_27009	-1.38623	0.841146
CotAD_15271	-1.38686	0.869725
CotAD_63169	-1.38964	0.820568
CotAD_47834	-1.39276	0.876389
CotAD_62354	-1.39717	0.882117
CotAD_74976	-1.40042	0.828489
CotAD_42828	-1.40449	0.857721
CotAD_17797	-1.40688	0.836352
CotAD_72067	-1.41195	0.877305
CotAD_05563	-1.41204	0.856056
CotAD_71637	-1.41241	0.803168
CotAD_12547	-1.41916	0.841254
CotAD_46290	-1.42019	0.8439
CotAD_39098	-1.42097	0.856337
CotAD_46764	-1.4249	0.880455
CotAD_61613	-1.4261	0.863255
CotAD_56095	-1.4296	0.86383
CotAD_41257	-1.42964	0.874074
CotAD_56726	-1.43241	0.857885
CotAD_60903	-1.43428	0.877604
CotAD_60026	-1.4349	0.877833
CotAD_42911	-1.43728	0.836257
CotAD_67459	-1.44073	0.863624
CotAD_09789	-1.44083	0.877105
CotAD_08271	-1.44232	0.814897
CotAD_67204	-1.44297	0.855668
CotAD_59440	-1.44352	0.804951
CotAD_04904	-1.45045	0.883337
CotAD_49796	-1.45582	0.861712
CotAD_01125	-1.45686	0.823408
CotAD_06730	-1.45947	0.811124
CotAD_58305	-1.45966	0.861387
CotAD_49124	-1.46277	0.803883
CotAD_65011	-1.46579	0.884501
CotAD_12676	-1.46681	0.840666
CotAD_44970	-1.4683	0.881526
CotAD_19310	-1.4702	0.833921
CotAD_47337	-1.47109	0.831734
CotAD_62077	-1.4762	0.880214
CotAD_38248	-1.48471	0.800286
CotAD_18969	-1.48512	0.809071
CotAD_11452	-1.48935	0.877332
CotAD_25560	-1.49191	0.801309
CotAD_12904	-1.49301	0.865889
CotAD_62215	-1.49355	0.842903
CotAD_00779	-1.49457	0.812022
CotAD_09554	-1.49667	0.826025
CotAD_43462	-1.50086	0.884554
CotAD_67980	-1.50263	0.838766
CotAD_57421	-1.50313	0.834947
CotAD_08973	-1.5067	0.8149
CotAD_61103	-1.50949	0.800683
CotAD_00894	-1.50999	0.84941
CotAD_71505	-1.51057	0.850621
CotAD_47656	-1.51243	0.862685
CotAD_49447	-1.51491	0.882982
CotAD_00474	-1.51751	0.879698
CotAD_55954	-1.51856	0.832668
CotAD_58317	-1.5195	0.852112
CotAD_00314	-1.51974	0.876908
CotAD_66479	-1.52187	0.863794
CotAD_24101	-1.52252	0.855495
CotAD_14906	-1.52564	0.805742
CotAD_72277	-1.52653	0.839449
CotAD_56358	-1.52882	0.885309
CotAD_62105	-1.53218	0.873451
CotAD_76598	-1.53927	0.892573
CotAD_67460	-1.53958	0.846274
CotAD_66533	-1.54156	0.864934
CotAD_28267	-1.54191	0.877815
CotAD_03607	-1.54313	0.832573
CotAD_63202	-1.54439	0.80056
CotAD_12937	-1.55137	0.880894
CotAD_63045	-1.55194	0.876276
CotAD_50061	-1.55226	0.844705
CotAD_67378	-1.55599	0.882923
CotAD_05723	-1.5581	0.864746
CotAD_35265	-1.56324	0.878818
CotAD_57941	-1.56605	0.875918
CotAD_32072	-1.56902	0.815968
CotAD_74170	-1.5723	0.865757
CotAD_40466	-1.57336	0.860698
CotAD_55615	-1.57376	0.856143
CotAD_18426	-1.57518	0.860737
CotAD_66333	-1.57869	0.883203
CotAD_06058	-1.58065	0.891448
CotAD_60320	-1.5808	0.881064
CotAD_68949	-1.5844	0.893566
CotAD_42806	-1.58873	0.895693
CotAD_18560	-1.59051	0.89635
CotAD_50452	-1.59229	0.835759
CotAD_48024	-1.59881	0.839115
CotAD_52669	-1.60195	0.854905
CotAD_27011	-1.60564	0.844171
CotAD_56730	-1.61208	0.897477
CotAD_06775	-1.61223	0.891902
CotAD_50725	-1.61669	0.804543
CotAD_68657	-1.61686	0.821368
CotAD_34092	-1.61752	0.823408
CotAD_50265	-1.61792	0.892141
CotAD_42684	-1.62619	0.895368
CotAD_64660	-1.62912	0.871676
CotAD_58941	-1.62976	0.822308
CotAD_51662	-1.63413	0.852244
CotAD_45556	-1.63501	0.882147
CotAD_37792	-1.6378	0.897307
CotAD_40838	-1.64078	0.859913
CotAD_30567	-1.64118	0.879731
CotAD_25637	-1.6462	0.81402
CotAD_15803	-1.64884	0.882493
CotAD_27384	-1.65159	0.880181
CotAD_48574	-1.65513	0.869465
CotAD_72030	-1.65966	0.847357
CotAD_14615	-1.66022	0.810605
CotAD_13841	-1.66423	0.88286
CotAD_42741	-1.66681	0.873931
CotAD_16945	-1.66859	0.828056
CotAD_47670	-1.66941	0.895064
CotAD_03179	-1.6729	0.875939
CotAD_19866	-1.67409	0.847751
CotAD_71454	-1.67434	0.879098
CotAD_67825	-1.67696	0.873576
CotAD_26982	-1.67818	0.891496
CotAD_62248	-1.68079	0.859791
CotAD_68675	-1.68104	0.898775
CotAD_05729	-1.68254	0.851295
CotAD_61986	-1.68825	0.821568
CotAD_46521	-1.69028	0.845463
CotAD_47530	-1.69284	0.877428
CotAD_20207	-1.69539	0.834306
CotAD_58546	-1.69904	0.812758
CotAD_14044	-1.69958	0.808484
CotAD_65687	-1.72685	0.800035
CotAD_17157	-1.73105	0.890688
CotAD_00857	-1.73321	0.858195
CotAD_40334	-1.73431	0.8786
CotAD_15306	-1.73463	0.88144
CotAD_24182	-1.74086	0.830911
CotAD_06908	-1.7425	0.859024
CotAD_33748	-1.74345	0.802619
CotAD_69327	-1.74969	0.875569
CotAD_05803	-1.74979	0.800835
CotAD_74675	-1.75022	0.903313
CotAD_28393	-1.7517	0.898247
CotAD_01942	-1.7612	0.86125
CotAD_22327	-1.76171	0.902799
CotAD_69306	-1.76277	0.867494
CotAD_72412	-1.76469	0.884074
CotAD_28084	-1.76476	0.901135
CotAD_74875	-1.76549	0.828775
CotAD_23543	-1.76838	0.80119
CotAD_58684	-1.76954	0.89598
CotAD_38076	-1.77144	0.870316
CotAD_65568	-1.77157	0.817084
CotAD_60541	-1.77412	0.88737
CotAD_56040	-1.77451	0.837
CotAD_07597	-1.77785	0.835675
CotAD_45549	-1.78066	0.808051
CotAD_19121	-1.7833	0.891016
CotAD_07461	-1.7878	0.864138
CotAD_52932	-1.79136	0.836149
CotAD_34882	-1.79172	0.833211
CotAD_29605	-1.79699	0.898709
CotAD_10228	-1.79946	0.894402
CotAD_22585	-1.80008	0.865519
CotAD_54917	-1.8063	0.846978
CotAD_33045	-1.80788	0.882245
CotAD_33797	-1.80815	0.809847
CotAD_07367	-1.81117	0.820452
CotAD_17891	-1.81469	0.809847
CotAD_10147	-1.81682	0.822803
CotAD_49266	-1.81768	0.90115
CotAD_11574	-1.81844	0.892952
CotAD_48192	-1.82003	0.803069
CotAD_25791	-1.82042	0.896654
CotAD_63937	-1.82166	0.821075
CotAD_53492	-1.82432	0.880363
CotAD_19680	-1.832	0.872714
CotAD_55878	-1.84873	0.895204
CotAD_73594	-1.84886	0.904431
CotAD_75345	-1.85187	0.884533
CotAD_21708	-1.85244	0.884438
CotAD_49930	-1.85494	0.878003
CotAD_58236	-1.85628	0.895753
CotAD_08700	-1.87127	0.810831
CotAD_14864	-1.87966	0.894461
CotAD_15534	-1.88358	0.889912
CotAD_00096	-1.88389	0.886043
CotAD_63351	-1.89056	0.874928
CotAD_20959	-1.89198	0.904625
CotAD_66189	-1.89754	0.892266
CotAD_10606	-1.90154	0.87468
CotAD_36369	-1.90895	0.854779
CotAD_42497	-1.91115	0.843372
CotAD_64346	-1.91601	0.894297
CotAD_58654	-1.92692	0.885712
CotAD_24123	-1.93112	0.858374
CotAD_40972	-1.93614	0.818453
CotAD_30985	-1.94126	0.882048
CotAD_46807	-1.94166	0.867708
CotAD_57009	-1.95288	0.896371
CotAD_72326	-1.95468	0.861092
CotAD_09622	-1.9575	0.854902
CotAD_09297	-1.95828	0.876553
CotAD_00320	-1.96856	0.805781
CotAD_29837	-1.98242	0.89672
CotAD_09072	-1.98286	0.86525
CotAD_61257	-1.99021	0.884775
CotAD_31423	-1.99075	0.900905
CotAD_63207	-1.99257	0.87241
CotAD_01268	-1.99474	0.895025
CotAD_09639	-1.9972	0.817898
CotAD_27509	-1.9991	0.884712
CotAD_10436	-1.99962	0.862354
CotAD_32360	-2.0023	0.830419
CotAD_49556	-2.01109	0.882654
CotAD_07433	-2.01326	0.886437
CotAD_51284	-2.02936	0.80019
CotAD_16059	-2.03022	0.838157
CotAD_01106	-2.03052	0.895834
CotAD_69305	-2.0333	0.850821
CotAD_37583	-2.0346	0.908274
CotAD_18943	-2.0419	0.816231
CotAD_32293	-2.04885	0.904127
CotAD_02121	-2.05014	0.909341
CotAD_40436	-2.05662	0.839801
CotAD_05544	-2.05855	0.883394
CotAD_15548	-2.05995	0.908282
CotAD_07431	-2.06063	0.911606
CotAD_73174	-2.06733	0.902653
CotAD_40867	-2.07007	0.890184
CotAD_63285	-2.07215	0.887347
CotAD_22991	-2.07851	0.82288
CotAD_14362	-2.08611	0.898695
CotAD_42992	-2.08897	0.895929
CotAD_63219	-2.09161	0.819855
CotAD_36530	-2.10254	0.870548
CotAD_01700	-2.10401	0.816574
CotAD_17833	-2.10749	0.904303
CotAD_02893	-2.10905	0.892346
CotAD_31682	-2.11285	0.896093
CotAD_19635	-2.11699	0.904264
CotAD_20947	-2.13575	0.905959
CotAD_62261	-2.13683	0.813776
CotAD_13106	-2.16264	0.87905
CotAD_64136	-2.16349	0.910788
CotAD_57043	-2.16604	0.883689
CotAD_41139	-2.17625	0.823647
CotAD_63234	-2.19941	0.916218
CotAD_18206	-2.21414	0.846322
CotAD_75773	-2.2191	0.826284
CotAD_34067	-2.222	0.838924
CotAD_67854	-2.2252	0.824807
CotAD_40621	-2.23215	0.850218
CotAD_19244	-2.23337	0.899968
CotAD_47683	-2.23906	0.886819
CotAD_07491	-2.24719	0.887573
CotAD_55106	-2.25697	0.91344
CotAD_23795	-2.26686	0.895321
CotAD_22280	-2.27128	0.914938
CotAD_06324	-2.27655	0.868078
CotAD_39462	-2.29633	0.853855
CotAD_51473	-2.30378	0.8086
CotAD_15046	-2.31095	0.838381
CotAD_25177	-2.31217	0.901937
CotAD_00344	-2.33673	0.906725
CotAD_15396	-2.33815	0.918431
CotAD_68989	-2.34402	0.906147
CotAD_37224	-2.36044	0.909154
CotAD_06535	-2.36308	0.9058
CotAD_61907	-2.37628	0.833226
CotAD_47293	-2.38641	0.881327
CotAD_35165	-2.39957	0.918085
CotAD_34109	-2.39982	0.902418
CotAD_05506	-2.4096	0.805077
CotAD_02653	-2.41765	0.892021
CotAD_13643	-2.41875	0.810619
CotAD_07432	-2.42007	0.911821
CotAD_07492	-2.42952	0.902796
CotAD_56472	-2.43831	0.91447
CotAD_35441	-2.43997	0.922423
CotAD_24929	-2.4426	0.824918
CotAD_17688	-2.44476	0.823018
CotAD_44099	-2.44564	0.888212
CotAD_72487	-2.44603	0.921006
CotAD_48927	-2.45373	0.826034
CotAD_11312	-2.45793	0.83455
CotAD_66093	-2.46171	0.801181
CotAD_34747	-2.46488	0.865674
CotAD_42728	-2.47091	0.921483
CotAD_13278	-2.4722	0.816839
CotAD_40551	-2.48046	0.909768
CotAD_52334	-2.48281	0.87349
CotAD_45558	-2.49006	0.871736
CotAD_73731	-2.50482	0.883355
CotAD_58585	-2.52428	0.890011
CotAD_41996	-2.52442	0.912853
CotAD_37596	-2.53189	0.865032
CotAD_26597	-2.55026	0.919994
CotAD_04337	-2.55049	0.862542
CotAD_07517	-2.56727	0.809608
CotAD_48812	-2.58522	0.921408
CotAD_33581	-2.5858	0.808949
CotAD_25176	-2.58623	0.815915
CotAD_01267	-2.5902	0.913664
CotAD_30574	-2.59197	0.911967
CotAD_44003	-2.61687	0.89927
CotAD_34110	-2.61931	0.81558
CotAD_01802	-2.62607	0.916104
CotAD_37365	-2.6349	0.901111
CotAD_68601	-2.65692	0.811774
CotAD_14148	-2.66415	0.894098
CotAD_13201	-2.6655	0.857715
CotAD_33057	-2.67673	0.87573
CotAD_14805	-2.68046	0.894014
CotAD_42729	-2.68387	0.922008
CotAD_37149	-2.70139	0.808308
CotAD_72931	-2.70673	0.929171
CotAD_74795	-2.70813	0.92668
CotAD_40392	-2.75973	0.931226
CotAD_45704	-2.77651	0.895297
CotAD_31196	-2.78896	0.880885
CotAD_41979	-2.81551	0.926817
CotAD_57499	-2.84372	0.900792
CotAD_09195	-2.84585	0.854806
CotAD_03566	-2.88196	0.902981
CotAD_71956	-2.88848	0.918747
CotAD_66559	-2.89657	0.846006
CotAD_33706	-2.8998	0.908718
CotAD_38634	-2.92062	0.936217
CotAD_51999	-2.93698	0.894372
CotAD_01097	-2.94186	0.810682
CotAD_71172	-2.95769	0.886374
CotAD_10235	-3.04336	0.835332
CotAD_12465	-3.08425	0.916137
CotAD_61237	-3.08952	0.917533
CotAD_01101	-3.09711	0.858902
CotAD_41001	-3.11	0.883856
CotAD_31283	-3.12024	0.832179
CotAD_31353	-3.13344	0.905249
CotAD_12466	-3.13971	0.895738
CotAD_48644	-3.16822	0.875038
CotAD_03170	-3.19472	0.804444
CotAD_55198	-3.2118	0.874579
CotAD_54350	-3.24869	0.940241
CotAD_66202	-3.41879	0.816296
CotAD_37284	-3.44807	0.942511
CotAD_22035	-3.4909	0.941834
CotAD_23561	-3.54622	0.859564
CotAD_54527	-3.61704	0.955106
CotAD_08025	-3.64138	0.912605
CotAD_19840	-3.70903	0.874585
CotAD_58132	-3.72996	0.905511
CotAD_21819	-3.76073	0.946813
CotAD_13269	-3.78215	0.906367
CotAD_61426	-3.81054	0.946133
CotAD_36071	-3.8276	0.919711
CotAD_27626	-3.84922	0.81272
CotAD_36190	-3.88643	0.911346
CotAD_00646	-3.92067	0.947756
CotAD_31463	-3.99774	0.950593
CotAD_03636	-4.04173	0.941032
CotAD_73314	-4.09652	0.838145
CotAD_42415	-4.09923	0.917623
CotAD_11819	-4.16647	0.872094
CotAD_42357	-4.1838	0.866369
CotAD_72322	-4.28109	0.887666
CotAD_62394	-4.29086	0.926005
CotAD_13078	-4.35947	0.972379
CotAD_52687	-4.38394	0.970258
CotAD_01504	-4.38653	0.945232
CotAD_31271	-4.45553	0.846898
CotAD_31927	-4.46709	0.807472
CotAD_70690	-4.48229	0.904025
CotAD_18666	-4.51471	0.844395
CotAD_67043	-4.52099	0.899464
CotAD_23294	-4.66302	0.907274
CotAD_37167	-4.82809	0.850057
CotAD_71232	-4.99664	0.975696
CotAD_21289	-5.16496	0.976156
CotAD_31760	-5.37966	0.991346
CotAD_08370	-5.40229	0.991346
CotAD_05234	-5.67639	0.974607
[truncated: 3 more rows]

## Sheet: Gene_D-C
Supplementary Table S1. The differentially expressed genes between fl 0 DPA and fl -3 DPA ovules
GeneID	log2Ratio(0_f1/-3_f1)	Qvalue
CotAD_22926	11.4168	0.991287
CotAD_43197	11.3553	0.990832
CotAD_02527	10.9033	0.98633
CotAD_52533	10.7486	0.984228
CotAD_35840	9.93447	0.990128
CotAD_45056	9.79176	0.963376
CotAD_21028	9.70239	0.960405
CotAD_54312	9.22288	0.939482
CotAD_38587	9.14916	0.935435
CotAD_22466	9.04573	0.928959
CotAD_07948	9.01782	0.9272
CotAD_38333	9.01057	0.926845
CotAD_35378	8.98891	0.925332
CotAD_25584	8.93824	0.993436
CotAD_18761	8.88543	0.918296
CotAD_57231	8.86093	0.916521
CotAD_36345	8.85964	0.916521
CotAD_13277	8.85921	0.916296
CotAD_19173	8.81529	0.912873
CotAD_37632	8.74927	0.907632
CotAD_56218	8.7221	0.905444
CotAD_29630	8.61744	0.979034
CotAD_36879	8.56323	0.891335
CotAD_55894	8.55335	0.976048
CotAD_42959	8.53671	0.978943
CotAD_32657	8.41414	0.876862
CotAD_24383	8.40298	0.875636
CotAD_12528	8.36306	0.87143
CotAD_31381	8.3367	0.8686
CotAD_01682	8.32402	0.975749
CotAD_33179	8.27915	0.86252
CotAD_56995	8.16071	0.982439
CotAD_37794	8.11417	0.842882
CotAD_48631	8.03258	0.832747
CotAD_50278	8.02772	0.832022
CotAD_47088	8.01781	0.943579
CotAD_53469	7.93212	0.989829
CotAD_33616	7.8913	0.813716
CotAD_00923	7.89071	0.813716
CotAD_41001	7.8841	0.995501
CotAD_32720	7.81855	0.804616
CotAD_06189	7.81347	0.803715
CotAD_06024	7.80913	0.802753
CotAD_22468	7.51768	0.958765
CotAD_10635	7.47938	0.972423
CotAD_26656	7.45205	0.965461
CotAD_05549	7.43171	0.979259
CotAD_59561	7.32746	0.893461
CotAD_13647	7.10867	0.982081
CotAD_06721	7.06541	0.977561
CotAD_16009	7.0133	0.849974
CotAD_24082	6.91644	0.994035
CotAD_66202	6.84622	0.979984
CotAD_45055	6.81872	0.996627
CotAD_57769	6.77359	0.935549
CotAD_16459	6.77335	0.998182
CotAD_19840	6.73082	0.991686
CotAD_58585	6.71424	0.994416
CotAD_22870	6.70792	0.985885
CotAD_31535	6.68988	0.982541
CotAD_19609	6.63616	0.9816
CotAD_29952	6.5917	0.941195
CotAD_59839	6.58402	0.990756
CotAD_56542	6.57528	0.944764
CotAD_06497	6.56714	0.913703
CotAD_13758	6.50001	0.966247
CotAD_38816	6.47011	0.981043
CotAD_72310	6.46523	0.990087
CotAD_73314	6.44772	0.981245
CotAD_52534	6.40341	0.994571
CotAD_09470	6.37707	0.95387
CotAD_23662	6.35686	0.972989
CotAD_30139	6.32215	0.942195
CotAD_52666	6.31257	0.934584
CotAD_37365	6.29231	0.993008
CotAD_55956	6.26703	0.99143
CotAD_25131	6.22099	0.809279
CotAD_61237	6.21891	0.993123
CotAD_36190	6.2057	0.976165
CotAD_04623	6.19993	0.979884
CotAD_52536	6.18116	0.989416
CotAD_28014	6.16458	0.863286
CotAD_01106	6.16447	0.993906
CotAD_69885	6.12141	0.886376
CotAD_37681	6.11139	0.98265
CotAD_45874	6.10327	0.919146
CotAD_32271	6.10046	0.858913
CotAD_02729	6.07278	0.876477
CotAD_75363	6.04898	0.949427
CotAD_06423	6.04343	0.979547
CotAD_40134	6.01749	0.849305
CotAD_24499	6.01474	0.942714
CotAD_57499	6.01168	0.98843
CotAD_11878	5.97559	0.953167
CotAD_50519	5.97217	0.993879
CotAD_11819	5.9692	0.973238
CotAD_11603	5.95912	0.967165
CotAD_10235	5.9507	0.975517
CotAD_00532	5.93014	0.994756
CotAD_55895	5.92377	0.994988
CotAD_11081	5.908	0.913375
CotAD_24094	5.87914	0.936784
CotAD_31927	5.87089	0.944442
CotAD_22169	5.86604	0.885094
CotAD_60063	5.86286	0.984635
CotAD_20184	5.86245	0.987005
CotAD_06764	5.86222	0.964745
CotAD_10245	5.84961	0.859174
CotAD_10606	5.84242	0.990644
CotAD_36703	5.7963	0.909665
CotAD_50243	5.79388	0.821107
CotAD_57291	5.7752	0.950967
CotAD_24741	5.76736	0.853461
CotAD_68032	5.7633	0.987462
CotAD_15548	5.74556	0.992304
CotAD_72322	5.73922	0.978734
CotAD_66404	5.72829	0.802407
CotAD_33057	5.72454	0.981723
CotAD_34939	5.72358	0.992997
CotAD_00533	5.68813	0.987389
CotAD_24033	5.6869	0.916838
CotAD_13643	5.63243	0.980042
CotAD_50603	5.62836	0.958316
CotAD_17651	5.59003	0.963044
CotAD_32464	5.56795	0.822253
CotAD_18785	5.56149	0.970059
CotAD_33743	5.5606	0.956677
CotAD_63093	5.5526	0.890769
CotAD_29146	5.54948	0.815338
CotAD_57168	5.53525	0.985034
CotAD_51486	5.53299	0.923724
CotAD_14938	5.5297	0.959381
CotAD_39740	5.50091	0.986776
CotAD_46409	5.4832	0.983239
CotAD_50438	5.48156	0.939265
CotAD_27790	5.47092	0.946873
CotAD_60536	5.44617	0.805677
CotAD_61260	5.44217	0.924311
CotAD_32273	5.40617	0.902515
CotAD_10147	5.40399	0.979374
CotAD_40817	5.39549	0.980037
CotAD_22795	5.38004	0.989008
CotAD_00096	5.36662	0.988269
CotAD_57882	5.34734	0.903611
CotAD_49678	5.33822	0.976303
CotAD_03072	5.33751	0.843841
CotAD_03343	5.33453	0.812232
CotAD_03512	5.29303	0.96166
CotAD_42806	5.28724	0.988718
CotAD_06535	5.28081	0.983884
CotAD_49262	5.27411	0.954428
CotAD_22991	5.26202	0.978688
CotAD_02727	5.2572	0.85908
CotAD_36558	5.23979	0.855807
CotAD_11818	5.23625	0.88627
CotAD_35165	5.23222	0.986659
CotAD_17101	5.21214	0.944773
CotAD_71320	5.20077	0.877571
CotAD_10537	5.19829	0.987445
CotAD_27850	5.19635	0.965596
CotAD_60529	5.16244	0.979001
CotAD_38209	5.13583	0.975526
CotAD_45274	5.13273	0.970435
CotAD_58305	5.12535	0.984081
CotAD_11371	5.12068	0.936869
CotAD_11728	5.09686	0.913075
CotAD_61426	5.08904	0.983081
CotAD_60390	5.08015	0.982867
CotAD_44003	5.0712	0.981054
CotAD_63099	5.06103	0.833486
CotAD_42357	5.05562	0.974948
CotAD_26852	4.9593	0.984028
CotAD_48927	4.93088	0.968033
CotAD_48598	4.9268	0.96505
CotAD_74795	4.92138	0.982961
CotAD_50437	4.91877	0.870864
CotAD_12425	4.91211	0.979688
CotAD_28446	4.91117	0.900183
CotAD_53949	4.89102	0.841003
CotAD_68789	4.88223	0.951501
CotAD_76193	4.88085	0.960619
CotAD_63095	4.86772	0.917243
CotAD_20081	4.8659	0.919149
CotAD_28084	4.86563	0.982937
CotAD_68989	4.84901	0.978083
CotAD_41996	4.83614	0.978993
CotAD_24218	4.83209	0.823793
CotAD_06058	4.8109	0.981896
CotAD_00042	4.80466	0.878689
CotAD_66768	4.80192	0.973628
CotAD_49447	4.80019	0.981526
CotAD_48562	4.79396	0.889514
CotAD_75345	4.79257	0.977907
CotAD_63989	4.78324	0.950726
CotAD_14769	4.77883	0.98099
CotAD_63523	4.76718	0.868266
CotAD_38511	4.76013	0.911788
CotAD_20643	4.75327	0.861814
CotAD_23733	4.75006	0.973156
CotAD_29526	4.74238	0.9619
CotAD_55959	4.73367	0.9447
CotAD_19121	4.72856	0.979394
CotAD_65927	4.72669	0.823975
CotAD_50387	4.71703	0.92256
CotAD_14954	4.71292	0.968825
CotAD_55954	4.70382	0.971153
CotAD_27037	4.70325	0.83316
CotAD_01026	4.69832	0.968176
CotAD_66918	4.66965	0.978497
CotAD_11606	4.65725	0.964088
CotAD_31985	4.64327	0.944914
CotAD_49900	4.6375	0.95622
CotAD_03707	4.62217	0.975778
CotAD_41367	4.62069	0.948627
CotAD_47724	4.59784	0.886862
CotAD_62404	4.593	0.96842
CotAD_38891	4.58197	0.83765
CotAD_74365	4.57811	0.948325
CotAD_37070	4.57774	0.918231
CotAD_38061	4.56082	0.874879
CotAD_31892	4.55905	0.857989
CotAD_18871	4.54283	0.812088
CotAD_18701	4.5252	0.97423
CotAD_05890	4.51282	0.886551
CotAD_26058	4.50858	0.956096
CotAD_39484	4.50852	0.910064
CotAD_76654	4.50191	0.961736
CotAD_63234	4.49413	0.97545
CotAD_43439	4.49409	0.857813
CotAD_05937	4.47669	0.964247
CotAD_18624	4.47454	0.941752
CotAD_21201	4.47133	0.949817
CotAD_50459	4.47062	0.959727
CotAD_34882	4.47002	0.970259
CotAD_12016	4.46065	0.964669
CotAD_43674	4.45345	0.838897
CotAD_10436	4.42965	0.968863
CotAD_68720	4.42408	0.857884
CotAD_03782	4.41715	0.863969
CotAD_16771	4.40451	0.972661
CotAD_51002	4.38291	0.888777
CotAD_41286	4.3764	0.965126
CotAD_55922	4.37453	0.968555
CotAD_17367	4.36908	0.97201
CotAD_46568	4.36528	0.962886
CotAD_43479	4.3636	0.923135
CotAD_34127	4.35828	0.861778
CotAD_73754	4.34599	0.969115
CotAD_19085	4.3402	0.968396
CotAD_69332	4.33269	0.919962
CotAD_72551	4.3259	0.953081
CotAD_31844	4.3221	0.91834
CotAD_24423	4.32074	0.956903
CotAD_35265	4.31674	0.968259
CotAD_06190	4.31633	0.96405
CotAD_62680	4.30895	0.951207
CotAD_51748	4.30789	0.887886
CotAD_17734	4.30649	0.884968
CotAD_57858	4.29274	0.970165
CotAD_56535	4.28728	0.96883
CotAD_73166	4.28705	0.848091
CotAD_57290	4.28616	0.955419
CotAD_70388	4.28294	0.859156
CotAD_53281	4.26736	0.847619
CotAD_46197	4.25445	0.959237
CotAD_29108	4.24141	0.922821
CotAD_24283	4.24053	0.958006
CotAD_26249	4.23378	0.883009
CotAD_01700	4.23091	0.947949
CotAD_38287	4.23016	0.965689
CotAD_36639	4.22493	0.883202
CotAD_28828	4.22092	0.966657
CotAD_31656	4.21829	0.964968
CotAD_76869	4.21797	0.897224
CotAD_47624	4.21029	0.904468
CotAD_39489	4.20752	0.928742
CotAD_17081	4.20508	0.880548
CotAD_68123	4.20264	0.96739
CotAD_53517	4.18095	0.957393
CotAD_35755	4.17508	0.8071
CotAD_00652	4.16967	0.836181
CotAD_24929	4.15445	0.952841
CotAD_10236	4.14244	0.941632
CotAD_65487	4.12718	0.966604
CotAD_28472	4.124	0.960161
CotAD_25452	4.10936	0.955363
CotAD_48585	4.09471	0.965464
CotAD_24501	4.08642	0.827999
CotAD_32658	4.08046	0.965094
CotAD_65568	4.07647	0.957762
CotAD_21224	4.07467	0.959073
CotAD_65174	4.07144	0.83211
CotAD_74179	4.06478	0.953967
CotAD_03070	4.06156	0.951287
CotAD_30819	4.04487	0.956264
CotAD_00297	4.04316	0.807496
CotAD_43769	4.0411	0.956451
CotAD_57188	4.0398	0.954519
CotAD_41660	4.03527	0.838686
CotAD_16938	4.03055	0.961877
CotAD_10502	4.02513	0.963563
CotAD_56456	4.02192	0.895886
CotAD_29885	4.01961	0.960393
CotAD_24117	4.01813	0.940119
CotAD_27635	4.01392	0.900811
CotAD_36557	4.00562	0.961812
CotAD_34956	4.00498	0.959988
CotAD_36009	3.99998	0.958935
CotAD_11339	3.99533	0.819664
CotAD_33573	3.96821	0.958583
CotAD_73939	3.96741	0.858576
CotAD_65923	3.96656	0.874507
CotAD_40774	3.96608	0.918797
CotAD_45476	3.95954	0.900922
CotAD_64136	3.9529	0.960979
CotAD_09941	3.94862	0.95414
CotAD_41357	3.9428	0.94028
CotAD_56167	3.93848	0.923326
CotAD_25586	3.92841	0.90545
CotAD_07633	3.91653	0.931957
CotAD_23386	3.90512	0.943732
CotAD_10536	3.90239	0.802618
CotAD_29763	3.8937	0.888173
CotAD_31411	3.8864	0.894834
CotAD_63100	3.87919	0.838049
CotAD_63092	3.87684	0.862711
CotAD_48930	3.87225	0.921328
CotAD_28015	3.85265	0.847804
CotAD_57101	3.84609	0.959017
CotAD_20082	3.82845	0.891476
CotAD_05763	3.82784	0.954967
CotAD_05847	3.82373	0.958707
CotAD_10474	3.81832	0.813484
CotAD_58054	3.81253	0.832817
CotAD_68841	3.80964	0.836741
CotAD_04558	3.80112	0.949744
CotAD_52493	3.80076	0.900259
CotAD_32427	3.79229	0.949333
CotAD_47656	3.79008	0.954624
CotAD_45320	3.7868	0.955064
CotAD_42968	3.78334	0.947181
CotAD_16015	3.77721	0.953386
CotAD_56008	3.77499	0.945087
CotAD_76331	3.77309	0.883803
CotAD_05849	3.74317	0.94675
CotAD_27134	3.73499	0.931842
CotAD_53962	3.73412	0.81769
CotAD_68949	3.73283	0.95631
CotAD_60652	3.72399	0.90133
CotAD_30817	3.71704	0.953718
CotAD_66236	3.71517	0.941327
CotAD_11369	3.70238	0.923739
CotAD_41346	3.70068	0.916005
CotAD_45066	3.68237	0.845478
CotAD_27478	3.68174	0.801909
CotAD_66446	3.68022	0.814786
CotAD_64292	3.67828	0.954158
CotAD_22474	3.67756	0.923642
CotAD_42729	3.67594	0.952378
CotAD_05842	3.66215	0.955058
CotAD_12812	3.66077	0.918413
CotAD_29572	3.64864	0.943113
CotAD_16278	3.64587	0.896373
CotAD_72791	3.63425	0.818752
CotAD_07282	3.62938	0.878401
CotAD_66727	3.62772	0.953298
CotAD_13209	3.61073	0.936887
CotAD_19757	3.61018	0.849672
CotAD_48489	3.60182	0.843152
CotAD_12680	3.60093	0.843862
CotAD_21684	3.598	0.953228
CotAD_07432	3.59552	0.949134
CotAD_28319	3.59388	0.834762
CotAD_63285	3.59014	0.946492
CotAD_44895	3.58925	0.950348
CotAD_45810	3.58781	0.846422
CotAD_27200	3.58779	0.937212
CotAD_76736	3.58707	0.940987
CotAD_14963	3.57657	0.939036
CotAD_15470	3.57438	0.952076
CotAD_25451	3.5699	0.947468
CotAD_30577	3.56314	0.835278
CotAD_24077	3.56016	0.942447
CotAD_13494	3.55741	0.950597
CotAD_57459	3.55668	0.925657
CotAD_12544	3.55635	0.908509
CotAD_68623	3.54868	0.890572
CotAD_76838	3.54803	0.927909
CotAD_38200	3.54678	0.936027
CotAD_53596	3.54246	0.800862
CotAD_17024	3.53605	0.830509
CotAD_38985	3.53019	0.901767
CotAD_55999	3.52952	0.950899
CotAD_20832	3.52255	0.919973
CotAD_39485	3.52183	0.91851
CotAD_11995	3.51875	0.939893
CotAD_66355	3.51785	0.938033
CotAD_11876	3.51764	0.878815
CotAD_29537	3.5121	0.871084
CotAD_41995	3.50159	0.950055
CotAD_64674	3.50154	0.901095
CotAD_20959	3.4957	0.949876
CotAD_60347	3.49553	0.923924
CotAD_64517	3.495	0.92351
CotAD_56137	3.48928	0.942837
CotAD_23580	3.48921	0.949515
CotAD_20198	3.48796	0.949025
CotAD_19680	3.48527	0.938192
CotAD_61219	3.48388	0.947955
CotAD_14962	3.48176	0.948222
CotAD_07502	3.47771	0.917002
CotAD_18036	3.46555	0.924941
CotAD_60541	3.45917	0.945304
CotAD_24103	3.45661	0.807114
CotAD_56586	3.45236	0.836477
CotAD_37819	3.43881	0.900743
CotAD_45595	3.43605	0.859107
CotAD_13811	3.43481	0.885384
CotAD_53319	3.43177	0.942805
CotAD_22633	3.42687	0.934432
CotAD_05843	3.42671	0.948357
CotAD_67372	3.42662	0.866069
CotAD_39498	3.41909	0.947445
CotAD_76759	3.41101	0.849657
CotAD_09928	3.40521	0.836064
CotAD_58173	3.39811	0.911609
CotAD_44603	3.39807	0.913615
CotAD_09567	3.38974	0.860456
CotAD_25268	3.38939	0.912609
CotAD_28784	3.38922	0.946497
CotAD_57292	3.38725	0.942796
CotAD_04968	3.37158	0.910612
CotAD_30815	3.37011	0.927716
CotAD_36334	3.36996	0.940667
CotAD_17044	3.36911	0.936441
CotAD_15469	3.36343	0.946952
CotAD_22085	3.36198	0.939283
CotAD_63887	3.36067	0.851819
CotAD_40319	3.35921	0.944761
CotAD_12760	3.35587	0.8973
CotAD_28456	3.35171	0.857373
CotAD_49057	3.35007	0.925073
CotAD_16205	3.34677	0.898538
CotAD_28797	3.34659	0.934233
CotAD_21839	3.34127	0.922402
CotAD_48787	3.33673	0.896646
CotAD_43160	3.33632	0.905972
CotAD_37138	3.33129	0.894367
CotAD_21893	3.32916	0.886003
CotAD_32894	3.31698	0.934444
CotAD_32615	3.31643	0.931473
CotAD_08565	3.31086	0.916445
CotAD_08225	3.31025	0.919017
CotAD_18886	3.31009	0.832803
CotAD_68859	3.30443	0.919322
CotAD_01362	3.29762	0.939438
CotAD_64146	3.28957	0.942858
CotAD_42750	3.28452	0.821743
CotAD_43658	3.27876	0.874551
CotAD_50633	3.27741	0.910181
CotAD_73643	3.27544	0.912202
CotAD_42730	3.24927	0.93384
CotAD_03171	3.24774	0.870295
CotAD_05150	3.24673	0.93945
CotAD_06253	3.2462	0.913134
CotAD_09887	3.23845	0.923883
CotAD_75018	3.23249	0.912196
CotAD_28123	3.22937	0.902136
CotAD_45645	3.22557	0.935546
CotAD_50925	3.22339	0.9434
CotAD_46206	3.22319	0.942465
CotAD_63955	3.22226	0.929443
CotAD_00519	3.22138	0.854807
CotAD_30807	3.21809	0.916325
CotAD_28494	3.21809	0.942881
CotAD_44359	3.21357	0.933444
CotAD_73655	3.2117	0.907248
CotAD_46223	3.20997	0.93032
CotAD_30211	3.20892	0.931376
CotAD_25770	3.20754	0.800524
CotAD_04090	3.19846	0.940561
CotAD_07865	3.19646	0.934543
CotAD_53657	3.17691	0.933951
CotAD_00721	3.17616	0.92727
CotAD_28495	3.17346	0.940312
CotAD_26263	3.17079	0.932951
CotAD_00296	3.16252	0.941694
CotAD_24435	3.1605	0.849868
CotAD_28267	3.15883	0.939846
CotAD_47715	3.15711	0.92039
CotAD_40678	3.15272	0.937142
CotAD_18272	3.14766	0.938441
CotAD_55436	3.14721	0.912111
CotAD_02139	3.14687	0.928678
CotAD_55002	3.14259	0.876419
CotAD_04264	3.13713	0.927537
CotAD_60669	3.13245	0.923349
CotAD_14821	3.12673	0.800164
CotAD_48072	3.1223	0.890678
CotAD_39697	3.11893	0.940403
CotAD_38619	3.11745	0.880252
CotAD_60112	3.11584	0.89388
CotAD_59422	3.1155	0.850115
CotAD_29228	3.11526	0.939412
CotAD_07370	3.10579	0.931734
CotAD_48194	3.10291	0.896928
CotAD_20863	3.09701	0.820664
CotAD_52507	3.09091	0.934007
CotAD_54664	3.08455	0.871682
CotAD_68675	3.0812	0.93864
CotAD_70387	3.07404	0.936022
CotAD_44970	3.07117	0.938432
CotAD_02751	3.06656	0.868471
CotAD_36388	3.06425	0.907761
CotAD_35174	3.06209	0.939025
CotAD_20947	3.06186	0.933367
CotAD_67658	3.05976	0.90772
CotAD_30209	3.05784	0.880325
CotAD_12945	3.05701	0.8972
CotAD_15554	3.05384	0.938749
CotAD_42728	3.04732	0.937095
CotAD_56098	3.04689	0.908785
CotAD_47895	3.04632	0.879525
CotAD_29237	3.03738	0.936764
CotAD_22999	3.0332	0.926194
CotAD_26212	3.03104	0.938303
CotAD_16059	3.02665	0.923572
CotAD_28222	3.02516	0.936332
CotAD_39285	3.02501	0.867966
CotAD_40395	3.02164	0.902462
CotAD_46806	3.01319	0.919824
CotAD_73996	3.00742	0.906365
CotAD_10146	3.00728	0.910357
CotAD_14807	2.99863	0.936016
CotAD_73341	2.99615	0.910436
CotAD_39504	2.99569	0.909776
CotAD_28907	2.98812	0.934649
CotAD_71454	2.98618	0.933048
CotAD_48360	2.9837	0.937127
CotAD_33101	2.98164	0.909544
CotAD_03706	2.97594	0.926464
CotAD_20262	2.97521	0.924068
CotAD_45488	2.97443	0.846314
CotAD_03259	2.96615	0.924551
CotAD_08956	2.96492	0.851871
CotAD_04692	2.96239	0.927123
CotAD_62328	2.95835	0.901925
CotAD_50146	2.95718	0.854775
CotAD_68367	2.95717	0.92544
CotAD_21773	2.95459	0.881683
CotAD_65177	2.95444	0.809024
CotAD_61681	2.95343	0.857599
CotAD_39497	2.95203	0.927511
CotAD_04256	2.95117	0.930567
CotAD_09367	2.94806	0.904641
CotAD_62783	2.94574	0.935734
CotAD_37068	2.94392	0.934435
CotAD_03599	2.93966	0.895916
CotAD_24107	2.93369	0.929455
CotAD_54841	2.92708	0.930121
CotAD_04265	2.92241	0.926798
CotAD_57113	2.91848	0.848018
CotAD_70130	2.91709	0.932059
CotAD_64293	2.91473	0.934153
CotAD_75734	2.90785	0.914961
CotAD_21940	2.89641	0.887085
CotAD_64959	2.89172	0.934916
CotAD_02246	2.89078	0.931077
CotAD_60131	2.88474	0.804472
CotAD_31218	2.88439	0.877736
CotAD_28036	2.8828	0.924613
CotAD_73931	2.87933	0.92088
CotAD_63351	2.87652	0.925757
CotAD_29233	2.87416	0.93445
CotAD_39623	2.8739	0.889129
CotAD_46240	2.87187	0.883393
CotAD_24101	2.86795	0.926335
CotAD_70043	2.86208	0.894391
CotAD_66802	2.86184	0.889475
CotAD_23330	2.85996	0.910231
CotAD_51296	2.85717	0.921164
CotAD_57395	2.85417	0.933183
CotAD_22035	2.84618	0.927144
CotAD_08555	2.84537	0.892314
CotAD_27648	2.84466	0.872855
CotAD_66589	2.84345	0.920915
CotAD_39748	2.84239	0.876914
CotAD_39235	2.83907	0.932658
CotAD_45067	2.83007	0.851121
CotAD_63121	2.8285	0.917357
CotAD_53138	2.82526	0.933018
CotAD_08613	2.82435	0.927584
CotAD_74855	2.82403	0.920973
CotAD_20685	2.82145	0.877677
CotAD_71825	2.82024	0.922537
CotAD_23022	2.81487	0.892596
CotAD_46748	2.81352	0.906025
CotAD_63861	2.81227	0.921015
CotAD_22634	2.81086	0.920381
CotAD_75493	2.80851	0.857282
CotAD_49942	2.80166	0.932314
CotAD_69714	2.79977	0.888953
CotAD_41766	2.79945	0.856722
CotAD_50018	2.79671	0.859074
CotAD_07688	2.79643	0.932666
CotAD_40838	2.795	0.923311
CotAD_35189	2.79489	0.824957
CotAD_38161	2.79029	0.897719
CotAD_33422	2.78751	0.913134
CotAD_35213	2.78714	0.932467
CotAD_31980	2.78138	0.827512
CotAD_76291	2.77946	0.912512
CotAD_27313	2.77861	0.907785
CotAD_35960	2.77768	0.925038
CotAD_25614	2.77562	0.911853
CotAD_70473	2.77541	0.930391
CotAD_48561	2.77532	0.93227
CotAD_72917	2.7751	0.92105
CotAD_71721	2.77151	0.82477
CotAD_35441	2.77014	0.931086
CotAD_31371	2.76688	0.839607
CotAD_35205	2.75617	0.931523
CotAD_04904	2.75173	0.930024
CotAD_47341	2.74963	0.929737
CotAD_15009	2.74752	0.930599
CotAD_46974	2.74607	0.840903
CotAD_76103	2.74401	0.817599
CotAD_05927	2.74051	0.923956
CotAD_59641	2.72769	0.898526
CotAD_16923	2.72421	0.854232
CotAD_08998	2.71949	0.902875
CotAD_58058	2.71908	0.808733
CotAD_23583	2.71843	0.849472
CotAD_12781	2.71533	0.929678
CotAD_00677	2.71395	0.923974
CotAD_47342	2.71029	0.929842
CotAD_31981	2.70797	0.875993
CotAD_27312	2.70751	0.926989
CotAD_59035	2.70579	0.92817
CotAD_03739	2.70244	0.918542
CotAD_66937	2.69265	0.91868
CotAD_53140	2.69196	0.929608
CotAD_40845	2.68665	0.929522
CotAD_46220	2.67772	0.926563
CotAD_40227	2.67643	0.866025
CotAD_74523	2.6726	0.837662
CotAD_02806	2.67187	0.920273
CotAD_64341	2.66932	0.92149
CotAD_07709	2.66682	0.893587
CotAD_50532	2.66637	0.927376
CotAD_03256	2.65946	0.92778
CotAD_44219	2.65883	0.917149
CotAD_68951	2.65543	0.828236
CotAD_40325	2.65454	0.862878
CotAD_31843	2.65185	0.92749
CotAD_53924	2.6501	0.926672
CotAD_00254	2.64878	0.835175
CotAD_02553	2.64819	0.902614
CotAD_32297	2.64817	0.927871
CotAD_29224	2.64796	0.926349
CotAD_56275	2.64459	0.911216
CotAD_48347	2.64303	0.874331
CotAD_64336	2.64087	0.88415
CotAD_56274	2.63945	0.919915
CotAD_28848	2.63435	0.911213
CotAD_10491	2.62863	0.92686
CotAD_02204	2.62853	0.857763
CotAD_24552	2.62659	0.927654
CotAD_19742	2.61991	0.913688
CotAD_32494	2.61735	0.926288
CotAD_15658	2.61604	0.92398
CotAD_57983	2.60883	0.908063
CotAD_72671	2.60804	0.856098
CotAD_24835	2.60415	0.890939
CotAD_12591	2.59921	0.835776
CotAD_06093	2.59794	0.870536
CotAD_52835	2.59583	0.908934
CotAD_24336	2.59577	0.886352
CotAD_67039	2.58939	0.926519
CotAD_38978	2.58857	0.914125
CotAD_16981	2.58779	0.924892
CotAD_06679	2.58292	0.887974
CotAD_24242	2.57992	0.919604
CotAD_73122	2.57784	0.835782
CotAD_01088	2.57142	0.87861
CotAD_60128	2.56886	0.830057
CotAD_50458	2.55806	0.925748
CotAD_21896	2.5501	0.910917
CotAD_53880	2.54722	0.913873
CotAD_30404	2.54657	0.906776
CotAD_68928	2.54561	0.924909
CotAD_00301	2.54263	0.800618
CotAD_55658	2.54249	0.924689
CotAD_48531	2.54011	0.924032
CotAD_27483	2.536	0.911594
CotAD_19813	2.53042	0.831283
CotAD_61554	2.53019	0.906409
CotAD_56206	2.52978	0.915199
CotAD_73733	2.52707	0.924727
CotAD_65011	2.5262	0.923258
CotAD_46219	2.52545	0.919011
CotAD_06475	2.52	0.868116
CotAD_04253	2.51547	0.819558
CotAD_48252	2.51224	0.836861
CotAD_00358	2.50641	0.821714
CotAD_71353	2.5063	0.924534
CotAD_24776	2.50539	0.914111
CotAD_24381	2.50366	0.91846
CotAD_07669	2.50212	0.923807
CotAD_42437	2.49678	0.911583
CotAD_38764	2.49518	0.911806
CotAD_29705	2.49397	0.845642
CotAD_06192	2.4921	0.816625
CotAD_61506	2.49163	0.909577
CotAD_62319	2.49026	0.923355
CotAD_19591	2.48991	0.923736
CotAD_59184	2.48827	0.822054
CotAD_76113	2.48401	0.923636
CotAD_52859	2.48158	0.92361
CotAD_26597	2.48019	0.917375
CotAD_35215	2.47988	0.873509
CotAD_41287	2.47954	0.921751
CotAD_07768	2.47893	0.922651
CotAD_01125	2.47777	0.901473
CotAD_38644	2.47467	0.913366
CotAD_53142	2.47425	0.922845
CotAD_13946	2.47409	0.858227
CotAD_48540	2.47111	0.882847
CotAD_71416	2.46771	0.91202
CotAD_30795	2.46669	0.823171
CotAD_53132	2.46612	0.906137
CotAD_09571	2.46386	0.856787
CotAD_27310	2.4628	0.922827
CotAD_01802	2.46273	0.913366
CotAD_64965	2.46215	0.874812
CotAD_60358	2.45885	0.908764
CotAD_05535	2.45745	0.889126
CotAD_52308	2.45743	0.888563
CotAD_48331	2.45475	0.921959
CotAD_07933	2.45266	0.887094
CotAD_62291	2.44826	0.846868
CotAD_56095	2.44681	0.915492
CotAD_02648	2.44676	0.91924
CotAD_05718	2.44474	0.848807
CotAD_73692	2.43837	0.921971
CotAD_50224	2.43777	0.812452
CotAD_31463	2.43492	0.907981
CotAD_62782	2.43452	0.916055
CotAD_09544	2.43088	0.854875
CotAD_38419	2.42697	0.920639
CotAD_46388	2.42631	0.835501
CotAD_29235	2.42255	0.920666
CotAD_32858	2.42214	0.915612
CotAD_07749	2.42061	0.92119
CotAD_64307	2.41746	0.918897
CotAD_25037	2.41743	0.88734
CotAD_51876	2.41734	0.910976
CotAD_71986	2.41267	0.919249
CotAD_68861	2.41146	0.916187
CotAD_48545	2.40799	0.868999
CotAD_67030	2.40671	0.914603
CotAD_52495	2.40671	0.915806
CotAD_06094	2.40596	0.862734
CotAD_57756	2.40558	0.859558
CotAD_38702	2.40391	0.899168
CotAD_43688	2.40317	0.916395
CotAD_32438	2.39934	0.845267
CotAD_36594	2.39765	0.920592
CotAD_17118	2.39683	0.904996
CotAD_53151	2.39547	0.921419
CotAD_33425	2.39465	0.920874
CotAD_35201	2.39262	0.921097
CotAD_35980	2.39188	0.855839
CotAD_56730	2.3917	0.920126
CotAD_63999	2.39081	0.811012
CotAD_47022	2.38814	0.891907
CotAD_26917	2.38715	0.80246
CotAD_52389	2.38685	0.876125
CotAD_17884	2.38614	0.801146
CotAD_31160	2.38524	0.818326
CotAD_10891	2.38285	0.911894
CotAD_40644	2.38242	0.917322
CotAD_66641	2.376	0.853423
CotAD_61318	2.37518	0.903128
CotAD_50913	2.37244	0.892141
CotAD_48042	2.36939	0.914407
CotAD_03057	2.36896	0.919686
CotAD_30053	2.36862	0.920692
CotAD_03033	2.36687	0.896995
CotAD_05868	2.35968	0.833506
CotAD_38426	2.35561	0.913196
CotAD_20289	2.35377	0.876296
CotAD_45922	2.35069	0.822409
CotAD_27304	2.34967	0.919812
CotAD_73966	2.34835	0.903911
CotAD_00065	2.34521	0.914281
CotAD_28283	2.34509	0.86587
CotAD_70014	2.34321	0.875316
CotAD_29214	2.3429	0.876337
CotAD_59650	2.33987	0.915222
CotAD_32543	2.33693	0.815587
CotAD_35199	2.3366	0.913339
CotAD_05506	2.33419	0.851596
CotAD_53626	2.33128	0.892558
CotAD_59609	2.32576	0.917137
CotAD_20886	2.32441	0.834046
CotAD_62789	2.32435	0.896018
CotAD_54078	2.32207	0.911662
CotAD_23018	2.32078	0.88366
CotAD_47003	2.31994	0.902101
CotAD_73856	2.31867	0.918912
CotAD_05341	2.31505	0.868632
CotAD_66498	2.31019	0.918387
CotAD_11646	2.30435	0.858148
CotAD_10527	2.30426	0.915049
CotAD_72047	2.30382	0.911759
CotAD_05184	2.29856	0.823904
CotAD_00443	2.29678	0.825421
CotAD_44650	2.2947	0.84759
CotAD_60374	2.29222	0.858895
CotAD_32565	2.28943	0.898937
CotAD_48359	2.28888	0.901819
CotAD_15908	2.28634	0.852355
CotAD_57780	2.28381	0.824831
CotAD_13932	2.28338	0.902861
CotAD_16946	2.28337	0.913776
CotAD_76753	2.28186	0.914645
CotAD_46215	2.27808	0.816312
CotAD_40238	2.27652	0.913521
CotAD_21952	2.26962	0.901295
CotAD_58336	2.26437	0.908931
CotAD_38990	2.26272	0.916759
CotAD_53627	2.26206	0.895928
CotAD_03258	2.25734	0.902476
CotAD_48099	2.25	0.827001
CotAD_07771	2.24875	0.83087
CotAD_51903	2.2475	0.858241
CotAD_60861	2.24662	0.818323
CotAD_56556	2.24297	0.915404
CotAD_31446	2.24209	0.877032
CotAD_52448	2.24143	0.91141
CotAD_41077	2.2393	0.875518
CotAD_62258	2.23914	0.911146
CotAD_30056	2.2367	0.913351
CotAD_21495	2.23437	0.913727
CotAD_47445	2.23289	0.913817
CotAD_37437	2.22979	0.88605
CotAD_37080	2.22803	0.862893
CotAD_59805	2.22557	0.825063
CotAD_73640	2.22446	0.808566
CotAD_70288	2.22267	0.88717
CotAD_73373	2.22093	0.80273
CotAD_62037	2.22086	0.901969
CotAD_35878	2.21998	0.900297
CotAD_10936	2.21765	0.909099
CotAD_59233	2.21709	0.888942
CotAD_05088	2.21477	0.891144
CotAD_18758	2.21238	0.908984
CotAD_16539	2.21145	0.807281
CotAD_58660	2.2097	0.824383
CotAD_71351	2.20865	0.905377
CotAD_40692	2.20753	0.805041
CotAD_50701	2.20221	0.889264
CotAD_36465	2.20194	0.891411
CotAD_15396	2.19622	0.91124
CotAD_61364	2.1951	0.895564
CotAD_16578	2.19329	0.893825
CotAD_36228	2.18792	0.833958
CotAD_18725	2.18273	0.902447
CotAD_02638	2.17835	0.835031
CotAD_62310	2.17526	0.802788
CotAD_00696	2.17431	0.914254
CotAD_74170	2.17095	0.898734
CotAD_66778	2.17038	0.864409
CotAD_10167	2.16249	0.910061
CotAD_76200	2.15525	0.912067
CotAD_47063	2.15359	0.82399
CotAD_03493	2.15294	0.900074
CotAD_52332	2.15251	0.890889
CotAD_11388	2.1513	0.887144
CotAD_12091	2.14536	0.875642
CotAD_53612	2.1453	0.848018
CotAD_17788	2.14319	0.875574
CotAD_76841	2.14216	0.88922
CotAD_29961	2.14146	0.896582
CotAD_16678	2.14111	0.854411
CotAD_07431	2.13849	0.913052
CotAD_22327	2.13678	0.913797
CotAD_70470	2.13219	0.850871
CotAD_39496	2.12913	0.858118
CotAD_09671	2.12654	0.91409
CotAD_03744	2.12342	0.913375
CotAD_13905	2.11927	0.877694
CotAD_42434	2.11734	0.913592
CotAD_24150	2.11546	0.811994
CotAD_00337	2.11363	0.913586
CotAD_11423	2.11208	0.855309
CotAD_04903	2.11158	0.906914
CotAD_43443	2.11157	0.90919
CotAD_30814	2.10906	0.91231
CotAD_30379	2.10074	0.886367
CotAD_00199	2.09441	0.891256
CotAD_33351	2.09374	0.850842
CotAD_54965	2.09311	0.835468
CotAD_76273	2.09251	0.855775
CotAD_34159	2.09226	0.902177
CotAD_56276	2.09083	0.904286
CotAD_48438	2.08857	0.903764
CotAD_29957	2.08737	0.874747
CotAD_61512	2.0847	0.828673
CotAD_72899	2.08465	0.843472
CotAD_17688	2.08352	0.834231
CotAD_68563	2.08338	0.857071
CotAD_74785	2.08107	0.863526
CotAD_68363	2.08045	0.912087
CotAD_71607	2.07968	0.907219
CotAD_65724	2.07899	0.897807
CotAD_08254	2.07774	0.844809
CotAD_17473	2.07732	0.912058
CotAD_67755	2.07046	0.909981
CotAD_46339	2.06776	0.911583
CotAD_04254	2.06497	0.876991
CotAD_35302	2.06378	0.879316
CotAD_25698	2.06345	0.841472
CotAD_52342	2.06337	0.909712
CotAD_39695	2.06133	0.900485
CotAD_08519	2.05937	0.88815
CotAD_00344	2.05881	0.904664
CotAD_27326	2.05627	0.908439
CotAD_46383	2.05491	0.892373
CotAD_43445	2.05426	0.906216
CotAD_31379	2.04626	0.868034
CotAD_62435	2.04304	0.903453
CotAD_54534	2.04126	0.906201
CotAD_28827	2.04026	0.827286
CotAD_31425	2.04017	0.90016
CotAD_30694	2.03602	0.905588
CotAD_51350	2.03344	0.880082
CotAD_56107	2.03253	0.91002
CotAD_38660	2.03235	0.847918
CotAD_64553	2.0285	0.873545
CotAD_32477	2.02736	0.876254
CotAD_04559	2.02722	0.812915
CotAD_65491	2.02671	0.803319
CotAD_18141	2.02594	0.887364
CotAD_46079	2.02571	0.882698
CotAD_06487	2.02474	0.838862
CotAD_51957	2.02385	0.908717
CotAD_58064	2.01408	0.908389
CotAD_48831	2.014	0.874149
CotAD_10399	2.00698	0.901479
CotAD_61677	2.0045	0.856889
CotAD_23689	2.00373	0.898277
CotAD_39005	2.00342	0.905732
CotAD_29369	2.00292	0.903688
CotAD_70977	1.99911	0.881856
CotAD_10378	1.99665	0.88495
CotAD_43481	1.99057	0.890103
CotAD_08758	1.99042	0.872216
CotAD_61032	1.98938	0.884358
CotAD_03778	1.98892	0.907398
CotAD_53456	1.98625	0.84385
CotAD_40791	1.98229	0.881868
CotAD_66643	1.98042	0.908072
CotAD_28938	1.97913	0.830078
CotAD_56807	1.97862	0.800416
CotAD_29622	1.97744	0.898444
CotAD_28908	1.97588	0.839372
CotAD_21817	1.97448	0.904239
CotAD_28844	1.97415	0.898022
CotAD_53043	1.96823	0.823887
CotAD_36625	1.96552	0.899347
CotAD_28996	1.96509	0.900761
CotAD_28481	1.96354	0.899265
CotAD_09672	1.96311	0.811537
CotAD_08696	1.96043	0.904468
CotAD_61124	1.96042	0.894194
CotAD_70566	1.95917	0.853637
CotAD_41371	1.95841	0.90611
CotAD_31406	1.95236	0.885956
CotAD_20010	1.94972	0.904535
CotAD_26332	1.947	0.898514
CotAD_41036	1.94691	0.889464
CotAD_23658	1.94549	0.846387
CotAD_00349	1.9385	0.802404
CotAD_40214	1.93761	0.872647
CotAD_23548	1.93528	0.868175
CotAD_39720	1.93348	0.805199
CotAD_63940	1.93263	0.839826
CotAD_43205	1.93215	0.881032
CotAD_59144	1.93129	0.815616
CotAD_39415	1.92907	0.890188
CotAD_44421	1.92863	0.890036
CotAD_28053	1.92611	0.888033
CotAD_53767	1.92272	0.902591
CotAD_13085	1.92077	0.86001
CotAD_22194	1.91735	0.807862
CotAD_36904	1.91424	0.89774
CotAD_25564	1.91046	0.903911
CotAD_48296	1.9104	0.885311
CotAD_26962	1.90857	0.848355
CotAD_48213	1.90439	0.846569
CotAD_10597	1.90421	0.812326
CotAD_17607	1.90091	0.882358
CotAD_33536	1.89906	0.896115
CotAD_58191	1.89662	0.822649
CotAD_37820	1.89476	0.904823
CotAD_67901	1.89365	0.874278
CotAD_08276	1.8922	0.903089
CotAD_32362	1.89034	0.871794
CotAD_66751	1.88989	0.902872
CotAD_18694	1.88506	0.895875
CotAD_58053	1.88088	0.848742
CotAD_39979	1.87606	0.88654
CotAD_57941	1.87572	0.894678
CotAD_69193	1.87544	0.869641
CotAD_54749	1.87516	0.902908
CotAD_60526	1.87411	0.876263
CotAD_75699	1.87311	0.815429
CotAD_58382	1.8723	0.888074
CotAD_62131	1.8704	0.813792
CotAD_22393	1.86905	0.885194
CotAD_10450	1.86789	0.903274
CotAD_36462	1.86598	0.903213
CotAD_05139	1.86466	0.897825
CotAD_31091	1.86175	0.890341
CotAD_12952	1.85794	0.898151
CotAD_41979	1.85752	0.895851
CotAD_33782	1.85089	0.892895
CotAD_37523	1.84524	0.885719
CotAD_17535	1.83855	0.899591
CotAD_50717	1.83595	0.830453
CotAD_53872	1.83088	0.896197
CotAD_67665	1.82582	0.892895
CotAD_40634	1.8247	0.883915
CotAD_30233	1.82111	0.871964
CotAD_10244	1.81875	0.867521
CotAD_60087	1.8186	0.840712
CotAD_38236	1.81854	0.83665
CotAD_26764	1.81749	0.903045
CotAD_02433	1.81531	0.844877
CotAD_23413	1.81346	0.893511
CotAD_25401	1.81269	0.901617
CotAD_05462	1.81148	0.889992
CotAD_36530	1.81093	0.88412
CotAD_19603	1.80722	0.901764
CotAD_73654	1.80149	0.884044
CotAD_04218	1.79905	0.887543
CotAD_53425	1.79511	0.800114
CotAD_64426	1.79297	0.898646
CotAD_28278	1.79273	0.879809
CotAD_71418	1.79241	0.876815
CotAD_05466	1.79115	0.864658
CotAD_18513	1.78852	0.854804
CotAD_03255	1.78346	0.866359
CotAD_70299	1.78084	0.896614
CotAD_10861	1.78047	0.800343
CotAD_00729	1.77712	0.864271
CotAD_44999	1.77497	0.87665
CotAD_32249	1.77459	0.831052
CotAD_72594	1.774	0.849921
CotAD_68620	1.76956	0.878281
CotAD_72487	1.76953	0.899555
CotAD_62171	1.76808	0.843786
CotAD_05807	1.76698	0.874691
CotAD_73235	1.76602	0.900564
CotAD_36089	1.76501	0.894725
CotAD_52090	1.76036	0.90096
CotAD_29865	1.75789	0.8613
CotAD_61187	1.75571	0.836653
CotAD_22025	1.75179	0.848974
CotAD_12937	1.75071	0.895734
CotAD_22326	1.7475	0.887994
CotAD_01021	1.74473	0.899913
CotAD_37719	1.74341	0.876067
CotAD_27459	1.73848	0.882138
CotAD_54148	1.73808	0.833981
CotAD_58922	1.7372	0.871668
CotAD_23815	1.73649	0.855936
CotAD_16581	1.73077	0.897807
CotAD_22768	1.729	0.894681
CotAD_14409	1.72842	0.823101
CotAD_31667	1.72773	0.863506
CotAD_25812	1.72753	0.882047
CotAD_63664	1.72661	0.836334
CotAD_15260	1.72598	0.897186
CotAD_41000	1.72344	0.865661
CotAD_35989	1.72222	0.896036
CotAD_28857	1.72176	0.868486
CotAD_09172	1.72044	0.898112
CotAD_20063	1.71927	0.832565
CotAD_57854	1.71696	0.898077
CotAD_54419	1.71383	0.870993
CotAD_26450	1.71289	0.895822
CotAD_37255	1.71192	0.898412
CotAD_16962	1.71066	0.89154
CotAD_02507	1.71029	0.862544
CotAD_22380	1.70947	0.89737
CotAD_53066	1.70838	0.894687
CotAD_02960	1.70754	0.852977
CotAD_42684	1.70629	0.895294
CotAD_23723	1.70485	0.891716
CotAD_13031	1.70405	0.823573
CotAD_48081	1.69617	0.890074
CotAD_31119	1.69578	0.885856
CotAD_36739	1.69576	0.887364
CotAD_01042	1.69457	0.834838
CotAD_23410	1.69155	0.89647
CotAD_28426	1.69142	0.85142
CotAD_10695	1.69006	0.876111
CotAD_52617	1.6896	0.892332
CotAD_23750	1.68847	0.896159
CotAD_17429	1.68718	0.850836
CotAD_40135	1.68679	0.893092
CotAD_00351	1.68493	0.878131
CotAD_57225	1.68325	0.876111
CotAD_23167	1.68249	0.893012
CotAD_39692	1.68241	0.868752
CotAD_24462	1.68237	0.878187
CotAD_53812	1.67968	0.866981
CotAD_06544	1.6781	0.892329
CotAD_40879	1.67739	0.892171
CotAD_62854	1.67731	0.811775
CotAD_18107	1.67642	0.897667
CotAD_31423	1.67501	0.889786
CotAD_32813	1.67248	0.877932
CotAD_49600	1.67213	0.880422
CotAD_15258	1.66668	0.897394
CotAD_10814	1.66469	0.861928
CotAD_53598	1.66365	0.895842
CotAD_66689	1.6635	0.886745
CotAD_31554	1.66332	0.884801
CotAD_76354	1.65793	0.842287
CotAD_18187	1.65705	0.86933
CotAD_17594	1.65224	0.879976
CotAD_16017	1.64883	0.861239
CotAD_67052	1.6476	0.840422
CotAD_28799	1.64758	0.822529
CotAD_02627	1.64622	0.867966
CotAD_13227	1.64564	0.851209
CotAD_76519	1.64488	0.817461
CotAD_43073	1.64328	0.879211
CotAD_28847	1.6425	0.888109
CotAD_68257	1.64207	0.842777
CotAD_25082	1.63989	0.850349
CotAD_36114	1.63755	0.800158
CotAD_30011	1.63496	0.867814
CotAD_69293	1.63463	0.831893
CotAD_23160	1.63311	0.874996
CotAD_00111	1.62975	0.84776
CotAD_25661	1.62718	0.852217
CotAD_46717	1.6269	0.883516
CotAD_49492	1.62657	0.846642
CotAD_71805	1.62598	0.882768
CotAD_66638	1.62179	0.8564
CotAD_58528	1.6212	0.895294
CotAD_73840	1.62112	0.852869
CotAD_37221	1.61777	0.823831
CotAD_50915	1.61715	0.890039
CotAD_08003	1.61335	0.887997
CotAD_21515	1.61303	0.828087
CotAD_42990	1.6116	0.87529
CotAD_48810	1.60924	0.854092
CotAD_67953	1.60906	0.893942
CotAD_58503	1.60882	0.881299
CotAD_27349	1.60607	0.816552
CotAD_48083	1.6057	0.89418
CotAD_64512	1.60476	0.832588
CotAD_03328	1.59709	0.818024
CotAD_42138	1.5934	0.88246
CotAD_24503	1.59264	0.841448
CotAD_02877	1.5903	0.892954
CotAD_54453	1.58843	0.893778
CotAD_31180	1.58626	0.817526
CotAD_33836	1.5856	0.858253
CotAD_59599	1.58455	0.888804
CotAD_61990	1.58366	0.827116
CotAD_60623	1.58235	0.825333
CotAD_07329	1.58155	0.865254
CotAD_15367	1.57821	0.852921
CotAD_76007	1.57652	0.88583
CotAD_39132	1.57617	0.811041
CotAD_34704	1.57476	0.891693
CotAD_04189	1.57476	0.868518
CotAD_28846	1.57306	0.884504
CotAD_16945	1.57068	0.857602
CotAD_24019	1.56988	0.891792
CotAD_74273	1.56768	0.887205
CotAD_24337	1.56668	0.881454
CotAD_55137	1.56313	0.866638
CotAD_39050	1.56213	0.887772
CotAD_70244	1.56053	0.886587
CotAD_76532	1.56022	0.890995
CotAD_13462	1.55976	0.824902
CotAD_17828	1.55836	0.844396
CotAD_22654	1.55779	0.881733
CotAD_30540	1.55675	0.873014
CotAD_48439	1.55652	0.851273
CotAD_56174	1.55291	0.878507
CotAD_62499	1.55277	0.82223
CotAD_69950	1.55224	0.867547
CotAD_33068	1.55166	0.879073
CotAD_01238	1.54729	0.879073
CotAD_31480	1.54536	0.850675
CotAD_61737	1.54206	0.856881
CotAD_22004	1.54135	0.888
CotAD_35340	1.53998	0.887725
CotAD_39100	1.53904	0.801395
CotAD_49872	1.53896	0.882639
CotAD_15020	1.5376	0.884639
CotAD_40356	1.53474	0.821409
CotAD_11472	1.53444	0.887502
CotAD_73771	1.53405	0.866544
CotAD_08789	1.53318	0.866257
CotAD_46521	1.53303	0.843953
CotAD_23807	1.53262	0.856854
CotAD_13452	1.53168	0.885941
CotAD_02876	1.53077	0.886719
CotAD_49504	1.52624	0.81027
CotAD_06245	1.52501	0.840926
CotAD_40686	1.52466	0.87558
CotAD_61850	1.52332	0.880935
CotAD_58793	1.52197	0.883516
CotAD_47462	1.51809	0.876818
CotAD_34643	1.51566	0.824726
CotAD_02720	1.51562	0.846598
CotAD_64719	1.51553	0.871157
CotAD_63514	1.51331	0.882507
CotAD_74240	1.51309	0.822869
CotAD_12173	1.50982	0.889059
CotAD_15259	1.50876	0.885293
CotAD_58847	1.50491	0.803501
CotAD_66020	1.50386	0.835181
CotAD_50241	1.50276	0.817147
CotAD_00898	1.50157	0.856021
CotAD_05448	1.50034	0.811291
CotAD_01573	1.49987	0.86133
CotAD_68658	1.49971	0.870653
CotAD_16446	1.49971	0.887824
CotAD_23656	1.49532	0.86799
CotAD_10504	1.49306	0.871415
CotAD_61486	1.48778	0.884636
CotAD_48745	1.48671	0.881146
CotAD_39954	1.4863	0.867914
CotAD_21924	1.48625	0.88324
CotAD_28817	1.4849	0.856576
CotAD_56181	1.48481	0.88058
CotAD_04255	1.48181	0.878917
CotAD_38579	1.48165	0.832902
CotAD_41799	1.48124	0.826532
CotAD_24168	1.48114	0.812144
CotAD_49635	1.47756	0.885824
CotAD_31464	1.47671	0.886642
CotAD_05141	1.47564	0.853693
CotAD_58066	1.47493	0.8633
CotAD_69758	1.47437	0.827043
CotAD_06350	1.47142	0.858804
CotAD_42128	1.47017	0.879932
CotAD_29258	1.46881	0.85186
CotAD_38398	1.46853	0.866183
CotAD_63862	1.46793	0.827424
CotAD_69935	1.46639	0.875856
CotAD_20123	1.465	0.885525
CotAD_10692	1.46424	0.84141
CotAD_40551	1.46419	0.87319
CotAD_31315	1.46338	0.802979
CotAD_53116	1.46297	0.80444
CotAD_58358	1.46211	0.884026
CotAD_50296	1.46111	0.82389
CotAD_08502	1.46028	0.851033
CotAD_58574	1.45882	0.881319
CotAD_63948	1.45132	0.885308
CotAD_02653	1.44968	0.847939
CotAD_20084	1.44942	0.856221
CotAD_01939	1.44785	0.871471
CotAD_20843	1.44616	0.874621
CotAD_55538	1.44614	0.877856
CotAD_30401	1.44597	0.872744
CotAD_05977	1.44536	0.883633
CotAD_55901	1.44431	0.879472
CotAD_47351	1.44354	0.871826
CotAD_06986	1.44261	0.881616
CotAD_09782	1.44203	0.84334
CotAD_44893	1.44138	0.835976
CotAD_60209	1.43885	0.875688
CotAD_29766	1.43738	0.878346
CotAD_67911	1.43682	0.884713
CotAD_41321	1.43584	0.840029
CotAD_66021	1.43199	0.869377
CotAD_02669	1.43129	0.868336
CotAD_32270	1.42949	0.876307
CotAD_34067	1.42933	0.820268
CotAD_06514	1.42428	0.874254
CotAD_37525	1.42296	0.840642
CotAD_67130	1.42026	0.881941
CotAD_06406	1.4195	0.835559
CotAD_12557	1.41423	0.868873
CotAD_22996	1.41378	0.87465
CotAD_18365	1.41087	0.883809
CotAD_72595	1.41084	0.853948
CotAD_46082	1.40927	0.871729
CotAD_28803	1.4089	0.865283
CotAD_76143	1.40774	0.832345
CotAD_02378	1.40609	0.87297
CotAD_11662	1.40125	0.876516
CotAD_69170	1.39931	0.878554
CotAD_38079	1.39757	0.850992
CotAD_68657	1.39655	0.808249
CotAD_62329	1.39207	0.849285
CotAD_08664	1.39049	0.863016
CotAD_02242	1.39017	0.875134
CotAD_60514	1.38994	0.872938
CotAD_41463	1.38915	0.864984
CotAD_34491	1.38348	0.868796
CotAD_15340	1.38345	0.871659
CotAD_73332	1.38189	0.854267
CotAD_49548	1.38124	0.861916
CotAD_43217	1.38035	0.834424
CotAD_30298	1.3803	0.816467
CotAD_08642	1.37905	0.801994
CotAD_64203	1.37836	0.880536
CotAD_10810	1.37714	0.874237
CotAD_36288	1.37674	0.815197
CotAD_06691	1.37633	0.878085
CotAD_25126	1.37555	0.8378
CotAD_14958	1.37459	0.855394
CotAD_29218	1.37306	0.881589
CotAD_63340	1.37122	0.853174
CotAD_50810	1.37109	0.811141
CotAD_19639	1.37071	0.806689
CotAD_25720	1.3682	0.870342
CotAD_40972	1.36614	0.822418
CotAD_19812	1.36452	0.871031
CotAD_31906	1.36195	0.880877
CotAD_00548	1.35835	0.802308
CotAD_76288	1.35492	0.88112
CotAD_39973	1.35408	0.806302
CotAD_70618	1.35288	0.851291
CotAD_02263	1.35121	0.825488
CotAD_26864	1.34952	0.802167
CotAD_22378	1.34843	0.88107
CotAD_63414	1.34837	0.873078
CotAD_40610	1.34558	0.873474
CotAD_61740	1.34492	0.846971
CotAD_76216	1.34486	0.837923
CotAD_46116	1.34426	0.861714
CotAD_54337	1.34344	0.877164
CotAD_28339	1.34108	0.878457
CotAD_71942	1.3396	0.80993
CotAD_59821	1.33954	0.875812
CotAD_55473	1.33921	0.858036
CotAD_25155	1.3391	0.879876
CotAD_23882	1.33839	0.857441
CotAD_18322	1.33794	0.857051
CotAD_57939	1.33432	0.861954
CotAD_00273	1.33359	0.850733
CotAD_11136	1.33324	0.877513
CotAD_42426	1.331	0.808217
CotAD_41879	1.33083	0.877565
CotAD_37838	1.32265	0.878123
CotAD_50062	1.32249	0.865658
CotAD_73592	1.32149	0.87258
CotAD_68872	1.32019	0.840912
CotAD_58536	1.31866	0.878656
CotAD_10332	1.31754	0.866972
CotAD_01734	1.31727	0.811129
CotAD_57282	1.31525	0.823846
CotAD_72565	1.31357	0.865905
CotAD_71359	1.31277	0.841803
CotAD_43477	1.31234	0.847009
CotAD_48097	1.31179	0.877718
CotAD_74777	1.30884	0.84798
CotAD_10463	1.30833	0.874944
CotAD_31067	1.3073	0.878876
CotAD_00434	1.30718	0.821423
CotAD_29325	1.30667	0.84798
CotAD_18453	1.30527	0.878868
CotAD_74978	1.30518	0.829031
CotAD_17214	1.3022	0.824453
CotAD_06581	1.30151	0.852913
CotAD_27567	1.30133	0.819479
CotAD_06380	1.30057	0.876196
CotAD_76575	1.299	0.871979
CotAD_13887	1.29848	0.840073
CotAD_37688	1.29674	0.870448
CotAD_59423	1.29586	0.877058
CotAD_30208	1.29497	0.835269
CotAD_40867	1.29461	0.818318
CotAD_42725	1.29444	0.858634
CotAD_75003	1.29424	0.863638
CotAD_46764	1.29099	0.869453
CotAD_29959	1.29086	0.877146
CotAD_49783	1.28942	0.875357
CotAD_66479	1.28697	0.856268
CotAD_62298	1.28589	0.857623
CotAD_76192	1.28565	0.845029
CotAD_62967	1.28547	0.872204
CotAD_00850	1.28382	0.802234
CotAD_06807	1.28307	0.876158
CotAD_03895	1.28249	0.83975
CotAD_50000	1.28246	0.86411
CotAD_39098	1.28187	0.852789
CotAD_70869	1.28153	0.866679
CotAD_70010	1.27889	0.822016
CotAD_37273	1.2774	0.863025
CotAD_18754	1.27685	0.875202
CotAD_55519	1.2764	0.843337
CotAD_63950	1.27434	0.871814
CotAD_32007	1.27241	0.802225
CotAD_73506	1.27222	0.874873
CotAD_55878	1.27172	0.860145
CotAD_52766	1.27091	0.846443
CotAD_22992	1.27056	0.851059
CotAD_34252	1.26851	0.875982
CotAD_65281	1.26804	0.855587
CotAD_40567	1.26742	0.851361
CotAD_43630	1.26401	0.824233
CotAD_08643	1.26358	0.830641
CotAD_27082	1.26265	0.813411
CotAD_09358	1.26216	0.848461
CotAD_36032	1.2617	0.850566
CotAD_03563	1.26146	0.872096
CotAD_60421	1.25981	0.871184
CotAD_53945	1.25948	0.853652
CotAD_31292	1.25666	0.857268
CotAD_00072	1.25664	0.819696
CotAD_29765	1.25567	0.871489
CotAD_23862	1.25409	0.821552
CotAD_57474	1.25179	0.82528
CotAD_41455	1.25031	0.804792
CotAD_33891	1.24905	0.839815
CotAD_63713	1.24897	0.874688
CotAD_07112	1.24893	0.863919
CotAD_31169	1.24871	0.832231
CotAD_60387	1.24858	0.864784
CotAD_70248	1.24775	0.856875
CotAD_11397	1.24663	0.855408
CotAD_00200	1.24463	0.863878
CotAD_75946	1.24299	0.87348
CotAD_43668	1.24105	0.84412
CotAD_56831	1.24047	0.874694
CotAD_23898	1.2396	0.864872
CotAD_56723	1.23779	0.841739
CotAD_38334	1.23422	0.859151
CotAD_43794	1.23412	0.830761
CotAD_04252	1.23069	0.842443
CotAD_06765	1.23009	0.857376
CotAD_69934	1.22931	0.864729
CotAD_48891	1.22925	0.830228
CotAD_38485	1.22815	0.869078
CotAD_65926	1.2273	0.834597
CotAD_20046	1.2272	0.834014
CotAD_16851	1.22395	0.84666
CotAD_64080	1.22332	0.868899
CotAD_74149	1.22237	0.869101
CotAD_55599	1.22209	0.81618
CotAD_12158	1.22179	0.855848
CotAD_72542	1.2216	0.807375
CotAD_11385	1.22109	0.845352
CotAD_25796	1.22053	0.846381
CotAD_01411	1.2202	0.817863
CotAD_26548	1.2198	0.868884
CotAD_19836	1.21944	0.854361
CotAD_14835	1.21879	0.857103
CotAD_51571	1.21791	0.858385
CotAD_58317	1.21477	0.828204
CotAD_54388	1.21476	0.819024
CotAD_69732	1.21313	0.842891
CotAD_59010	1.21128	0.855127
CotAD_75718	1.21	0.861535
CotAD_14588	1.20893	0.807525
CotAD_07026	1.20861	0.870706
CotAD_33021	1.20816	0.864051
CotAD_57520	1.20704	0.867638
CotAD_58038	1.20381	0.871242
CotAD_47744	1.20337	0.870395
CotAD_12447	1.20012	0.861837
CotAD_03433	1.19947	0.855265
CotAD_07397	1.19695	0.870964
CotAD_12643	1.19619	0.862151
CotAD_27356	1.19593	0.821673
CotAD_28108	1.19569	0.809481
CotAD_20551	1.19441	0.815423
CotAD_76319	1.19322	0.869623
CotAD_06814	1.19155	0.860004
CotAD_04417	1.19047	0.866817
CotAD_23789	1.1901	0.870984
CotAD_76165	1.1897	0.866676
CotAD_45088	1.18936	0.855514
CotAD_28807	1.18897	0.831943
CotAD_61602	1.18771	0.865125
CotAD_46156	1.18675	0.84966
CotAD_42643	1.1853	0.868843
CotAD_68383	1.18278	0.848939
CotAD_66421	1.1824	0.864171
CotAD_18018	1.18194	0.803868
CotAD_31489	1.18112	0.835442
CotAD_17526	1.18107	0.816614
CotAD_04574	1.17955	0.856209
CotAD_22317	1.17925	0.844308
CotAD_00680	1.17854	0.846085
CotAD_38788	1.17742	0.869228
CotAD_11321	1.17729	0.858714
CotAD_64259	1.17546	0.865345
CotAD_73447	1.17482	0.842146
CotAD_38097	1.17374	0.852613
CotAD_09514	1.17306	0.867656
CotAD_70828	1.17198	0.861514
CotAD_35839	1.17097	0.867192
CotAD_03292	1.16965	0.857936
CotAD_22026	1.16931	0.869782
CotAD_05727	1.16901	0.868057
CotAD_56175	1.16722	0.848176
CotAD_75205	1.16488	0.802542
CotAD_52568	1.16435	0.869207
CotAD_47637	1.16431	0.858365
CotAD_68962	1.16389	0.810267
CotAD_21464	1.16372	0.86882
CotAD_31403	1.16306	0.847343
CotAD_05544	1.16264	0.80097
CotAD_75913	1.1621	0.861054
CotAD_11382	1.16039	0.85852
CotAD_09850	1.15974	0.842762
CotAD_44204	1.15946	0.846545
CotAD_09107	1.15865	0.858177
CotAD_07567	1.15856	0.83665
CotAD_45958	1.15808	0.867081
CotAD_73333	1.15803	0.803967
CotAD_75050	1.15725	0.843111
CotAD_63078	1.1562	0.816813
CotAD_45755	1.15425	0.833459
CotAD_52789	1.15231	0.829471
CotAD_32689	1.15184	0.842847
CotAD_70169	1.15138	0.848883
CotAD_02254	1.14956	0.846645
CotAD_41989	1.14767	0.814355
CotAD_57563	1.14733	0.849892
CotAD_14327	1.14464	0.868609
CotAD_76943	1.14356	0.857573
CotAD_42967	1.14203	0.868544
CotAD_51017	1.14125	0.840659
CotAD_65691	1.14046	0.829043
CotAD_71057	1.14032	0.832934
CotAD_58991	1.13978	0.837952
CotAD_30985	1.13563	0.823133
CotAD_46376	1.13546	0.85901
CotAD_22180	1.13519	0.810854
CotAD_52654	1.13401	0.841877
CotAD_51660	1.13244	0.841583
CotAD_67239	1.13049	0.817971
CotAD_59298	1.13014	0.828169
CotAD_16775	1.12908	0.8357
CotAD_45808	1.12772	0.866553
CotAD_17516	1.12758	0.843578
CotAD_46061	1.12678	0.861025
CotAD_73149	1.12461	0.811493
CotAD_73089	1.12397	0.85618
CotAD_01692	1.12389	0.862573
CotAD_13978	1.12381	0.823063
CotAD_43207	1.12143	0.841264
CotAD_03389	1.11854	0.818652
CotAD_46259	1.11851	0.844645
CotAD_43148	1.11822	0.827597
CotAD_25580	1.11608	0.850745
CotAD_45116	1.11534	0.867521
CotAD_03954	1.11492	0.83421
CotAD_49132	1.11435	0.851206
CotAD_28285	1.11406	0.853182
CotAD_19504	1.11261	0.866239
CotAD_29648	1.11254	0.846771
CotAD_38339	1.11243	0.846789
CotAD_69345	1.11236	0.86362
CotAD_27075	1.11054	0.86716
CotAD_74016	1.11052	0.842727
CotAD_03898	1.10714	0.862297
CotAD_61466	1.1067	0.809915
CotAD_64414	1.10389	0.801313
CotAD_49562	1.09948	0.82672
CotAD_60736	1.0993	0.814701
CotAD_04538	1.09611	0.856998
CotAD_00153	1.09499	0.857124
CotAD_50962	1.08824	0.853836
CotAD_16574	1.08805	0.859626
CotAD_49924	1.0863	0.851857
CotAD_51550	1.08415	0.863561
CotAD_40816	1.08391	0.808372
CotAD_07486	1.0802	0.855605
CotAD_14831	1.07791	0.840434
CotAD_18769	1.0776	0.855496
CotAD_33582	1.07455	0.856115
CotAD_34727	1.07451	0.848302
CotAD_63155	1.07408	0.820875
CotAD_23639	1.0739	0.83221
CotAD_60988	1.07208	0.860649
CotAD_59066	1.07016	0.849625
CotAD_35544	1.06691	0.857822
CotAD_52109	1.06587	0.833844
CotAD_30115	1.0658	0.858379
CotAD_12192	1.06311	0.858288
CotAD_72689	1.06131	0.800454
CotAD_64733	1.06118	0.808
CotAD_58134	1.05998	0.833413
CotAD_23157	1.05896	0.808191
CotAD_23342	1.05715	0.846619
CotAD_23077	1.0549	0.859822
CotAD_15085	1.05475	0.837994
CotAD_52305	1.05449	0.810012
CotAD_26982	1.05276	0.836278
CotAD_41351	1.05223	0.814264
CotAD_58712	1.05186	0.85754
CotAD_69870	1.05185	0.858731
CotAD_11424	1.0512	0.826729
CotAD_37091	1.05103	0.830641
CotAD_15926	1.04804	0.85906
CotAD_43247	1.04729	0.859535
CotAD_36004	1.04526	0.812865
CotAD_64489	1.04308	0.842375
CotAD_31274	1.04302	0.846252
CotAD_61289	1.04186	0.858074
CotAD_34728	1.04075	0.851496
CotAD_06790	1.03933	0.835803
CotAD_74006	1.03876	0.841865
CotAD_49267	1.03802	0.837636
CotAD_03542	1.03599	0.841777
CotAD_18950	1.03526	0.858834
CotAD_32231	1.03456	0.814153
CotAD_25340	1.03262	0.811065
CotAD_44059	1.03256	0.835562
CotAD_64846	1.03226	0.838445
CotAD_67158	1.03212	0.853188
CotAD_39017	1.0304	0.808648
CotAD_17026	1.03024	0.819889
CotAD_23296	1.02816	0.844886
CotAD_09826	1.02781	0.81954
CotAD_58885	1.0276	0.830242
CotAD_42733	1.02713	0.851212
CotAD_70011	1.02702	0.80832
CotAD_66378	1.02497	0.846367
CotAD_76887	1.02462	0.842264
CotAD_67682	1.02388	0.814188
CotAD_37808	1.02385	0.851915
CotAD_49061	1.02273	0.828286
CotAD_26509	1.02099	0.844953
CotAD_17156	1.01991	0.814754
CotAD_41636	1.01988	0.831433
CotAD_62624	1.01952	0.833773
CotAD_52366	1.01881	0.839747
CotAD_34703	1.01747	0.833896
CotAD_61327	1.01731	0.844669
CotAD_11502	1.01367	0.851021
CotAD_51935	1.01245	0.837595
CotAD_23642	1.01044	0.84668
CotAD_39717	1.00718	0.850162
CotAD_66485	1.00714	0.843011
CotAD_34448	1.00548	0.847249
CotAD_00487	1.00325	0.845554
CotAD_62714	1.00278	0.84949
CotAD_00310	1.00261	0.825183
CotAD_01227	1.0025	0.808669
CotAD_64167	1.00059	0.843856
CotAD_61989	-1.00035	0.83297
CotAD_71434	-1.00103	0.813053
CotAD_25308	-1.00152	0.80937
CotAD_50551	-1.0016	0.850273
CotAD_26858	-1.00181	0.848628
CotAD_34813	-1.00281	0.806396
CotAD_42722	-1.00317	0.835595
CotAD_47729	-1.00457	0.82701
CotAD_76132	-1.00498	0.815836
CotAD_18747	-1.00606	0.845824
CotAD_33799	-1.00762	0.823541
CotAD_31080	-1.00799	0.813687
CotAD_22332	-1.00847	0.846422
CotAD_55376	-1.0092	0.817156
CotAD_43215	-1.01023	0.827359
CotAD_09048	-1.011	0.838108
CotAD_12329	-1.0119	0.824265
CotAD_49664	-1.01208	0.85103
CotAD_53110	-1.01476	0.837008
CotAD_10095	-1.01487	0.812763
CotAD_03377	-1.01682	0.850238
CotAD_56952	-1.01814	0.84915
CotAD_33153	-1.02228	0.822494
CotAD_64752	-1.02313	0.838167
CotAD_31400	-1.02315	0.821881
CotAD_02356	-1.02372	0.807129
CotAD_71080	-1.02452	0.852165
CotAD_44343	-1.02503	0.82887
CotAD_32715	-1.02544	0.848153
CotAD_01976	-1.02574	0.842724
CotAD_51348	-1.02582	0.846484
CotAD_55606	-1.02706	0.834436
CotAD_23222	-1.02719	0.855074
CotAD_16477	-1.02813	0.80344
CotAD_47530	-1.02929	0.814951
CotAD_15426	-1.03026	0.829565
CotAD_40156	-1.03126	0.802404
CotAD_26754	-1.03246	0.837782
CotAD_62324	-1.03383	0.835492
CotAD_28910	-1.034	0.838111
CotAD_22716	-1.03414	0.809267
CotAD_61606	-1.03596	0.806909
CotAD_31929	-1.03679	0.849258
CotAD_06286	-1.03749	0.847513
CotAD_06850	-1.03805	0.855649
CotAD_74516	-1.03881	0.826353
CotAD_00963	-1.03939	0.849376
CotAD_42568	-1.03972	0.820236
CotAD_24214	-1.04186	0.846554
CotAD_13466	-1.0421	0.837225
CotAD_60872	-1.04232	0.842698
CotAD_61784	-1.04457	0.818341
CotAD_48306	-1.04507	0.836979
CotAD_25454	-1.04509	0.848554
CotAD_12755	-1.04558	0.801304
CotAD_44974	-1.046	0.823573
CotAD_52735	-1.046	0.849346
CotAD_35991	-1.04877	0.835753
CotAD_03506	-1.04898	0.85837
CotAD_41765	-1.04902	0.820895
CotAD_30510	-1.0506	0.853957
CotAD_75853	-1.05117	0.831814
CotAD_40717	-1.05142	0.846381
CotAD_23756	-1.05179	0.82972
CotAD_00192	-1.05226	0.835072
CotAD_15153	-1.05333	0.815209
CotAD_59820	-1.05337	0.851176
CotAD_57565	-1.0536	0.83106
CotAD_49173	-1.05379	0.80973
CotAD_12228	-1.05425	0.859945
CotAD_21579	-1.05492	0.825828
CotAD_64026	-1.05534	0.85806
CotAD_03665	-1.05643	0.855379
CotAD_34123	-1.05694	0.817746
CotAD_73594	-1.05699	0.858992
CotAD_56777	-1.05714	0.808557
CotAD_14864	-1.05933	0.837958
CotAD_72083	-1.05957	0.853352
CotAD_14626	-1.06117	0.831037
CotAD_46941	-1.06164	0.845147
CotAD_67564	-1.06215	0.844956
CotAD_02297	-1.06257	0.854511
CotAD_44886	-1.06483	0.810317
CotAD_59128	-1.06587	0.851995
CotAD_42044	-1.06726	0.807029
CotAD_04463	-1.06848	0.849346
CotAD_38636	-1.06934	0.849898
CotAD_33198	-1.0701	0.812299
CotAD_44808	-1.07072	0.834858
CotAD_61867	-1.0711	0.846809
CotAD_45950	-1.07146	0.845979
CotAD_39217	-1.07214	0.820183
CotAD_17479	-1.07424	0.82845
CotAD_09802	-1.07502	0.836738
CotAD_34800	-1.07672	0.84463
CotAD_57549	-1.07764	0.842803
CotAD_49744	-1.08109	0.848947
CotAD_52811	-1.08118	0.82213
CotAD_31112	-1.08132	0.846833
CotAD_46012	-1.0814	0.838445
CotAD_10260	-1.08147	0.813056
CotAD_73343	-1.08175	0.831184
CotAD_07018	-1.08187	0.847801
CotAD_33634	-1.08206	0.846481
CotAD_50993	-1.08222	0.856816
CotAD_15372	-1.08342	0.835483
CotAD_26939	-1.08425	0.847812
CotAD_41769	-1.08437	0.800234
CotAD_32476	-1.08571	0.862447
CotAD_42592	-1.08612	0.819461
CotAD_18440	-1.08614	0.863861
CotAD_10389	-1.08715	0.854828
CotAD_29256	-1.08764	0.804478
CotAD_26969	-1.08828	0.847818
CotAD_34748	-1.08838	0.843777
CotAD_45738	-1.08872	0.820725
CotAD_17539	-1.08938	0.827691
CotAD_49796	-1.09029	0.832709
CotAD_70310	-1.0911	0.859415
CotAD_13524	-1.09125	0.858315
CotAD_13656	-1.09157	0.839073
CotAD_37582	-1.09164	0.863793
CotAD_59294	-1.0919	0.806041
CotAD_33811	-1.09385	0.820963
CotAD_59392	-1.09591	0.82677
CotAD_09049	-1.09878	0.858755
CotAD_52592	-1.1002	0.861198
CotAD_01370	-1.10072	0.827142
CotAD_06021	-1.10076	0.802862
CotAD_62484	-1.10206	0.818197
CotAD_53226	-1.10327	0.850452
CotAD_38894	-1.10371	0.848434
CotAD_29119	-1.10517	0.825561
CotAD_14564	-1.10982	0.864905
CotAD_22023	-1.11059	0.82001
CotAD_11574	-1.11134	0.80785
CotAD_22704	-1.11196	0.85413
CotAD_08747	-1.11345	0.854757
CotAD_07150	-1.11353	0.849141
CotAD_01194	-1.11393	0.817966
CotAD_20872	-1.11474	0.80571
CotAD_64270	-1.11544	0.862256
CotAD_01160	-1.11629	0.803466
CotAD_66714	-1.11688	0.816429
CotAD_06975	-1.11937	0.844953
CotAD_14395	-1.1198	0.851212
CotAD_46714	-1.12006	0.865218
CotAD_55008	-1.12099	0.832169
CotAD_38769	-1.12187	0.853924
CotAD_20622	-1.1232	0.812953
CotAD_35764	-1.1236	0.865861
CotAD_17586	-1.12411	0.802302
CotAD_23020	-1.12428	0.864339
CotAD_22306	-1.12547	0.844842
CotAD_34765	-1.1256	0.863541
CotAD_40045	-1.12715	0.850995
CotAD_14431	-1.12717	0.858291
CotAD_57195	-1.1289	0.847138
CotAD_15044	-1.13016	0.832565
CotAD_54661	-1.13139	0.838067
CotAD_19685	-1.1321	0.839307
CotAD_09511	-1.13295	0.859376
CotAD_08449	-1.13332	0.842469
CotAD_17343	-1.13356	0.809604
CotAD_09333	-1.13465	0.839879
CotAD_23440	-1.1371	0.86201
CotAD_37966	-1.13966	0.867213
CotAD_08466	-1.14133	0.858778
CotAD_02919	-1.1421	0.857215
CotAD_47495	-1.14268	0.860945
CotAD_25022	-1.14314	0.824913
CotAD_53693	-1.14377	0.815886
CotAD_31075	-1.14378	0.863523
CotAD_16674	-1.14413	0.842633
CotAD_40584	-1.14588	0.815701
CotAD_06957	-1.14618	0.846704
CotAD_63316	-1.14772	0.86557
CotAD_24184	-1.1478	0.845012
CotAD_00324	-1.14791	0.860268
CotAD_65474	-1.14818	0.806968
CotAD_15868	-1.14886	0.85825
CotAD_50540	-1.149	0.865221
CotAD_33892	-1.1495	0.857206
CotAD_62245	-1.14955	0.858807
CotAD_33078	-1.15096	0.837266
CotAD_75312	-1.15492	0.867946
CotAD_43969	-1.15553	0.848771
CotAD_19810	-1.15805	0.859277
CotAD_43911	-1.1592	0.851907
CotAD_09720	-1.16264	0.85713
CotAD_47386	-1.16329	0.800606
CotAD_36667	-1.16407	0.819711
CotAD_11267	-1.16423	0.859678
CotAD_23439	-1.16436	0.828274
CotAD_55220	-1.16461	0.864928
CotAD_01969	-1.16513	0.869283
CotAD_01104	-1.16522	0.869697
CotAD_69271	-1.16571	0.864559
CotAD_30687	-1.1671	0.859077
CotAD_55007	-1.16811	0.834791
CotAD_09344	-1.16891	0.830521
CotAD_48570	-1.1695	0.827858
CotAD_68369	-1.1725	0.833594
CotAD_71637	-1.17337	0.815323
CotAD_40961	-1.17449	0.85857
CotAD_30567	-1.17467	0.85806
CotAD_52758	-1.17492	0.85103
CotAD_51729	-1.1756	0.838161
CotAD_45606	-1.17622	0.869274
CotAD_08274	-1.17647	0.857901
CotAD_34543	-1.17658	0.812983
CotAD_52685	-1.17848	0.848126
CotAD_06018	-1.17929	0.841554
CotAD_11973	-1.18074	0.84646
CotAD_23302	-1.18359	0.843011
CotAD_05362	-1.18392	0.853106
CotAD_17556	-1.18708	0.84676
CotAD_00040	-1.18732	0.853763
CotAD_65745	-1.1875	0.846343
CotAD_63720	-1.18819	0.847988
CotAD_28300	-1.19115	0.864312
CotAD_25220	-1.1917	0.827767
CotAD_67016	-1.19364	0.802525
CotAD_60830	-1.19476	0.869345
CotAD_33587	-1.19542	0.803454
CotAD_69879	-1.1955	0.820972
CotAD_46802	-1.19694	0.843217
CotAD_40856	-1.19764	0.858376
CotAD_40670	-1.1986	0.860168
CotAD_20182	-1.20007	0.835348
CotAD_27384	-1.20189	0.824814
CotAD_33560	-1.20321	0.867289
CotAD_71168	-1.20356	0.844947
CotAD_66552	-1.20416	0.862465
CotAD_11577	-1.20551	0.848073
CotAD_07365	-1.20591	0.816775
CotAD_51813	-1.20991	0.872427
CotAD_40449	-1.21189	0.860828
CotAD_52377	-1.21293	0.859761
CotAD_01583	-1.21856	0.813036
CotAD_64562	-1.21861	0.869735
CotAD_15803	-1.21878	0.839343
CotAD_16126	-1.2196	0.817097
CotAD_12655	-1.22123	0.817728
CotAD_34922	-1.22176	0.832955
CotAD_18927	-1.22544	0.872709
CotAD_33194	-1.22747	0.86272
CotAD_54146	-1.22818	0.809249
CotAD_53075	-1.22857	0.826066
CotAD_68617	-1.22996	0.835342
CotAD_33595	-1.23071	0.836325
CotAD_13464	-1.23123	0.815919
CotAD_59950	-1.23374	0.810373
CotAD_10649	-1.23605	0.818611
CotAD_50123	-1.23624	0.858978
CotAD_27498	-1.24021	0.822943
CotAD_45754	-1.24374	0.842448
CotAD_34226	-1.24466	0.865667
CotAD_43731	-1.24584	0.838648
CotAD_64832	-1.24671	0.835641
CotAD_24428	-1.24913	0.802437
CotAD_55509	-1.25064	0.807428
CotAD_23516	-1.25134	0.811123
CotAD_12613	-1.25158	0.856895
CotAD_60918	-1.25283	0.86184
CotAD_29475	-1.25447	0.840926
CotAD_55239	-1.25521	0.844393
CotAD_40466	-1.25645	0.834272
CotAD_21794	-1.25754	0.835354
CotAD_06229	-1.25861	0.837398
CotAD_05533	-1.26513	0.872201
CotAD_32994	-1.26583	0.86147
CotAD_71394	-1.26819	0.847531
CotAD_41239	-1.27077	0.875331
CotAD_22197	-1.27355	0.874436
CotAD_54233	-1.27383	0.854669
CotAD_58071	-1.2749	0.833527
CotAD_61848	-1.27502	0.831838
CotAD_47732	-1.27518	0.857473
CotAD_10679	-1.27598	0.806877
CotAD_53415	-1.27626	0.838445
CotAD_10467	-1.27863	0.868773
CotAD_16150	-1.27865	0.804601
CotAD_70216	-1.28073	0.867222
CotAD_01176	-1.28188	0.850464
CotAD_13663	-1.28249	0.873055
CotAD_02555	-1.28358	0.843724
CotAD_38530	-1.28526	0.873941
CotAD_65162	-1.28689	0.82006
CotAD_51996	-1.28735	0.822679
CotAD_60919	-1.28834	0.830031
CotAD_66122	-1.2888	0.820265
CotAD_26556	-1.28924	0.850745
CotAD_71850	-1.29104	0.829955
CotAD_25668	-1.29292	0.843287
CotAD_18708	-1.29307	0.865333
CotAD_43494	-1.29779	0.861083
CotAD_25559	-1.30063	0.878425
CotAD_02963	-1.30256	0.851044
CotAD_76663	-1.30338	0.858758
CotAD_53660	-1.30434	0.857687
CotAD_66532	-1.30452	0.805827
CotAD_27471	-1.30455	0.871351
CotAD_06489	-1.30522	0.853707
CotAD_49126	-1.30766	0.821312
CotAD_60881	-1.30784	0.852206
CotAD_15011	-1.31113	0.864585
CotAD_61650	-1.31168	0.807906
CotAD_21647	-1.31371	0.837797
CotAD_54444	-1.31402	0.833345
CotAD_55164	-1.31412	0.820526
CotAD_45892	-1.31636	0.852593
CotAD_38328	-1.31723	0.879064
CotAD_63427	-1.31863	0.808126
CotAD_19092	-1.32159	0.871278
CotAD_01689	-1.32276	0.851044
CotAD_32345	-1.32588	0.86045
CotAD_29812	-1.32688	0.854555
CotAD_71255	-1.32777	0.848044
CotAD_08581	-1.32807	0.836932
CotAD_41339	-1.32937	0.852127
CotAD_24248	-1.32944	0.871759
CotAD_40516	-1.32973	0.812751
CotAD_54082	-1.33117	0.825893
CotAD_63591	-1.33411	0.873157
CotAD_58522	-1.33434	0.837527
CotAD_48875	-1.33456	0.849267
CotAD_19595	-1.33633	0.820414
CotAD_72649	-1.33677	0.853549
CotAD_24895	-1.33716	0.861177
CotAD_53951	-1.3406	0.815103
CotAD_18838	-1.34531	0.868553
CotAD_08450	-1.34736	0.84776
CotAD_25378	-1.35181	0.849428
CotAD_10582	-1.35325	0.87787
CotAD_10259	-1.35347	0.866107
CotAD_32472	-1.35384	0.862975
CotAD_67735	-1.35521	0.808883
[truncated: 394 more rows]

## Sheet: Protein_A-C
Supplementary Table S1. The differentially expressed proteins between WT and fl-3 DPA ovules
							A1	A2	A3		B1	B2	B3
ID	Reference	PepCount	UniquePepCount	CoverPercent	MW	PI	iTRAQ114/REF	iTRAQ119/REF	iTRAQ116/REF		iTRAQ116/REF	iTRAQ114/REF	iTRAQ119/REF		A/C	t test
2909	CotAD_68165	28	5	0.223	31021.8	8.96	1.3253	1.331	1.3858	1.34737	0.8736	0.5836	0.6693	0.708833	1.90082	0.00192803
5133	CotAD_29816	4	2	0.1075	34118	7.86	1.5201	1.8149	1.3457	1.56023	1.1139	0.9057	0.7468	0.922133	1.69198	0.0211808
4768	CotAD_54720	20	2	0.0584	55532.5	4.77	1.0581	1.0812	0.8814	1.0069	0.7513	0.6403	0.6233	0.671633	1.49918	0.010964
4453	CotAD_09083	5	3	0.1111	41788	5.4	1.0318	1.064	0.9866	1.02747	0.9051	0.6223	0.5344	0.687267	1.495	0.040637
4836	TC237676!2	9	2	0.0681	46696.7	8.52	1.0957	1.1016	0.9365	1.0446	0.725	0.7366	0.6604	0.707333	1.47681	0.00464575
5288	CotAD_42623	3	2	0.2899	15602.6	4.84	1.5513	1.4176	1.4073	1.45873	1.0972	0.8059	1.1267	1.00993	1.44439	0.0162198
1979	CotAD_20887	17	8	0.6667	17154.2	5.21	1.0738	1.0918	1.1106	1.09207	0.7028	0.7791	0.8102	0.764033	1.42934	0.000618672
5213	CotAD_56381	4	2	0.0725	59908.7	9.57	1.0277	0.8181	0.9466	0.9308	0.7427	0.5389	0.68	0.653867	1.42353	0.0320047
4290	CotAD_53413	7	3	0.1305	43811.2	8.89	1.1914	1.1766	1.0132	1.12707	0.9145	0.7776	0.7835	0.8252	1.36581	0.0141028
4300	CotAD_68042	7	3	0.0564	86109.3	8.55	1.0122	0.9962	0.8762	0.961533	0.7318	0.6951	0.6893	0.7054	1.3631	0.00468008
702	CotAD_09238	106	13	0.4945	40894.3	5.25	1.0468	1.022	0.9741	1.0143	0.8187	0.7569	0.6579	0.7445	1.36239	0.00632895
3644	CotAD_20970	11	4	0.212	29980	8.96	1.1317	1.3479	1.29	1.25653	1.0074	0.9143	0.8627	0.928133	1.35383	0.0131474
2939	TC271465!1	24	5	0.2109	44189.8	5.47	1.2162	1.1744	1.1873	1.19263	0.8979	0.9063	0.8502	0.8848	1.34791	0.000135687
2099	Cotton_A_31724	44	7	0.4727	29060.9	4.68	1.1836	1.1744	1.1642	1.17407	0.9162	0.8942	0.8301	0.880167	1.33391	0.000371961
4198	TC256013!-2	9	3	0.2143	23466.8	8.72	0.9706	0.9805	0.8329	0.928	0.7719	0.6473	0.6687	0.695967	1.3334	0.019274
2778	Cotton_D_gene_10020734	10	6	0.0931	95657.4	4.83	1.0365	1.1432	1.0374	1.07237	0.8972	0.6324	0.8872	0.8056	1.33114	0.0464027
4692	CotAD_15381	3	3	0.1483	37922.2	6.26	0.9949	0.9775	0.9691	0.9805	0.7718	0.6126	0.8287	0.7377	1.32913	0.0203188
3881	CotAD_25470	6	4	0.1414	45995	7.04	1.1361	1.0171	1.1614	1.10487	0.8984	0.6858	0.9125	0.832233	1.32759	0.0335773
410	Cotton_A_11375	137	16	0.5571	41416.8	5.43	1.0925	1.0041	0.9417	1.01277	0.7973	0.7615	0.7449	0.7679	1.31888	0.00618106
360	CotAD_27075	135	17	0.4219	57478	5.36	1.0407	0.9836	0.9479	0.990733	0.7973	0.752	0.7341	0.761133	1.30166	0.0022237
4107	CotAD_37797	12	3	0.2204	20762.2	6.9	1.2139	1.1415	1.0215	1.12563	0.9481	0.869	0.7804	0.865833	1.30006	0.0247815
2051	CotAD_03593	85	7	0.6815	14221.3	4.84	0.9248	1.0429	0.9767	0.981467	0.8528	0.7123	0.7009	0.755333	1.29938	0.0192136
3587	CotAD_05387	13	4	0.1749	42661	4.75	1.0745	1.0061	1.1117	1.0641	0.8781	0.8214	0.76	0.819833	1.29795	0.00606218
2625	CotAD_28323	17	6	0.3253	32786.3	5.13	0.9639	1.0072	0.9188	0.9633	0.8311	0.6021	0.7985	0.7439	1.29493	0.0445999
2827	Cotton_D_gene_10019555	8	6	0.161	66421.9	6.75	1.137	1.2536	1.0837	1.1581	0.9032	0.8479	0.9506	0.900567	1.28597	0.0115261
1539	CotAD_17449	52	9	0.4129	42345.3	5.85	1.1665	1.1044	1.144	1.1383	0.9113	0.8942	0.8502	0.885233	1.28588	0.000596918
4601	CotAD_35643	4	3	0.1307	31966.7	9.97	1.3367	1.1784	1.0636	1.1929	0.8667	0.9838	0.9347	0.9284	1.2849	0.0372747
737	CotAD_31378	68	13	0.2682	47344	5.35	1.1875	1.2287	1.037	1.15107	0.8904	0.93	0.893	0.904467	1.27265	0.0144433
2368	CotAD_49525	10	7	0.1447	68060.5	6.55	1.1459	1.1484	1.2193	1.1712	0.8867	0.9824	0.904	0.924367	1.26703	0.00290407
4951	CotAD_68072	6	2	0.0957	37218.8	4.72	1.0415	0.9924	0.9788	1.00423	0.8142	0.7773	0.7886	0.793367	1.26579	0.000656219
3855	ES816087!3	7	4	0.1537	44663.3	9.61	1.1929	1.2144	1.0026	1.13663	0.9023	0.9164	0.8773	0.898667	1.2648	0.0252189
730	CotAD_50238	72	13	0.2716	51862.1	5.65	1.1694	1.2382	1.0172	1.1416	0.9104	0.925	0.8835	0.9063	1.25963	0.023952
4802	CotAD_13466	11	2	0.086	37769.8	8.06	0.9891	1.0148	1.0866	1.03017	0.8417	0.824	0.7965	0.820733	1.25518	0.00281799
365	Cotton_D_gene_10006140	99	17	0.6167	45826.8	5.89	1.0688	0.9661	1.0265	1.02047	0.8025	0.8001	0.8431	0.815233	1.25175	0.00336636
2195	CotAD_44282	24	7	0.2478	37551.5	5.77	1.2058	1.2493	1.1382	1.19777	1.0855	0.9406	0.8501	0.958733	1.24932	0.0343905
3258	CotAD_66038	9	5	0.1471	54239.9	4.67	1.0898	1.1064	0.9075	1.03457	0.8484	0.8003	0.8375	0.828733	1.24837	0.034534
3406	CotAD_60386	37	4	0.2119	26153	5.77	1.0132	1.1179	0.9894	1.04017	0.9178	0.7203	0.8754	0.837833	1.2415	0.0480036
3146	Cotton_A_03070	11	5	0.1585	45495.4	4.77	1.0964	1.1169	0.9079	1.0404	0.8483	0.831	0.8366	0.838633	1.24059	0.038987
3438	CotAD_00268	25	4	0.1514	34615.9	6.33	1.0474	1.0121	0.9687	1.0094	0.8661	0.7744	0.8061	0.815533	1.23772	0.00531649
367	CotAD_28231	97	17	0.6009	47135.3	6.01	1.0539	0.9622	1.0217	1.0126	0.8068	0.7972	0.861	0.821667	1.23237	0.0046352
5508	Cotton_A_31131	2	2	0.1378	25991.4	9.67	1.2739	1.1189	1.3682	1.25367	0.9765	1.0866	0.9985	1.02053	1.22844	0.0436261
3802	TC249119!1	8	4	0.2397	35276.7	9.86	1.1701	1.1591	1.0317	1.1203	0.8593	0.9438	0.9383	0.9138	1.22598	0.0166614
362	CotAD_05754	104	17	0.6167	45953.1	5.89	1.0551	0.9823	1.0298	1.0224	0.8068	0.8377	0.8614	0.8353	1.22399	0.00213949
16	CotAD_09582	299	35	0.5266	91811.7	9.1	1.1226	1.1536	1.1319	1.13603	0.9395	0.9328	0.9168	0.9297	1.22194	5.45719e-05
2194	CotAD_29462	24	7	0.2834	34319	5.57	1.1941	1.2493	1.1496	1.19767	1.0857	0.9406	0.9179	0.9814	1.22037	0.0226086
5	CotAD_01697	336	39	0.5835	89798.4	9.14	1.1331	1.1731	1.1216	1.1426	0.957	0.9352	0.9325	0.941567	1.21351	0.00032257
1	Cotton_A_07040	363	45	0.5833	102006	9.15	1.1234	1.1618	1.121	1.1354	0.9495	0.936	0.9355	0.940333	1.20744	0.000153484
823	CotAD_09528	417	12	0.6627	26614.2	8.3	1.1864	1.173	1.0932	1.15087	1.0468	0.9606	0.8563	0.954567	1.20564	0.0344622
2	Cotton_D_gene_10032260	353	44	0.568	102086	9.15	1.1234	1.1621	1.1175	1.13433	0.9507	0.9401	0.9392	0.943333	1.20247	0.000190131
824	CotAD_18440	415	12	0.6627	26586.1	8.3	1.1864	1.1726	1.0932	1.15073	1.0463	0.9631	0.8631	0.9575	1.20181	0.032924
1925	Cotton_D_gene_10000291	22	8	0.2719	37615.5	5.77	1.1773	1.2404	1.1382	1.1853	1.095	0.9476	0.9179	0.986833	1.20111	0.0334017
1871	CotAD_22483	27	8	0.3227	38731	7.07	0.9245	0.7946	0.919	0.879367	1.017	1.1394	1.0223	1.05957	0.82993	0.036472
4171	CotAD_24562	10	3	0.1145	28446.2	9.51	1.0783	0.9752	0.926	0.993167	1.1507	1.2525	1.1898	1.19767	0.829251	0.0190668
4260	CotAD_45606	7	3	0.0984	41717.1	5.9	1.1501	1.0815	0.9608	1.06413	1.1773	1.3269	1.3489	1.28437	0.828528	0.046355
784	Cotton_D_gene_10033117	40	13	0.5096	41134.8	5.81	0.9128	0.9015	0.8805	0.898267	1.1015	1.0657	1.0873	1.08483	0.828023	0.00018678
1118	Cotton_A_09624	37	11	0.3226	54229.8	7.88	0.9038	0.8436	1.0162	0.9212	1.0555	1.0893	1.1935	1.11277	0.827847	0.0429344
663	CotAD_30267	33	14	0.4326	43438.4	6.11	0.8672	0.8597	0.8971	0.874667	1.0371	1.0416	1.0979	1.05887	0.82604	0.00124399
1251	CotAD_56262	78	10	0.4975	23067.3	10.34	0.9713	0.8424	1.0687	0.9608	1.1641	1.164	1.1657	1.1646	0.825004	0.0358877
1055	CotAD_03911	77	11	0.0898	121662	9.32	0.966	0.8523	1.0687	0.962333	1.173	1.164	1.1657	1.16757	0.824221	0.0304797
1047	CotAD_51518	83	11	0.5025	23053.3	10.34	0.9748	0.8385	1.0345	0.949267	1.1641	1.1575	1.1345	1.15203	0.823992	0.0259422
1616	CotAD_02093	31	9	0.5026	22070.4	9.63	0.7758	0.7742	0.8996	0.816533	0.9773	0.9354	1.0623	0.991667	0.823395	0.0349825
1255	CotAD_54819	76	10	0.4747	23166.4	10.43	0.9748	0.8515	1.0687	0.965	1.1872	1.164	1.1657	1.1723	0.823168	0.0306973
3872	CotAD_68389	6	4	0.1318	40923.1	5.94	0.9266	0.9618	1.1335	1.0073	1.1567	1.3102	1.2107	1.22587	0.821704	0.0489556
382	TC251823!2	58	17	0.3401	73947.3	9.23	0.904	0.8934	0.8834	0.8936	1.1057	1.0657	1.0951	1.08883	0.820695	0.000127612
1614	CotAD_02641	32	9	0.2426	45915.5	10.08	0.7775	0.7742	0.864	0.805233	0.9773	0.906	1.0629	0.982067	0.819938	0.0307415
3180	TC272083!1	11	5	0.1744	43984.8	9.93	0.9518	0.991	1.0096	0.984133	1.289	1.1583	1.1562	1.20117	0.819315	0.00997761
1250	CotAD_15665	79	10	0.4949	23000.2	10.19	0.9713	0.8469	1.0396	0.9526	1.173	1.164	1.1525	1.16317	0.818971	0.0206099
5377	CotAD_69429	3	2	0.0472	41903.1	7.62	0.8283	0.8056	0.9	0.844633	1.0388	1.0793	0.9766	1.03157	0.818787	0.010561
2324	CotAD_65430	14	7	0.199	46411.3	6.02	0.9075	0.7931	0.8896	0.8634	1.0586	1.093	1.0298	1.06047	0.81417	0.00785644
4446	CotAD_03193	5	3	0.1205	51243.4	5.83	0.8731	0.881	0.8826	0.8789	1.0296	1.0942	1.1155	1.07977	0.813972	0.00150978
4028	TC256865!1	23	3	0.2337	20440.1	5.59	1.0647	0.826	0.9372	0.942633	1.1301	1.1603	1.1878	1.1594	0.813035	0.037827
1410	CotAD_34211	23	10	0.2286	74896.9	7.29	0.7633	0.7893	0.8585	0.8037	0.9408	0.9331	1.1	0.9913	0.810754	0.037769
5398	Cotton_D_gene_10015325	3	2	0.0192	165324	5.25	0.9382	0.9895	0.9098	0.945833	1.0255	1.2224	1.2565	1.16813	0.809696	0.0424941
534	CotAD_25851	55	15	0.5675	41049.8	6.02	0.8951	0.9015	0.8863	0.8943	1.1685	1.065	1.0971	1.1102	0.805531	0.00220822
2563	CotAD_45959	21	6	0.25	30168.8	9.09	0.9718	0.8392	0.8474	0.886133	1.0641	1.094	1.1502	1.10277	0.803555	0.0121334
3012	CotAD_63358	17	5	0.193	38294.7	8.99	0.8429	0.8073	0.8845	0.8449	1.0791	1.016	1.0635	1.05287	0.802476	0.00207743
927	CotAD_24342	39	12	0.3776	51617.5	6.78	0.7224	0.7597	0.8895	0.790533	0.905	1.0024	1.0491	0.9855	0.802165	0.0419469
1367	CotAD_17325	31	10	0.3423	52381.5	6.15	0.8916	0.8812	0.8878	0.886867	1.047	1.0866	1.1935	1.10903	0.799675	0.00715274
1703	TC260573!1	19	9	0.1968	71226.9	9.5	0.9109	0.8232	1.0162	0.916767	1.1358	1.1197	1.2051	1.15353	0.794747	0.0184385
4067	CotAD_56281	15	3	0.146	29519	6.9	0.8874	0.9535	1.0302	0.957033	1.193	1.2995	1.1253	1.20593	0.793604	0.0189787
5415	Cotton_D_gene_10040307	3	2	0.0794	35744.1	6.08	1.0449	0.9618	1.1201	1.04227	1.2665	1.3929	1.329	1.32947	0.783974	0.00798655
2253	Cotton_D_gene_10035300	19	7	0.2802	41192	5.82	0.8578	0.7829	0.9335	0.858067	1.1515	1.065	1.0745	1.097	0.782194	0.0096606
2204	CotAD_25656	23	7	0.553	14914.8	9.07	0.9628	0.8549	0.7964	0.871367	1.1274	1.1159	1.1368	1.1267	0.773379	0.00651934
3668	CotAD_31401	10	4	0.1963	36676.4	9.28	0.9659	0.9133	0.9176	0.932267	1.1946	1.1383	1.2901	1.20767	0.771957	0.00436871
1920	CotAD_15314	22	8	0.3485	35628.6	7.53	0.8468	0.8293	0.8344	0.836833	1.0481	1.0733	1.1404	1.08727	0.769667	0.000867916
1929	TC261455!2	22	8	0.2725	46545.7	9.1	0.8193	0.8293	0.8344	0.827667	1.0494	1.0733	1.1404	1.0877	0.760933	0.000707216
4393	CotAD_73136	6	3	0.4234	12378.8	8.89	0.8736	0.8653	0.9281	0.889	1.1413	1.2276	1.212	1.19363	0.744785	0.000770665
3075	Cotton_D_gene_10008766	14	5	0.1772	54562.2	6.22	0.7476	0.8066	0.852	0.802067	1.0621	1.0909	1.0875	1.08017	0.74254	0.000915072
5028	CotAD_64805	5	2	0.0591	53602.2	5.58	0.9105	0.8269	0.9937	0.910367	1.2015	1.365	1.2094	1.25863	0.723298	0.00832768
3544	CotAD_12661	15	4	0.155	38359.9	9.04	0.8429	0.7313	0.8018	0.792	1.0791	1.1356	1.0897	1.10147	0.719041	0.00110733
3282	Cotton_A_33053	8	5	0.1346	63418	6.26	0.8557	0.8464	0.9581	0.886733	1.1842	1.2275	1.3291	1.24693	0.711131	0.00298445
4269	CotAD_21698	7	3	0.1	52837.7	9.05	0.7146	0.7209	0.7591	0.731533	0.8302	1.2036	1.1881	1.07397	0.681151	0.0493341
4462	CotAD_73693	5	3	0.3205	9162.2	6.71	0.8467	0.7093	0.5617	0.7059	1.1387	0.9514	1.0335	1.0412	0.677968	0.0272091
4149	CotAD_21820	10	3	0.0738	55577.1	4.94	0.4252	0.5254	0.8173	0.5893	1.226	1.2647	1.0723	1.18767	0.496183	0.0104074
2530	CotAD_41010	24	6	0.3481	16950	9.23	0.6649	0.8118	0.7757	0.7508	1.6772	1.4377	1.4411	1.51867	0.494381	0.00106953

## Sheet: Protein_B-D
Supplementary Table S1. The differentially expressed proteins between WT and fl 0 DPA ovules
							B1	B2	B3		D1	D2	D3
ID	Reference	PepCount	UniquePepCount	CoverPercent	MW	PI	115/REF	121/REF	118/REF	average B/REF	117/REF	115/REF	121/REF	average D/REF	B/D	t test
2909	CotAD_68165	28	5	0.223	31021.8	8.96	1.5197	1.8073	1.7666	1.69787	0.8671	0.704	0.775	0.782033	2.17109	0.000835724
5133	CotAD_29816	4	2	0.1075	34118	7.86	1.2892	1.2481	1.3965	1.31127	0.8829	0.6207	0.4037	0.635767	2.0625	0.00969866
4836	TC237676!2	9	2	0.0681	46696.7	8.52	1.7497	1.3791	1.2651	1.46463	0.9232	0.8131	0.7577	0.831333	1.76179	0.0147544
4793	Cotton_D_gene_10005707	12	2	0.2	15011.4	7.47	1.0346	0.8874	1.0521	0.991367	0.6191	0.603	0.4994	0.573833	1.72762	0.00290069
4608	CotAD_50156	4	3	0.0725	50478.3	8.88	1.1719	1.0916	1.242	1.1685	0.9324	0.511	0.7182	0.720533	1.62172	0.0256355
4768	CotAD_54720	20	2	0.0584	55532.5	4.77	1.4159	1.329	1.2381	1.32767	0.8731	0.7521	0.8614	0.828867	1.60179	0.00147796
1888	TC245568!3	26	8	0.3681	35328.7	4.9	1.7371	1.3558	1.3975	1.4968	1.2295	0.7972	0.7827	0.936467	1.59835	0.0419473
3385	CotAD_27923	79	4	0.2379	21703	8.6	1.4516	1.079	1.2429	1.25783	1.0326	0.6298	0.6987	0.787033	1.5982	0.0459248
3582	CotAD_64256	13	4	0.2328	19486.1	5.82	1.2432	0.9476	0.9862	1.059	0.8094	0.5972	0.5939	0.666833	1.5881	0.0285191
3644	CotAD_20970	11	4	0.212	29980	8.96	1.2852	1.3269	1.7273	1.44647	0.8862	0.9575	0.946	0.9299	1.55551	0.0223351
2889	CotAD_27922	33	5	0.4215	11889.9	9.12	1.3183	1.0395	1.2264	1.19473	0.9318	0.7093	0.7008	0.780633	1.53047	0.0206234
1757	TC239106!1	77	8	0.3112	37257.5	9.21	1.7726	1.4049	1.5238	1.5671	1.1903	0.9441	0.9446	1.02633	1.52689	0.0163952
3882	CotAD_25698	6	4	0.1397	39635.1	7.95	1.2401	1.1065	1.5635	1.30337	0.8709	0.875	0.8294	0.858433	1.51831	0.0310536
3587	CotAD_05387	13	4	0.1749	42661	4.75	1.2182	1.2355	1.389	1.2809	0.8506	0.9029	0.8452	0.866233	1.4787	0.00193648
2194	CotAD_29462	24	7	0.2834	34319	5.57	1.3084	1.1701	1.4242	1.3009	1.1246	0.7225	0.7985	0.881867	1.47517	0.0432811
2928	CotAD_57529	25	5	0.2269	29017.8	5.59	1.4289	1.0286	1.2731	1.24353	0.8439	0.8597	0.8578	0.8538	1.45647	0.028773
5017	CotAD_57225	5	2	0.0876	28986.3	4.75	1.667	1.4324	1.631	1.5768	1.311	0.9316	1.0417	1.09477	1.44031	0.0229445
3016	CotAD_11036	17	5	0.3373	18505.2	6.2	1.1567	1.1828	1.3685	1.236	0.971	0.8155	0.8085	0.865	1.4289	0.0121143
858	CotAD_13612	105	12	0.3594	35579.2	10.03	1.0684	1.1517	1.2781	1.16607	0.888	0.8637	0.7094	0.820367	1.4214	0.0139316
2195	CotAD_44282	24	7	0.2478	37551.5	5.77	1.3376	1.1709	1.3259	1.27813	1.1231	0.7646	0.812	0.8999	1.42031	0.0385792
1750	CotAD_24383	88	8	0.4268	26313.7	9.06	1.7018	1.4161	1.5514	1.55643	1.209	1.0411	1.0627	1.10427	1.40947	0.00990021
4361	CotAD_06340	6	3	0.0694	56010.9	8.67	1.2741	1.1718	1.2164	1.22077	1.0315	0.7934	0.8073	0.8774	1.39135	0.014204
2559	CotAD_51639	21	6	0.4545	17116.3	5.46	1.2283	1.098	1.3296	1.21863	0.9375	0.9057	0.8225	0.888567	1.37146	0.0118389
5334	CotAD_33447	3	2	0.0239	117787	9.1	1.4155	1.1531	1.172	1.24687	1.0006	0.7721	0.9563	0.909667	1.37069	0.0371522
3022	CotAD_62775	17	5	0.249	28063.4	7.72	1.1998	1.1233	1.2518	1.19163	0.915	0.8731	0.8225	0.8702	1.36938	0.00219069
5449	CotAD_54337	3	2	0.0636	37101.5	5.8	1.1767	1.0408	1.2195	1.14567	0.9254	0.7965	0.7882	0.8367	1.36927	0.0114636
840	CotAD_20044	148	12	0.4275	29552.1	10.32	1.0684	1.1173	1.2461	1.14393	0.8892	0.8696	0.7614	0.840067	1.36172	0.0101276
3516	CotAD_51515	17	4	0.1441	26416.2	10.73	1.1855	0.9531	1.2798	1.13947	0.8311	0.7979	0.8872	0.838733	1.35856	0.0402616
5138	CotAD_33543	4	2	0.0213	116862	8.82	1.1351	0.9515	1.1826	1.08973	0.7349	0.8419	0.8344	0.803733	1.35584	0.0218551
1006	EX171056!3	148	11	0.3919	29875.9	9.97	1.0732	1.1266	1.2454	1.1484	0.9437	0.8617	0.7361	0.847167	1.35558	0.0188563
2939	TC271465!1	24	5	0.2109	44189.8	5.47	1.1167	1.1435	1.2884	1.18287	0.9578	0.791	0.8859	0.878233	1.34687	0.0133303
3305	TC230671!1	8	5	0.2042	37777.7	8.8	1.3595	1.1175	1.2151	1.2307	0.8854	0.8937	0.9741	0.917733	1.34102	0.0144887
4888	CotAD_21769	7	2	0.0618	37416.5	8.59	1.1168	1.0079	1.1453	1.09	0.9512	0.7817	0.7056	0.812833	1.34099	0.0297198
2368	CotAD_49525	10	7	0.1447	68060.5	6.55	1.0378	1.199	1.3412	1.19267	0.8219	0.9342	0.9149	0.890333	1.33957	0.0326564
4444	CotAD_28984	5	3	0.0365	125703	5.56	1.2948	1.3081	1.0914	1.23143	0.9929	0.9665	0.7995	0.919633	1.33905	0.0281603
692	CotAD_01996	160	13	0.4815	29623.2	10.32	1.0839	1.1266	1.2613	1.15727	0.9444	0.8846	0.7796	0.869533	1.33091	0.0161471
690	CotAD_09117	164	13	0.4815	29627.1	10.28	1.0699	1.1173	1.2568	1.148	0.942	0.8846	0.774	0.866867	1.32431	0.0196985
3018	CotAD_68452	17	5	0.2727	19325.5	10.45	1.1887	1.0813	1.2595	1.1765	0.8147	1.0569	0.8023	0.8913	1.31998	0.0433259
2265	CotAD_15951	18	7	0.2594	40393.6	6.66	1.2664	1.0563	1.2949	1.20587	1.0413	0.8492	0.8614	0.9173	1.31458	0.0416353
2750	CotAD_21926	11	6	0.1858	65274.2	9.7	1.0061	0.964	1.1762	1.04877	0.7964	0.828	0.7847	0.803033	1.30601	0.0205597
1595	Cotton_D_gene_10017453	36	9	0.2633	50154.6	5.79	1.1698	1.0958	1.2188	1.16147	0.9647	0.9504	0.7614	0.892167	1.30185	0.0225906
3288	CotAD_13554	8	5	0.1107	55926.8	9.43	1.1898	1.0598	1.149	1.13287	1.0132	0.7159	0.8821	0.8704	1.30155	0.049497
3674	CotAD_40207	10	4	0.1862	27500.1	10.09	1.2409	1.2355	1.0539	1.17677	1.0329	0.8508	0.8287	0.904133	1.30154	0.0378309
702	CotAD_09238	106	13	0.4945	40894.3	5.25	1.2022	1.2104	1.1729	1.19517	1.0019	0.9318	0.8213	0.918333	1.30145	0.00675869
4227	CotAD_26226	8	3	0.0659	60135.3	7.55	1.2104	1.1833	1.4368	1.27683	0.8951	1.0875	0.963	0.981867	1.30041	0.0397286
2099	Cotton_A_31724	44	7	0.4727	29060.9	4.68	1.088	1.1516	1.2333	1.15763	0.9416	0.791	0.9398	0.8908	1.29954	0.0149893
2365	CotAD_07844	11	7	0.1829	58723.3	6.45	1.3407	1.3033	1.0613	1.2351	0.9561	0.9153	0.9844	0.951933	1.29746	0.0344458
621	Cotton_D_gene_10026339	57	14	0.296	65721.5	6.11	1.2115	1.1004	1.2286	1.18017	0.9598	0.8379	0.9352	0.910967	1.29551	0.0079592
1723	CotAD_72635	16	9	0.2295	73366.2	9.12	1.3141	1.1345	1.3006	1.24973	0.9362	1.0046	0.9584	0.9664	1.29318	0.00978861
1539	CotAD_17449	52	9	0.4129	42345.3	5.85	1.088	1.1414	1.2267	1.15203	0.9416	0.7859	0.9465	0.891333	1.29248	0.0171802
1055	CotAD_03911	77	11	0.0898	121662	9.32	1.2746	1.0672	1.3294	1.22373	0.8884	0.9886	0.9653	0.947433	1.29163	0.0318083
620	CotAD_60770	57	14	0.2955	65740.3	5.8	1.2115	1.1004	1.2286	1.18017	0.9598	0.8554	0.9352	0.9168	1.28727	0.00671122
1255	CotAD_54819	76	10	0.4747	23166.4	10.43	1.2746	1.0681	1.3201	1.22093	0.9047	0.9886	0.9553	0.949533	1.28582	0.028864
4394	CotAD_73698	6	3	0.125	39441.6	9.25	1.2572	1.2024	1.163	1.20753	1.0065	0.9366	0.8752	0.939433	1.28538	0.00457615
3243	CotAD_18584	9	5	0.2414	32044.7	9.63	1.1936	1.118	1.348	1.21987	0.8429	1.0491	0.9663	0.952767	1.28034	0.0417583
1250	CotAD_15665	79	10	0.4949	23000.2	10.19	1.2746	1.0681	1.2925	1.21173	0.9055	0.9886	0.9569	0.950333	1.27506	0.0262676
1251	CotAD_56262	78	10	0.4975	23067.3	10.34	1.2834	1.0672	1.3201	1.22357	0.9047	1.0095	0.9653	0.959833	1.27477	0.0355438
1047	CotAD_51518	83	11	0.5025	23053.3	10.34	1.253	1.0646	1.2925	1.20337	0.8998	0.9761	0.9569	0.944267	1.27439	0.0248161
2808	CotAD_41902	9	6	0.0415	267065	5.77	1.1274	1.1102	1.1405	1.12603	0.9689	0.893	0.7911	0.884333	1.27331	0.00983847
3038	Cotton_D_gene_10017826	16	5	0.1552	49819	5.41	1.1357	1.122	1.0953	1.11767	0.91	0.914	0.8219	0.881967	1.26724	0.00187761
4457	CotAD_56691	5	3	0.1246	36371.3	5.77	1.0065	1.15	1.0042	1.05357	0.8139	0.9317	0.7513	0.8323	1.26585	0.0365137
3428	CotAD_76239	28	4	0.2931	19067	8.41	0.9908	0.9875	1.1363	1.0382	0.8382	0.852	0.7822	0.824133	1.25975	0.0161137
3711	CotAD_74851	9	4	0.3595	16486.4	4.02	1.3672	1.1153	1.3174	1.26663	1.0976	0.997	0.9239	1.00617	1.25887	0.0473169
4072	CotAD_21818	14	3	0.1583	25981.7	9.07	1.0098	0.9621	1.0831	1.01833	0.7686	0.8592	0.7991	0.808967	1.25881	0.00900204
5537	CotAD_07522	2	2	0.0605	50351.8	4.78	1.1378	1.0788	1.1438	1.12013	0.8553	0.8944	0.9272	0.8923	1.25533	0.00148627
5183	CotAD_36349	4	2	0.09	33347.3	6.01	1.2691	1.1073	1.1916	1.18933	0.988	1.0462	0.8085	0.947567	1.25514	0.0473615
4146	CotAD_62951	11	3	0.0824	58248.1	7.76	1.0555	1.0785	1.0548	1.06293	0.9601	0.8289	0.7524	0.847133	1.25474	0.0242451
4902	CotAD_40819	7	2	0.0536	56838.5	8.59	0.958	0.9847	1.1623	1.035	0.8232	0.8139	0.8376	0.8249	1.2547	0.0311353
2938	CotAD_42695	24	5	0.2261	34165.2	9.23	0.9615	0.9078	1.0997	0.989667	0.7165	0.8588	0.7918	0.789033	1.25428	0.0464048
3098	CotAD_07824	13	5	0.1995	42437.8	6.79	1.4403	1.2997	1.2276	1.32253	1.1361	0.9741	1.056	1.0554	1.25311	0.0266872
1153	CotAD_34565	26	11	0.1553	96167.6	6.02	1.2293	1.035	1.2721	1.1788	1.0243	0.8807	0.9236	0.942867	1.25023	0.0491394
16	CotAD_09582	299	35	0.5266	91811.7	9.1	1.1183	1.109	1.0064	1.0779	0.9723	0.7755	0.8456	0.864467	1.2469	0.0346372
4437	CotAD_27987	5	3	0.1382	46779.6	8.63	1.1441	1.1189	1.1176	1.12687	0.9856	0.8414	0.8885	0.905167	1.24493	0.00689709
5170	CotAD_74408	4	2	0.0324	54943.6	9.34	1.0354	1.0302	1.1826	1.08273	0.9363	0.8419	0.8344	0.870867	1.24328	0.0238931
1148	CotAD_16513	27	11	0.1448	96241.9	6.16	1.1644	1.0583	1.2705	1.1644	1.0246	0.9147	0.876	0.938433	1.24079	0.040567
4021	CotAD_33505	25	3	0.3986	15224.5	7.9	1.129	1.1581	1.0508	1.11263	1.0003	0.8113	0.8811	0.897567	1.23961	0.0280245
5156	CotAD_52786	4	2	0.0651	35572.4	7.02	1.2337	1.1415	1.1561	1.1771	0.9934	0.9135	0.9456	0.950833	1.23797	0.00356476
1540	CotAD_63414	51	9	0.2215	49767.6	6.64	1.1348	1.015	1.1887	1.11283	0.9891	0.8055	0.9142	0.902933	1.23246	0.0470317
1	Cotton_A_07040	363	45	0.5833	102006	9.15	1.1238	1.1047	1.0121	1.0802	0.9804	0.8005	0.8568	0.879233	1.22857	0.0337748
5637	Cotton_D_gene_10019277	2	2	0.0646	38663.8	9.63	1.2196	0.983	1.1611	1.12123	0.9335	0.9164	0.8945	0.9148	1.22566	0.0456727
3956	CotAD_65220	5	4	0.1691	39055.6	8.48	1.105	1.0697	1.1721	1.1156	0.9508	0.9337	0.8485	0.911	1.22459	0.00937531
5032	CotAD_72716	5	2	0.1205	35288.9	8.58	1.0811	1.1178	1.1017	1.1002	0.9768	0.8776	0.8411	0.8985	1.22449	0.00856932
2668	Cotton_A_09558	15	6	0.0927	100280	4.53	1.0141	1.0355	1.1179	1.05583	0.9206	0.7996	0.8673	0.8625	1.22415	0.0148926
2127	CotAD_49922	37	7	0.457	17227.3	10.29	1.1385	0.9962	1.2049	1.1132	0.9598	0.8657	0.9054	0.9103	1.22289	0.0394168
2097	TC247718!3	45	7	0.2771	28232.2	10.04	1.1256	0.9869	1.1935	1.102	0.9514	0.8744	0.8795	0.901767	1.22205	0.0380845
3260	CotAD_06243	9	5	0.2277	46729.1	8.93	1.1638	1.101	1.1045	1.1231	1.0303	0.8368	0.8996	0.922233	1.2178	0.0294147
2012	CotAD_63446	14	8	0.193	74432.5	9.3	1.3141	1.1345	1.1674	1.20533	0.9362	1.0453	0.9963	0.9926	1.21432	0.0286847
742	CotAD_74399	65	13	0.2696	83540.2	8.39	1.1219	1.0803	1.2243	1.14217	1.0314	0.8386	0.9527	0.9409	1.21391	0.046074
2761	Cotton_A_38640	10	6	0.1053	88510.6	5.8	1.1197	1.1735	1.2102	1.1678	1.0588	0.8643	0.9695	0.9642	1.21116	0.0304654
1508	CotAD_39804	64	9	0.402	22312.7	4.44	1.1663	1.0509	1.1623	1.1265	0.9812	0.9077	0.9031	0.930667	1.21042	0.0126063
2	Cotton_D_gene_10032260	353	44	0.568	102086	9.15	1.1173	1.0991	1.0069	1.07443	0.9892	0.811	0.8666	0.888933	1.20868	0.0417311
779	Cotton_D_gene_10000638	41	13	0.1732	110162	5.74	1.0575	1.1947	1.0553	1.1025	0.8559	0.9954	0.8879	0.913067	1.20747	0.0387361
1346	CotAD_32511	36	10	0.4052	39318	5.8	1.1124	1.1422	1.0973	1.1173	1.0481	0.8351	0.8937	0.925633	1.20707	0.0417997
2550	TC238578!2	22	6	0.15	56298.7	9.77	0.9922	1.1273	1.2217	1.11373	0.9093	0.943	0.9195	0.923933	1.20543	0.0479007
1818	CotAD_57171	41	8	0.5069	16124.6	11.28	1.1747	1.0035	1.1159	1.09803	0.835	0.9192	0.9837	0.912633	1.20315	0.0486741
5165	CotAD_69274	4	2	0.1245	29783	5.43	1.1894	1.059	1.167	1.13847	1.0209	0.938	0.8832	0.947367	1.20172	0.028139
2784	CotAD_52642	10	6	0.2364	37266.1	5.5	1.1195	1.1735	1.2102	1.16773	1.0824	0.8643	0.9695	0.972067	1.20129	0.0456303
362	CotAD_05754	104	17	0.6167	45953.1	5.89	1.1766	1.1729	1.2306	1.19337	1.0307	0.9444	1.0078	0.9943	1.20021	0.00333807
1920	CotAD_15314	22	8	0.3485	35628.6	7.53	0.8172	0.9551	0.986	0.919433	1.0366	1.1836	1.146	1.12207	0.819411	0.0409044
1929	TC261455!2	22	8	0.2725	46545.7	9.1	0.8172	0.9551	0.986	0.919433	1.0395	1.1836	1.146	1.12303	0.818705	0.0392869
2644	CotAD_19537	16	6	0.1853	59139.7	5.87	0.9649	0.8736	0.991	0.943167	1.1686	1.2443	1.0959	1.1696	0.806401	0.0152797
1439	Cotton_D_gene_10006926	19	10	0.1784	82130.1	5.78	0.873	1.0515	0.9363	0.9536	1.121	1.3198	1.1463	1.1957	0.797524	0.0410426
815	Cotton_A_05120	25	13	0.2081	82207.2	5.95	0.9661	1.1096	0.9254	1.00037	1.1344	1.3997	1.259	1.26437	0.7912	0.0496253
4704	CotAD_32738	3	3	0.0805	48648.7	9.05	0.8543	0.8392	0.9501	0.8812	1.0973	1.1277	1.1262	1.11707	0.788852	0.00283692
2855	EV482881!2	65	5	0.6239	12000.5	4.63	0.667	0.8527	0.8673	0.795667	0.9371	1.0504	1.0424	1.00997	0.787815	0.0444536
3075	Cotton_D_gene_10008766	14	5	0.1772	54562.2	6.22	1.0067	0.8078	1.0763	0.9636	1.3153	1.2192	1.1737	1.23607	0.77957	0.0396944
3012	CotAD_63358	17	5	0.193	38294.7	8.99	0.7185	0.9362	0.9205	0.8584	1.0243	1.1469	1.1382	1.10313	0.778147	0.0383367
4993	CotAD_14839	5	2	0.0278	106134	5.59	1.0241	0.9528	0.8208	0.932567	1.3399	1.2213	1.0798	1.21367	0.768388	0.0427772
4301	CotAD_69751	7	3	0.3796	12280.6	4.85	0.9097	0.8065	0.9046	0.8736	1.1751	1.1551	1.0864	1.13887	0.767078	0.00350694
4373	CotAD_30262	6	3	0.1258	48543.9	6.03	0.8043	0.8587	0.9732	0.878733	0.9972	1.2385	1.2111	1.14893	0.764825	0.0412848
3069	CotAD_55293	14	5	0.2254	40972.6	8.94	0.6302	0.7228	0.8678	0.740267	1.0095	1.008	0.9044	0.973967	0.760053	0.0391877
2905	CotAD_27386	28	5	0.1626	35436.9	5.14	0.8395	0.8151	0.9124	0.855667	1.042	1.158	1.188	1.12933	0.757674	0.00679679
3777	CotAD_62124	8	4	0.093	52199.2	9.04	0.7118	0.8614	0.9268	0.833333	1.0818	1.1484	1.0717	1.10063	0.75714	0.0171144
2130	CotAD_42608	36	7	0.3268	37982.3	5.64	0.8737	0.8499	0.8625	0.862033	1.3067	1.0548	1.0783	1.1466	0.751817	0.0242466
1367	CotAD_17325	31	10	0.3423	52381.5	6.15	0.8339	0.7871	0.9361	0.852367	1.1111	1.2326	1.1269	1.15687	0.736789	0.00638452
1118	Cotton_A_09624	37	11	0.3226	54229.8	7.88	0.8587	0.7223	0.9533	0.844767	1.0997	1.2346	1.1269	1.15373	0.732203	0.0171538
1417	CotAD_34939	22	10	0.1952	79814.4	5.74	0.8684	0.8072	1.0658	0.9138	1.296	1.2913	1.2282	1.27183	0.71849	0.0115242
3544	CotAD_12661	15	4	0.155	38359.9	9.04	0.7185	0.8324	0.9138	0.821567	1.1073	1.1469	1.208	1.15407	0.711888	0.00645119
1362	Cotton_D_gene_10021342	33	10	0.3166	54304.6	6.52	0.8324	0.6769	0.9188	0.809367	1.0753	1.2226	1.118	1.13863	0.710823	0.0167171
1703	TC260573!1	19	9	0.1968	71226.9	9.5	0.82	0.7106	0.849	0.7932	1.0759	1.2346	1.1062	1.1389	0.696461	0.00580131
4149	CotAD_21820	10	3	0.0738	55577.1	4.94	0.6958	0.7226	0.7652	0.727867	1.0364	1.0657	1.0727	1.05827	0.687791	0.000137944
3306	CotAD_47921	8	5	0.2048	41846.6	5.25	0.9721	0.8462	0.752	0.856767	1.4793	1.1489	1.2326	1.28693	0.665743	0.0217978
5676	CotAD_35000	2	2	0.1444	32218.3	9.3	0.4094	0.8101	0.7374	0.6523	1.0041	1.3998	1.0472	1.15037	0.567037	0.0471811

## Sheet: Protein_B-A
Supplementary Table S1. The differentially expressed proteins between WT 0 DPA and WT -3 DPA ovules
							A1	A2	A3		B1	B2	B3
ID	Reference	PepCount	UniquePepCount	CoverPercent	MW	PI	114/REF	119/REF	116/REF	average A/REF	115/REF	121/REF	118/REF	average B/REF	B/A	t test
4837	Cotton_A_00738	8	2	0.2209	9608.56	9.56	1.4072	1.4202	1.2434	1.35693	0.5739	0.6733	0.6793	0.642167	0.473249	0.000421457
5646	Cotton_D_gene_10037287	2	2	0.1327	24069.8	8.25	1.1884	1.3631	1.8759	1.4758	0.9477	0.7238	0.5181	0.729867	0.494557	0.0362705
4386	CotAD_59838	6	3	0.0734	35767.1	7.84	1.9324	1.6939	1.2557	1.62733	0.537	0.8601	1.0401	0.8124	0.499222	0.0298919
3570	Cotton_A_11203	13	4	0.3347	27036.8	7.75	1.2661	1.569	1.3549	1.39667	0.7126	0.7517	0.645	0.7031	0.503413	0.00188269
4202	Cotton_A_13766	8	3	0.2007	32749.5	8.79	1.2868	1.2512	1.4409	1.3263	0.8079	0.7596	0.5682	0.7119	0.536756	0.0027776
4125	CotAD_13490	11	3	0.2	32627.3	8.62	1.5781	1.3907	1.6289	1.53257	0.9527	0.7608	0.759	0.824167	0.537769	0.00185745
3185	Cotton_A_19854	10	5	0.1724	34896.1	7.78	1.2878	1.3213	1.4319	1.347	1.0165	0.6352	0.6325	0.7614	0.565256	0.0122057
4137	Cotton_D_gene_10038947	11	3	0.2313	31324	8.13	1.3551	1.3387	1.4211	1.37163	1.0074	0.7621	0.6492	0.806233	0.587791	0.00650728
4827	CotAD_72657	9	2	0.1853	26070.9	8.71	1.3187	1.3253	1.3407	1.32823	0.8134	0.7362	0.8729	0.8075	0.60795	0.000203007
4139	ES816042!2	11	3	0.0603	45016.8	9.66	1.221	1.4135	1.4559	1.36347	0.7718	0.9023	0.8168	0.8303	0.608962	0.00285864
5034	Cotton_D_gene_10004206	5	2	0.067	41376.3	6.74	1.1313	1.005	1.0318	1.05603	0.3962	0.7941	0.7654	0.6519	0.61731	0.0391076
4141	TC231035!1	11	3	0.1614	46418.1	9.51	1.2139	1.3229	1.2789	1.2719	0.8351	0.7362	0.8699	0.813733	0.639778	0.000852954
3622	TC273720!3	12	4	0.2395	37924.6	6.81	1.2079	1.1716	1.378	1.2525	0.8515	0.7362	0.8299	0.805867	0.643407	0.0035775
4936	CotAD_55106	6	2	0.0517	38909.2	8.21	0.9881	1.2252	1.2157	1.143	0.6209	0.8629	0.9041	0.795967	0.696384	0.0418393
3069	CotAD_55293	14	5	0.2254	40972.6	8.94	1.0626	0.9649	1.0697	1.0324	0.6302	0.7228	0.8678	0.740267	0.717035	0.0191772
3255	CotAD_51573	9	5	0.1259	74009.4	6	1.1679	1.2848	1.2375	1.23007	0.9606	0.8966	0.8607	0.905967	0.736518	0.00193562
4839	Cotton_A_10639	8	2	0.0632	29384.9	10.7	1.1884	1.1727	1.1357	1.1656	0.843	0.8397	0.9186	0.8671	0.743909	0.000582928
1713	Cotton_A_12080	16	9	0.1524	73705.8	5.5	1.25	1.1743	1.0889	1.17107	0.8813	0.8908	0.8607	0.8776	0.749402	0.00345271
4373	CotAD_30262	6	3	0.1258	48543.9	6.03	1.0867	1.2665	1.0827	1.1453	0.8043	0.8587	0.9732	0.878733	0.767252	0.0273081
2768	CotAD_54159	10	6	0.1382	73910.3	6.08	1.1288	1.2848	1.2462	1.21993	1.002	0.9624	0.8607	0.9417	0.771927	0.0115551
4737	Cotton_D_gene_10034496	3	3	0.0655	66415.6	8.92	1.1426	1.1486	0.9516	1.08093	0.7321	0.9209	0.8636	0.838867	0.776058	0.0472686
4071	TC272583!2	15	3	0.2107	26605.3	9.64	0.9996	0.9974	0.9444	0.980467	0.8618	0.6737	0.7589	0.7648	0.780037	0.0197046
3619	TC260495!2	12	4	0.1052	61918.3	9.32	1.166	1.0226	1.2052	1.13127	0.848	0.8642	0.9507	0.887633	0.784637	0.0189957
4993	CotAD_14839	5	2	0.0278	106134	5.59	1.2032	1.1991	1.1119	1.1714	1.0241	0.9528	0.8208	0.932567	0.796113	0.0230213
4638	Cotton_D_gene_10025850	4	3	0.0845	71034.6	5.88	1.1366	1.0443	1.1908	1.1239	0.8441	0.9939	0.8468	0.894933	0.796275	0.0248814
1980	Cotton_D_gene_10011030	17	8	0.036	365329	5.34	1.0895	1.1582	1.1516	1.1331	0.9243	0.9041	0.8902	0.9062	0.799753	0.000700179
2516	TC257316!2	28	6	0.1851	34315	9.24	1.1936	1.2127	1.1435	1.18327	0.9749	0.8649	1.0247	0.954833	0.806947	0.0113886
1981	Cotton_D_gene_10030476	17	8	0.2656	51101.3	5.06	1.217	1.1611	1.0658	1.14797	0.8707	0.9776	0.9429	0.9304	0.810476	0.0159594
4986	CotAD_07982	5	2	0.0505	74077.6	5.96	1.2331	1.2848	1.2375	1.2518	1.121	0.9884	0.947	1.0188	0.813868	0.0133238
636	Cotton_D_gene_10035837	50	14	0.2827	80919.6	5.82	1.0784	1.0012	1.0088	1.02947	0.741	0.8701	0.9122	0.8411	0.817025	0.0299038
3412	CO492003!2	34	4	0.4058	15339	5.47	1.1186	1.0475	1.0424	1.0695	0.8328	0.9432	0.8547	0.8769	0.819916	0.00993881
1985	CotAD_21284	16	8	0.05	276746	5.26	1.1338	1.1582	1.1303	1.14077	1.0112	0.9041	0.891	0.935433	0.820004	0.00627345
4855	CotAD_54939	8	2	0.0408	65422.3	5	1.0766	1.0618	1.1245	1.08763	0.9629	0.8665	0.8536	0.894333	0.822275	0.00796255
2507	Cotton_A_19214	29	6	0.3202	18996.7	9.17	1.2045	1.2064	1.0856	1.1655	1.0062	0.8688	1.0017	0.9589	0.822737	0.0265293
1553	TC242754!2	48	9	0.429	37505.2	5.56	1.0745	0.9996	1.133	1.06903	0.9028	0.8665	0.8701	0.8798	0.822986	0.00933546
1958	CotAD_64164	19	8	0.0918	143134	6.17	1.083	1.0485	1.1349	1.0888	0.7852	0.9607	0.9435	0.896467	0.823353	0.0348242
3318	CotAD_13703	7	5	0.1526	54123.1	5.13	1.2043	1.2225	1.0664	1.1644	0.9375	0.8874	1.0625	0.962467	0.826577	0.0479858
2770	CotAD_63495	10	6	0.2652	39902	5	1.1549	1.1109	1.1456	1.13713	0.8855	0.9038	1.0322	0.9405	0.82708	0.0149537
706	CotAD_02772	96	13	0.3732	61549	5.02	1.0745	0.9929	1.1452	1.07087	0.8825	0.9098	0.877	0.889767	0.830885	0.0159898
2618	Cotton_A_28721	17	6	0.1595	66979.4	5.82	1.0417	1.0732	1.2087	1.10787	0.8899	0.9739	0.9035	0.922433	0.832621	0.0320688
479	CotAD_37220	30	16	0.2154	108570	6.44	0.8573	0.922	1.0258	0.935033	1.1006	1.0769	1.1906	1.1227	1.20071	0.0353776
553	CotAD_72224	44	15	0.2603	84199.2	7.49	0.9089	0.9279	0.8902	0.909	1.1293	0.9811	1.165	1.0918	1.2011	0.0332858
2581	BQ410655!1	19	6	0.337	30072.8	9.05	0.9203	0.8782	0.8187	0.8724	1.1297	0.9532	1.0612	1.04803	1.20132	0.0413338
1306	Cotton_D_gene_10031722	49	10	0.2234	63808.8	8.94	0.8799	0.9174	0.9336	0.9103	1.1487	1.0027	1.1357	1.0957	1.20367	0.0197473
3587	Cotton_D_gene_10032836	13	4	0.1749	42661	4.75	1.0745	1.0061	1.1117	1.0641	1.2182	1.2355	1.389	1.2809	1.20374	0.0255745
3199	CotAD_33113	10	5	0.2252	44083.6	8.64	0.8372	0.8572	0.9106	0.868333	1.1519	0.9856	0.9989	1.04547	1.20399	0.0372532
3720	CotAD_50028	9	4	0.1323	57962.9	5.62	1.0263	1.072	1.0515	1.04993	1.338	1.1847	1.2711	1.2646	1.20446	0.00975955
2896	CotAD_10920	30	5	0.4024	19144.5	4.42	0.8496	0.9843	0.9505	0.928133	1.1908	1.0873	1.0768	1.1183	1.20489	0.025006
4890	CotAD_66678	7	2	0.1635	29180.4	9.11	0.8056	0.783	0.9201	0.836233	0.9818	1.0546	0.9872	1.00787	1.20525	0.0239923
2176	CotAD_08289	26	7	0.3631	40217.1	4.6	0.8898	0.8943	0.9539	0.912667	1.196	1.0184	1.0878	1.10073	1.20606	0.027801
3642	Cotton_D_gene_10021779	11	4	0.1623	34241.4	5.38	0.9639	0.9487	0.8712	0.927933	1.1432	1.1596	1.0554	1.1194	1.20634	0.0114464
2949	CotAD_74509	23	5	0.2611	36674.1	6.51	0.8419	0.9779	0.8914	0.903733	1.0396	1.0699	1.1619	1.09047	1.20662	0.026082
2625	CotAD_28323	17	6	0.3253	32786.3	5.13	0.9639	1.0072	0.9188	0.9633	1.2012	1.1571	1.1352	1.1645	1.20887	0.00329195
1851	CotAD_02947	31	8	0.3821	40265.1	4.5	0.8839	0.8849	0.8947	0.887833	1.0522	1.08	1.0878	1.07333	1.20894	8.17493e-05
700	TC230017!3	112	13	0.3495	50398.2	8.96	0.9656	0.9164	0.8742	0.918733	1.163	1.0638	1.1129	1.11323	1.2117	0.00752895
3970	CotAD_10064	4	4	0.2852	29745.4	5.5	0.9889	1.1359	1.2179	1.11423	1.4136	1.3135	1.3274	1.3515	1.21294	0.0326276
1304	Cotton_A_18959	49	10	0.1044	128109	8.47	0.8799	0.9174	0.9127	0.903333	1.1487	1.0027	1.1357	1.0957	1.21295	0.0161608
3029	CotAD_06563	16	5	0.2051	38720.4	6.71	0.9188	0.9382	0.9339	0.9303	1.1796	1.0438	1.1632	1.12887	1.21344	0.0100565
2119	CotAD_37820	39	7	0.5695	16083.2	5.02	1.0759	0.9722	1.006	1.01803	1.3218	1.1747	1.2139	1.2368	1.21489	0.0150248
3478	CotAD_64158	19	4	0.0314	222992	8.67	0.8445	0.8443	0.8193	0.836033	1.1443	0.9549	0.9536	1.0176	1.21718	0.0468029
2280	CotAD_08781	17	7	0.36	34076.2	5.51	1.0107	0.9325	1.0427	0.9953	1.1635	1.1333	1.3394	1.21207	1.21779	0.0397143
4128	CotAD_19040	11	3	0.2627	24519.9	5.91	0.836	0.8747	0.9195	0.876733	1.1854	0.9997	1.0185	1.06787	1.21801	0.0400282
3016	Cotton_D_gene_10022318	17	5	0.3373	18505.2	6.2	1.0171	1.0267	0.997	1.0136	1.1567	1.1828	1.3685	1.236	1.21942	0.0297344
3652	TC271495!3	11	4	0.1649	31852.5	8.78	0.9396	0.8726	0.8536	0.8886	1.0572	1.1647	1.0351	1.08567	1.22177	0.0145559
634	CotAD_18365	50	14	0.2825	78168.2	6.14	0.9562	0.9254	0.9146	0.932067	1.0954	1.0968	1.225	1.13907	1.22209	0.0098309
4602	CotAD_38806	4	3	0.1176	38458	6.35	0.9508	0.9919	0.8822	0.941633	1.2409	1.1201	1.1003	1.15377	1.22528	0.0175019
3018	DW498158!-3	17	5	0.2727	19325.5	10.45	0.9272	0.938	1.0148	0.96	1.1887	1.0813	1.2595	1.1765	1.22552	0.021034
3976	CotAD_68534	4	4	0.1335	41798.2	6.51	0.8946	0.8656	0.9233	0.8945	1.1523	1.102	1.0469	1.1004	1.23018	0.00404223
483	CotAD_03813	28	16	0.2154	108595	6.44	0.8599	0.9493	0.9863	0.931833	1.1821	1.088	1.1708	1.14697	1.23087	0.0108392
4264	Cotton_A_39532	7	3	0.0702	63183.4	9.2	0.982	1.0318	0.9798	0.997867	1.1796	1.1241	1.3822	1.22863	1.23126	0.0452189
4980	Cotton_A_32957	5	2	0.4627	7644.87	9.85	0.8319	0.9941	0.9803	0.935433	1.2636	1.1024	1.0904	1.15213	1.23166	0.0467721
858	TC231157!3	105	12	0.3594	35579.2	10.03	0.8876	0.9063	1.0411	0.945	1.0684	1.1517	1.2781	1.16607	1.23393	0.0468112
4577	CotAD_05993	4	3	0.4457	10583.1	9.72	0.7823	0.7584	0.8425	0.7944	0.9903	1.0778	0.8768	0.981633	1.23569	0.0417132
1772	EX169638!3	60	8	0.4664	31129.3	6.6	0.9026	0.9279	0.9014	0.910633	1.1161	1.0104	1.2524	1.1263	1.23683	0.0378133
1296	CotAD_55027	52	10	0.3709	36273.3	5.54	0.7674	0.838	0.8288	0.8114	0.963	0.9893	1.0625	1.00493	1.23852	0.00644913
456	Cotton_D_gene_10029587	55	16	0.285	84197.1	7.49	0.9254	0.9334	0.8673	0.9087	1.132	1.0772	1.168	1.12573	1.23884	0.00296651
4321	TC234226!1	7	3	0.0665	59158.1	8.73	0.9583	0.9999	0.8671	0.941767	1.1405	1.24	1.1246	1.16837	1.24061	0.0131512
3123	CotAD_22841	12	5	0.4779	12869.9	10.58	0.8809	0.866	0.8683	0.871733	0.9863	1.0616	1.1973	1.08173	1.2409	0.027479
2892	CotAD_64232	32	5	0.4586	15043	7.79	0.9435	0.9489	0.9178	0.936733	1.1606	1.1098	1.2298	1.16673	1.24553	0.00310473
4879	Cotton_A_11680	7	2	0.0754	49369.5	5.34	0.8247	0.9425	1.0229	0.930033	1.1065	1.2188	1.1521	1.15913	1.24634	0.0257387
2218	Cotton_D_gene_10018385	22	7	0.3587	40303.2	4.57	0.8898	0.9116	0.8947	0.8987	1.196	1.08	1.0878	1.12127	1.24765	0.00424567
2482	TC254308!1	35	6	0.3167	25788.3	8.87	0.9506	0.9593	0.9356	0.9485	1.1896	1.1205	1.2452	1.1851	1.24945	0.00298722
465	TC236148!1	49	16	0.3159	51025.3	7.99	0.8568	0.9543	0.9838	0.931633	1.1216	1.2229	1.1665	1.17033	1.25622	0.00779633
4156	CotAD_40199	10	3	0.4149	10803.3	6.1	0.8196	0.8249	0.7904	0.811633	0.8828	1.0865	1.0898	1.0197	1.25636	0.0398336
329	Cotton_D_gene_10011093	57	18	0.2596	92289.4	5.95	0.8456	0.8891	0.9056	0.8801	1.0932	1.0679	1.16	1.10703	1.25785	0.00228665
1666	TC235492!1	25	9	0.3093	42317.7	9.46	0.9636	0.9846	0.8098	0.919333	1.1616	1.1342	1.1737	1.1565	1.25798	0.0135799
2909	TC275245!3	28	5	0.223	31021.8	8.96	1.3253	1.331	1.3858	1.34737	1.5197	1.8073	1.7666	1.69787	1.26014	0.0188773
4315	Cotton_D_gene_10036115	7	3	0.3981	11394.9	5.75	0.918	0.8254	0.9531	0.898833	1.1253	1.1586	1.1227	1.13553	1.26334	0.00401169
1047	Cotton_D_gene_10010005	83	11	0.5025	23053.3	10.34	0.9748	0.8385	1.0345	0.949267	1.253	1.0646	1.2925	1.20337	1.26768	0.0494279
1927	Cotton_D_gene_10018694	22	8	0.3189	35605.7	9.77	0.8627	0.9106	0.785	0.852767	1.2027	0.9635	1.0799	1.08203	1.26885	0.0426679
815	Cotton_A_05120	25	13	0.2081	82207.2	5.95	0.7674	0.7346	0.8619	0.787967	0.9661	1.1096	0.9254	1.00037	1.26955	0.0348661
1250	CotAD_15665	79	10	0.4949	23000.2	10.19	0.9713	0.8469	1.0396	0.9526	1.2746	1.0681	1.2925	1.21173	1.27203	0.0471973
2128	TC230621!3	37	7	0.1992	56363.5	9.79	0.7406	0.838	0.7874	0.788667	0.9858	0.9893	1.0498	1.0083	1.27849	0.00327987
3022	TC243267!3	17	5	0.249	28063.4	7.72	0.9096	0.9367	0.9453	0.930533	1.1998	1.1233	1.2518	1.19163	1.28059	0.00254958
4791	Cotton_A_38392	12	2	0.1728	17288.5	8.56	0.9041	0.8198	0.944	0.8893	1.1354	1.2196	1.0695	1.1415	1.28359	0.0113375
517	Cotton_D_gene_10019085	76	15	0.2827	59519.8	9.1	0.8141	0.7863	0.8867	0.829033	0.9705	1.0611	1.1627	1.06477	1.28435	0.0201599
2256	TC238151!2	19	7	0.1836	61034.8	8.52	0.9809	0.9335	0.9207	0.945033	1.2874	1.1542	1.2017	1.21443	1.28507	0.00332928
1751	Cotton_A_12321	80	8	0.414	24773.1	5.46	0.8924	0.9469	0.9172	0.918833	1.271	1.1092	1.1747	1.18497	1.28964	0.0058074
49	CotAD_52568	153	29	0.4541	105749	6	0.8844	0.9625	0.8924	0.9131	1.2178	1.0655	1.2579	1.1804	1.29274	0.013693
102	Cotton_D_gene_10026791	142	25	0.402	92750.4	6.16	0.7668	0.7648	0.8254	0.785667	0.9066	1.046	1.1052	1.01927	1.29733	0.0197805
3586	Cotton_D_gene_10006325	13	4	0.4074	15221.1	4.91	0.8046	0.885	0.7964	0.828667	1.1684	1.0114	1.0514	1.07707	1.29976	0.0106438
39	Cotton_D_gene_10030150	156	30	0.4712	104396	5.83	0.8846	0.9661	0.8924	0.914367	1.2414	1.07	1.2579	1.18977	1.30119	0.0136057
3783	CotAD_72047	8	4	0.1542	42906.2	5.74	0.882	0.9587	0.8414	0.894033	1.0884	1.2892	1.1159	1.1645	1.30252	0.0195205
2633	TC233668!1	17	6	0.119	72099.6	9.19	0.8643	0.8431	0.8869	0.864767	1.0155	1.0827	1.2863	1.12817	1.30459	0.0329929
4768	Cotton_D_gene_10040788	20	2	0.0584	55532.5	4.77	1.0581	1.0812	0.8814	1.0069	1.4159	1.329	1.2381	1.32767	1.31857	0.0169125
5392	Cotton_D_gene_10007486	3	2	0.0606	57520	4.9	0.7508	0.8961	0.8316	0.826167	1.0723	1.09	1.1086	1.0903	1.31971	0.00365979
76	CotAD_06807	151	27	0.4411	92759.5	6.11	0.7668	0.7648	0.8463	0.792633	0.9837	1.0395	1.1173	1.04683	1.3207	0.00571647
2266	CotAD_41334	18	7	0.2329	55362.1	8.8	0.9674	0.9003	0.9207	0.929467	1.3376	1.1807	1.1736	1.23063	1.32402	0.00618922
276	CotAD_42733	94	19	0.4963	59469.1	8.7	0.89	0.8709	0.8676	0.876167	1.0927	1.1664	1.2384	1.16583	1.33061	0.00245144
122	CotAD_06514	149	24	0.3561	92399.8	5.96	0.7587	0.7639	0.8197	0.780767	0.925	1.0529	1.1411	1.03967	1.3316	0.0169513
1160	Cotton_A_24470	24	11	0.3059	56609	5.45	0.8505	0.8108	0.9582	0.873167	1.1241	1.2226	1.1564	1.1677	1.33732	0.00503532
2992	Cotton_D_gene_10021981	19	5	0.4396	10661.5	10.05	0.8957	0.8899	0.9607	0.915433	1.4062	1.0651	1.2069	1.22607	1.33933	0.0376451
2277	Cotton_A_40523	17	7	0.2791	39444.3	5.33	0.8829	0.7881	0.851	0.840667	1.0849	1.13	1.1735	1.12947	1.34354	0.00157859
1765	Cotton_D_gene_10004724	64	8	0.414	24788.1	5.34	0.8689	0.946	0.9109	0.9086	1.2756	1.1184	1.272	1.222	1.34493	0.00513436
4145	TC244116!3	11	3	0.1837	27031.8	9.8	0.9834	0.9742	0.897	0.951533	1.4895	1.2057	1.1449	1.28003	1.34523	0.0401263
4094	CotAD_71360	13	3	0.1624	24854.2	6.5	0.8606	0.95	0.8275	0.879367	1.2696	1.1494	1.1303	1.1831	1.3454	0.00593949
123	Cotton_A_35982	147	24	0.3908	92594.3	6.23	0.767	0.7669	0.8221	0.785333	0.9774	1.0574	1.1433	1.05937	1.34894	0.0059214
5157	CotAD_52878	4	2	0.2177	13994.9	5.28	0.7195	0.9368	0.7983	0.8182	1.0864	1.1174	1.1161	1.10663	1.35252	0.0109503
2171	Cotton_D_gene_10027411	28	7	0.5667	10211.5	5.51	0.8465	0.7929	0.7354	0.7916	1.1776	1.058	0.9856	1.07373	1.35641	0.0119422
2536	CotAD_58536	23	6	0.364	24413.5	4.92	0.8627	0.7225	0.8956	0.826933	1.0579	1.0232	1.2893	1.12347	1.35859	0.0400755
1316	CotAD_67911	46	10	0.2172	57399.4	9.2	0.8171	0.8041	0.8756	0.832267	1.0944	1.2295	1.0791	1.13433	1.36294	0.00455774
3765	CotAD_38644	8	4	0.1579	37805.1	7	0.8861	0.7691	0.822	0.825733	1.0037	1.1484	1.2517	1.1346	1.37405	0.0177498
3761	CotAD_31752	8	4	0.1094	48672.4	5.25	0.8785	0.965	0.813	0.8855	1.3011	1.0678	1.2902	1.2197	1.37741	0.0190276
1149	CotAD_37084	27	11	0.3053	56421.9	5.46	0.8665	0.8282	0.9326	0.875767	1.1452	1.3173	1.1564	1.2063	1.37742	0.00645886
21	Cotton_A_27855	208	33	0.4621	92644.3	6.12	0.733	0.7659	0.825	0.774633	0.942	1.1049	1.1591	1.06867	1.37958	0.0140713
5252	Cotton_A_09324	3	2	0.0914	43824.5	8.69	0.8355	0.8546	0.8379	0.842667	1.2256	1.2298	1.0328	1.16273	1.37983	0.00801597
101	TC270491!3	186	25	0.3587	101987	7.37	0.7494	0.7723	0.8221	0.781267	0.9837	1.1049	1.1595	1.0827	1.38583	0.0058349
4269	CotAD_21698	7	3	0.1	52837.7	9.05	0.7146	0.7209	0.7591	0.731533	0.9158	1.0026	1.1297	1.01603	1.38891	0.011076
1588	Cotton_A_23720	38	9	0.2157	57331.4	9.13	0.8284	0.8041	0.8678	0.833433	1.0944	1.2678	1.1323	1.16483	1.39763	0.00403294
251	Cotton_A_34955	52	20	0.4893	67110.8	8.62	0.8684	0.8942	0.8311	0.864567	1.147	1.184	1.2977	1.20957	1.39904	0.00212886
2970	GR714802!2	21	5	0.2852	29293.6	6.56	0.9219	1.0037	0.8808	0.935467	1.4827	1.256	1.2093	1.316	1.40678	0.0143338
17	Cotton_D_gene_10037302	237	35	0.477	92642.3	6.1	0.7494	0.7484	0.8378	0.778533	0.9989	1.1212	1.1718	1.0973	1.40945	0.00577342
22	CotAD_00337	205	33	0.4321	88707.9	6.29	0.7437	0.7515	0.8344	0.776533	1.0258	1.1042	1.1578	1.09593	1.41132	0.0026645
956	TC230534!1	32	12	0.4093	47388.1	8.84	0.8779	0.9878	0.7418	0.869167	1.147	1.1649	1.3731	1.22833	1.41323	0.0241401
1352	CotAD_32269	35	10	0.459	37125	8.33	0.8245	0.8742	0.8801	0.8596	1.3111	0.9896	1.3484	1.21637	1.41504	0.0363767
542	TC256889!2	52	15	0.4123	47021.4	6.29	0.8999	0.9576	0.9043	0.9206	1.2441	1.1195	1.5467	1.30343	1.41585	0.0404784
1600	CotAD_16446	35	9	0.2153	57228.2	9.1	0.7875	0.8118	0.8672	0.822167	1.0628	1.2976	1.1328	1.1644	1.41626	0.0096099
717	Cotton_A_09953	84	13	0.5452	40297.7	5.39	0.8408	0.747	0.7399	0.7759	1.0839	1.2007	1.0302	1.10493	1.42407	0.00535874
4547	Cotton_A_10553	4	3	0.0863	54860.8	8.69	0.6895	0.7775	0.7655	0.744167	1.0654	1.0591	1.0586	1.06103	1.4258	0.000330372
800	TC229933!2	34	13	0.4824	47108.5	9.25	0.9188	0.9337	0.7644	0.8723	1.1993	1.1671	1.3823	1.24957	1.4325	0.0118776
792	TC229835!2	37	13	0.5441	43621.3	9.25	0.9059	0.899	0.7832	0.8627	1.208	1.1671	1.3544	1.24317	1.44102	0.00539128
1592	Cotton_A_23722	36	9	0.1765	57279.3	9.16	0.8112	0.7826	0.8681	0.820633	1.1016	1.2976	1.1695	1.18957	1.44957	0.00417393
842	Cotton_A_35287	141	12	0.4216	42607.8	6.12	0.8078	0.7639	0.8348	0.802167	1.1246	1.1204	1.2581	1.1677	1.45568	0.00182209
843	Cotton_A_24547	140	12	0.4216	42538.7	5.98	0.8078	0.7639	0.8357	0.802467	1.1246	1.12	1.263	1.1692	1.45701	0.00203502
844	CotAD_11502	140	12	0.4205	42539.7	5.98	0.8078	0.7596	0.8353	0.8009	1.1195	1.1204	1.2647	1.1682	1.45861	0.002289
215	Cotton_D_gene_10022657	47	21	0.5172	66987.6	8.62	0.8862	0.8643	0.7539	0.8348	1.147	1.1706	1.3719	1.22983	1.47321	0.00863755
341	CotAD_63236	37	18	0.4928	61342.2	9.18	0.885	0.8402	0.7093	0.8115	1.1249	1.1728	1.2931	1.19693	1.47496	0.00607274
2018	ES835852!2	13	8	0.3654	36362.6	9.84	0.8299	0.7315	0.7378	0.7664	0.9354	1.2387	1.2648	1.1463	1.49569	0.0262657
4462	Cotton_A_40036	5	3	0.3205	9162.2	6.71	0.8467	0.7093	0.5617	0.7059	1.155	1.0364	0.9785	1.05663	1.49686	0.0226744
3716	CotAD_33573	9	4	0.1722	35980.5	9.28	0.8381	0.8027	0.6212	0.754	1.2209	1.1862	1.095	1.16737	1.54823	0.00580292
5017	CotAD_57225	5	2	0.0876	28986.3	4.75	1.0447	1.0362	0.9086	0.9965	1.667	1.4324	1.631	1.5768	1.58234	0.00242809
5194	Cotton_D_gene_10028499	4	2	0.0676	52420.8	8.56	0.796	0.7595	0.7206	0.7587	1.3538	1.1266	1.1297	1.20337	1.58609	0.00474682
4901	TC256743!-1	7	2	0.104	23393.2	9.35	0.9162	0.7727	0.9562	0.8817	1.3609	1.3887	1.5631	1.43757	1.63045	0.00274088
2706	Cotton_D_gene_10007335	13	6	0.2	53570.9	5.68	0.7239	0.6963	0.8134	0.744533	1.3562	1.2026	1.1752	1.24467	1.67174	0.00167282
4821	CotAD_07486	9	2	0.078	46397.7	8.79	0.6273	0.7789	0.7623	0.722833	1.3192	1.0337	1.2929	1.21527	1.68125	0.0087623
4365	CotAD_11793	6	3	0.075	82747.8	8.3	0.6603	0.6377	0.9366	0.744867	1.3905	1.0628	1.6224	1.35857	1.82391	0.0312769
1396	Cotton_D_gene_10018716	25	10	0.3153	35842.4	6.74	0.6885	0.6974	0.6982	0.6947	1.2895	1.0558	1.5058	1.2837	1.84785	0.0105637
4481	CotAD_40497	5	3	0.1246	34960.8	6.56	0.6778	0.71	0.7827	0.7235	1.382	1.0474	1.6006	1.34333	1.85672	0.0193773
1675	CotAD_50532	23	9	0.2862	34639	6.23	0.7015	0.6974	0.6496	0.682833	1.2895	1.0604	1.5599	1.30327	1.90862	0.0129546
2148	CotAD_14769	31	7	0.264	53620	6	0.608	0.6963	0.7692	0.691167	1.482	1.2369	1.2469	1.32193	1.91261	0.00243331
1763	CotAD_50925	68	8	0.3933	26980.6	6.78	0.528	0.723	0.5763	0.6091	1.4812	1.2499	1.2418	1.3243	2.17419	0.00187199
4893	Cotton_D_gene_10025793	7	2	0.0364	55802.7	6.7	0.5915	0.5646	0.5472	0.567767	1.4897	1.2518	1.405	1.38217	2.43439	0.000326123
4967	Cotton_A_06895	5	2	0.0363	55837.6	6.25	0.7046	0.4609	0.5977	0.587733	1.6579	1.2754	1.405	1.4461	2.46047	0.00293615
1750	CotAD_24383	88	8	0.4268	26313.7	9.06	0.5173	0.6716	0.4238	0.537567	1.7018	1.4161	1.5514	1.55643	2.89533	0.000746885
2058	Cotton_A_03443	73	7	0.2745	28999.9	6.3	0.385	0.4706	0.4825	0.446033	1.6118	1.1845	1.3507	1.38233	3.09917	0.00186337
1757	TC239106!1	77	8	0.3112	37257.5	9.21	0.4575	0.4376	0.4432	0.4461	1.7726	1.4049	1.5238	1.5671	3.51289	0.000495101
3557	Cotton_A_39175	14	4	0.2321	24662.9	6.29	0.3861	0.4574	0.5232	0.455567	1.6974	1.7166	1.8106	1.74153	3.82278	1.68935e-05
2632	TC233297!1	17	6	0.2483	32488.8	7.63	0.418	0.4766	0.403	0.432533	1.5601	1.4803	1.9507	1.6637	3.84641	0.00111342
3106	CotAD_52534	13	5	0.2889	24254.2	5.49	0.1454	0.182	0.5645	0.2973	1.9221	1.8532	1.7224	1.83257	6.16403	0.000465612
4170	ES831130!1	10	3	0.1794	24740	8.71	0.1454	0.182	0.482	0.2698	1.9221	1.8532	1.8106	1.86197	6.90128	0.00013953

## Sheet: Protein_D-C
Supplementary Table S1. The differentially expressed proteins between fl 0 DPA and fl -3 DPA ovules
							C1	C2	C3		D1	D2	D3
ID	Reference	PepCount	UniquePepCount	CoverPercent	MW	PI	116/REF	114/REF	119/REF	average C/REF	117/REF	115/REF	121/REF	average D/REF	D/C	t test
4449	Cotton_A_19463	5	3	0.1131	23500.8	9.81	1.3337	1.4754	1.1808	1.32997	0.6149	0.4254	0.4044	0.481567	0.362089	0.0014311
5646	Cotton_D_gene_10037287	2	2	0.1327	24069.8	8.25	1.2122	1.4477	1.8407	1.5002	0.79	0.5871	0.4535	0.6102	0.406746	0.0128151
3570	Cotton_A_11203	13	4	0.3347	27036.8	7.75	1.784	1.2258	1.1844	1.39807	0.8549	0.5175	0.5447	0.639033	0.457084	0.0266378
4837	Cotton_A_00738	8	2	0.2209	9608.56	9.56	1.7629	1.1631	1.1583	1.36143	0.8007	0.5138	0.5797	0.6314	0.463776	0.028882
4202	Cotton_A_13766	8	3	0.2007	32749.5	8.79	1.7397	1.219	1.2321	1.39693	0.7982	0.5434	0.651	0.6642	0.47547	0.0171667
4386	CotAD_59838	6	3	0.0734	35767.1	7.84	1.9406	1.2186	1.5426	1.56727	0.8631	0.701	0.7982	0.787433	0.502425	0.0218972
4125	CotAD_13490	11	3	0.2	32627.3	8.62	1.7397	1.219	1.2321	1.39693	0.7761	0.5353	0.8092	0.706867	0.506013	0.0228509
3185	Cotton_A_19854	10	5	0.1724	34896.1	7.78	1.6307	1.4575	1.3393	1.47583	0.9503	0.8264	0.6392	0.8053	0.545658	0.00563779
4137	Cotton_D_gene_10038947	11	3	0.2313	31324	8.13	1.602	1.2729	1.1943	1.3564	1.0288	0.5661	0.6597	0.751533	0.554065	0.0326413
4139	ES816042!2	11	3	0.0603	45016.8	9.66	1.3099	1.2736	1.4051	1.32953	0.6764	0.7491	0.7867	0.7374	0.554631	0.000310808
4839	Cotton_A_10639	8	2	0.0632	29384.9	10.7	1.617	1.075	1.2928	1.32827	0.9742	0.5891	0.6807	0.748	0.56314	0.041325
4827	CotAD_72657	9	2	0.1853	26070.9	8.71	1.5441	1.1855	1.2695	1.33303	0.8624	0.7756	0.6615	0.7665	0.575004	0.00996352
3622	TC273720!3	12	4	0.2395	37924.6	6.81	1.3505	1.203	1.3887	1.31407	0.7639	0.7694	0.7398	0.7577	0.576607	0.000631642
4141	TC231035!1	11	3	0.1614	46418.1	9.51	1.3504	1.2159	1.2119	1.2594	0.9337	0.7756	0.6112	0.7735	0.614181	0.00938719
4784	BF279440!2	13	2	0.1333	15660.2	10.99	1.2608	1.2778	1.1691	1.2359	0.9124	0.7047	0.7202	0.7791	0.630391	0.00364693
5377	CotAD_69429	3	2	0.0472	41903.1	7.62	1.0388	1.0793	0.9766	1.03157	0.7197	0.8289	0.4715	0.673367	0.652761	0.0310818
2114	Cotton_A_36439	40	7	0.2597	35811.4	10.02	1.0578	1.168	0.901	1.04227	0.7654	0.6777	0.6101	0.6844	0.656646	0.01619
2530	CotAD_41010	24	6	0.3481	16950	9.23	1.6772	1.4377	1.4411	1.51867	1.2648	0.8333	0.9476	1.01523	0.668503	0.0292797
5028	CotAD_64805	5	2	0.0591	53602.2	5.58	1.2015	1.365	1.2094	1.25863	0.6753	1.0026	0.8511	0.843	0.669774	0.0186194
1331	Cotton_A_03613	38	10	0.1632	102106	5.09	1.2638	1.2161	1.1349	1.20493	0.891	0.7617	0.7707	0.8078	0.670411	0.00210912
4854	CotAD_42749	8	2	0.1434	26047.8	8.98	1.2857	1.1823	1.3648	1.2776	0.8421	0.9002	0.8342	0.858833	0.672224	0.00180239
4882	Cotton_A_27582	7	2	0.1323	27796.6	7.24	1.2857	1.0767	1.3648	1.2424	0.8718	0.9424	0.7359	0.850033	0.684187	0.0202734
883	CotAD_58684	63	12	0.3465	46590.6	9.67	1.4813	1.2867	1.1188	1.2956	1.0439	0.7601	0.8935	0.899167	0.694016	0.0407147
2095	CotAD_38449	45	7	0.2727	34161.4	9.97	1.0603	1.1181	0.9034	1.02727	0.8532	0.6777	0.6208	0.717233	0.698196	0.0308761
4979	Cotton_A_30615	5	2	0.0273	142004	6.15	1.0655	1.0787	0.8511	0.998433	0.6972	0.8175	0.5789	0.697867	0.698962	0.0408131
1294	CotAD_27297	53	10	0.2791	46484.3	9.65	1.4702	1.2575	1.1045	1.2774	1.0439	0.7574	0.8806	0.893967	0.699833	0.0464995
4888	CotAD_21769	7	2	0.0618	37416.5	8.59	1.2154	1.1682	1.0933	1.15897	0.9512	0.7817	0.7056	0.812833	0.701343	0.0128219
5355	CotAD_53983	3	2	0.0623	65307.1	9.5	1.241	0.9863	1.1818	1.13637	0.6973	0.7819	0.9328	0.804	0.707518	0.0323342
3668	CotAD_31401	10	4	0.1963	36676.4	9.28	1.1946	1.1383	1.2901	1.20767	0.6784	0.9092	0.9961	0.861233	0.713138	0.0296335
4392	CotAD_68974	6	3	0.0604	57619.4	8.96	1.1674	1.1794	1.1257	1.1575	0.8416	0.8322	0.84	0.837933	0.723916	4.21978e-05
1202	Cotton_A_13746	360	10	0.5197	24373.7	8.42	1.2752	1.1686	1.1055	1.1831	0.9987	0.7503	0.8285	0.859167	0.7262	0.0215626
4025	Cotton_A_04099	23	3	0.0696	46566.8	8.9	1.3403	1.2393	1.143	1.24087	1.0571	0.7432	0.9055	0.901933	0.726858	0.03398
1203	ES844419!3	360	10	0.4847	27861.8	9.38	1.2815	1.1719	1.107	1.1868	1.0036	0.7503	0.8352	0.863033	0.727194	0.0229617
999	CotAD_50551	360	11	0.5957	24350.7	8.41	1.2765	1.1606	1.1055	1.18087	1.0037	0.7505	0.8272	0.860467	0.728674	0.0238588
2516	TC257316!2	28	6	0.1851	34315	9.24	1.1811	1.2447	1.1736	1.1998	1.0134	0.7931	0.8199	0.875467	0.729677	0.0112936
1204	Cotton_D_gene_10034077	337	10	0.733	18433.7	5.78	1.2762	1.1738	1.1055	1.18517	1.0079	0.7479	0.8406	0.865467	0.730249	0.0244475
2501	Cotton_D_gene_10015339	30	6	0.3202	19068.8	9.17	1.1989	1.2992	1.1391	1.2124	1.0149	0.8502	0.7912	0.885433	0.730315	0.0160512
2507	Cotton_A_19214	29	6	0.3202	18996.7	9.17	1.1948	1.2992	1.1391	1.21103	1.0166	0.8502	0.7912	0.886	0.731607	0.016756
5415	Cotton_D_gene_10040307	3	2	0.0794	35744.1	6.08	1.2665	1.3929	1.329	1.32947	1.2031	0.929	0.805	0.979033	0.736411	0.0465963
4787	ES840003!-3	13	2	0.0391	51567.2	9.49	1.2607	1.6781	1.6058	1.51487	1.1803	1.0993	1.0871	1.12223	0.740813	0.0410208
4475	CotAD_29007	5	3	0.0664	57027.7	8.82	1.1674	1.1337	1.0774	1.12617	0.8416	0.8335	0.8358	0.836967	0.7432	0.000392318
4260	Cotton_A_26691	7	3	0.0984	41717.1	5.9	1.1773	1.3269	1.3489	1.28437	1.0005	0.976	0.8929	0.956467	0.744699	0.00648717
2768	CotAD_54159	10	6	0.1382	73910.3	6.08	1.202	1.1141	1.1228	1.1463	0.9962	0.7908	0.786	0.857667	0.748204	0.0180958
930	Cotton_A_33747	38	12	0.2078	92132.3	6.01	1.0991	1.2165	1.2126	1.17607	0.8865	0.9413	0.8198	0.882533	0.750411	0.00489008
3255	CotAD_51573	9	5	0.1259	74009.4	6	1.202	1.147	1.1228	1.15727	0.9962	0.8234	0.786	0.868533	0.750504	0.0137659
1674	CotAD_38328	23	9	0.2457	58000.5	9.54	1.2015	1.1217	1.0713	1.1315	0.6903	0.8674	0.9963	0.851333	0.752394	0.0439179
4337	Cotton_A_07173	6	3	0.148	27637.7	4.68	1.1722	1.3566	1.233	1.25393	0.9541	0.878	1.009	0.947033	0.75525	0.0097763
4693	CotAD_18037	3	3	0.1681	37080.4	6.92	1.0559	1.1987	1.1024	1.119	0.7501	0.8454	0.948	0.847833	0.757671	0.018744
858	TC231157!3	105	12	0.3594	35579.2	10.03	1.1138	1.1044	1.0247	1.08097	0.888	0.8637	0.7094	0.820367	0.758919	0.0141583
3477	CotAD_56716	19	4	0.1577	34315.5	5.23	1.2607	1.5812	1.596	1.4793	1.1803	1.0907	1.0974	1.1228	0.759008	0.0344592
3071	CotAD_69574	14	5	0.1746	28525	6.8	1.1557	1.201	1.1252	1.16063	0.974	0.8806	0.8014	0.885333	0.762802	0.00723619
4928	CotAD_41080	6	2	0.1534	19620	6.59	1.1694	1.1847	1.2149	1.18967	0.9158	1.0145	0.7978	0.909367	0.764388	0.0119089
3947	CotAD_67697	5	4	0.1067	46320.9	5.73	1.4069	1.1947	1.1953	1.26563	0.9074	1.0795	0.9287	0.971867	0.76789	0.0299249
1121	TC255561!3	36	11	0.3522	33751.9	5.42	1.1616	1.1353	1.0643	1.1204	0.9462	0.7848	0.8506	0.860533	0.768059	0.00921767
1064	TC261081!2	65	11	0.2575	42925.5	5.14	1.2257	1.1766	1.1625	1.18827	1.0956	0.7773	0.8696	0.914167	0.769328	0.0468052
4075	CotAD_04323	14	3	0.1708	31192.9	4.6	1.1654	1.0251	1.0856	1.09203	0.9942	0.785	0.7456	0.8416	0.770672	0.0453616
3016	Cotton_D_gene_10022318	17	5	0.3373	18505.2	6.2	1.1575	1.111	1.0967	1.12173	0.971	0.8155	0.8085	0.865	0.771128	0.0102269
4804	TC233632!1	11	2	0.0521	35400.9	9.54	1.2698	1.1446	1.2016	1.20533	1.0523	0.9569	0.7819	0.930367	0.771875	0.0342333
2159	Cotton_A_01660	30	7	0.366	19856	5.77	1.1623	1.1501	1.0639	1.12543	0.968	0.7848	0.8696	0.874133	0.776708	0.0148808
775	CotAD_30687	42	13	0.2398	92224.7	5.99	1.177	1.2301	1.1596	1.1889	0.9097	1.0162	0.848	0.924633	0.777722	0.00782256
4801	CotAD_63155	11	2	0.0448	68618.8	8.51	1.2698	1.1446	1.2016	1.20533	1.0523	1.0002	0.763	0.9385	0.778623	0.0499971
1652	Cotton_D_gene_10035871	26	9	0.2835	50633.9	9.3	1.1958	1.1313	1.0797	1.1356	0.786	0.8782	0.9898	0.884667	0.77903	0.0208356
3288	CotAD_13554	8	5	0.1107	55926.8	9.43	1.0885	1.1301	1.1314	1.11667	1.0132	0.7159	0.8821	0.8704	0.779463	0.0475769
1835	Cotton_D_gene_10029149	37	8	0.3455	41627.3	9.01	1.1348	1.1274	1.089	1.11707	0.9627	0.8848	0.7717	0.873067	0.781571	0.0130222
4855	CotAD_54939	8	2	0.0408	65422.3	5	1.0494	1.1192	1.1937	1.12077	0.8715	0.9085	0.8518	0.877267	0.782738	0.0055854
4796	CotAD_08200	11	2	0.113	27222	5.77	1.2698	1.1446	1.2016	1.20533	1.0523	1.0002	0.7819	0.9448	0.78385	0.0449055
2379	CotAD_19516	9	7	0.0854	136464	5.81	1.4116	1.2813	1.2274	1.30677	1.0701	1.0155	0.9878	1.02447	0.783971	0.00915814
4117	Cotton_A_31716	11	3	0.1715	29725.7	8.1	1.4628	1.1581	1.2176	1.2795	1.0317	0.9832	0.9995	1.0048	0.785307	0.0435831
3931	CotAD_06029	5	4	0.0944	65673.8	6.23	1.2941	1.0788	1.3329	1.23527	0.9053	1.0689	0.9392	0.971133	0.786173	0.0475022
3737	TC241615!2	9	4	0.1727	36755.3	9.49	1.1889	1.1375	1.0336	1.12	0.8137	0.8689	0.9605	0.881033	0.786637	0.0188232
1006	EX171056!3	148	11	0.3919	29875.9	9.97	1.1268	1.1044	0.9951	1.07543	0.9437	0.8617	0.7361	0.847167	0.787744	0.0349943
3684	CotAD_65951	10	4	0.1265	28689.2	7.8	1.1407	1.201	1.1252	1.15563	0.9611	0.889	0.8889	0.913	0.790043	0.00189872
4986	CotAD_07982	5	2	0.0505	74077.6	5.96	1.2263	1.147	1.108	1.16043	1.0387	0.9184	0.8035	0.9202	0.79298	0.0345662
550	Cotton_A_19749	45	15	0.264	93130.8	6.17	1.1506	1.1706	1.1696	1.1636	0.8952	1.0162	0.8587	0.923367	0.793543	0.00748687
4308	Cotton_D_gene_10009541	7	3	0.0445	86629.5	6.56	1.2426	1.016	1.1	1.11953	0.9799	0.8282	0.8582	0.888767	0.793872	0.046084
1813	Cotton_A_12973	42	8	0.3558	41690.4	8.91	1.1339	1.1089	1.0878	1.1102	0.9716	0.8848	0.7887	0.8817	0.794181	0.0137564
4419	EX164306!2	6	3	0.1	29041.4	8.84	1.0065	1.2293	1.006	1.0806	0.8375	0.8387	0.8989	0.858367	0.794343	0.044843
4112	Cotton_D_gene_10029664	12	3	0.2212	11897.9	10.33	1.0931	1.071	1.1484	1.10417	0.8395	0.853	0.9388	0.8771	0.794355	0.00420862
4648	ES803167!3	4	3	0.1066	48466.8	10.07	1.1901	1.1607	1.284	1.2116	1.1062	0.9367	0.8475	0.963467	0.795202	0.0425244
840	CotAD_20044	148	12	0.4275	29552.1	10.32	1.0906	1.0829	0.9952	1.05623	0.8892	0.8696	0.7614	0.840067	0.795342	0.0125447
3722	CotAD_71157	9	4	0.0845	71933.6	5.48	1.2122	1.1137	1.2302	1.18537	0.8491	1.0179	0.9649	0.943967	0.79635	0.0172682
5072	Cotton_A_01730	4	2	0.0737	32017.2	8.94	1.2142	1.0576	1.0552	1.109	0.9377	0.8401	0.8756	0.884467	0.797535	0.0199075
3834	CotAD_45730	7	4	0.0583	86083.9	7.3	1.0898	1.0095	1.1	1.06643	0.9199	0.8282	0.8063	0.851467	0.798425	0.00883086
3233	Cotton_A_23174	9	5	0.1488	46464.7	5.25	1.2557	1.001	1.1402	1.1323	0.9334	0.9179	0.8611	0.904133	0.798493	0.041172
5302	CotAD_07884	3	2	0.0374	74660.6	5.4	1.0488	1.2973	1.1216	1.1559	0.9864	0.853	0.9328	0.924067	0.799435	0.0496936
1199	TC270681!2	746	10	0.3022	20438.9	10.62	1.1318	1.116	1.0848	1.11087	0.9942	0.9343	0.7396	0.889367	0.800606	0.0470259
5348	CotAD_47275	3	2	0.0581	55984.2	6.65	1.1732	1.0084	1.1645	1.11537	0.8645	0.935	0.8822	0.8939	0.80144	0.0183589
2052	TC276352!2	82	7	0.2085	33178.3	10.44	1.0134	0.8587	0.9613	0.944467	0.6985	0.8509	0.7239	0.757767	0.802322	0.0463335
5537	CotAD_07522	2	2	0.0605	50351.8	4.78	1.0853	1.1358	1.1152	1.1121	0.8553	0.8944	0.9272	0.8923	0.802356	0.000985857
5383	CotAD_74927	3	2	0.1015	37240.6	8.84	1.2058	1.4758	1.3223	1.33463	1.0894	0.9727	1.1531	1.07173	0.803017	0.0495011
3533	Cotton_D_gene_10016845	16	4	0.1435	47151	4.63	1.1988	1.0845	1.0423	1.10853	0.9674	0.8633	0.8415	0.890733	0.803524	0.0230997
2334	Cotton_A_27472	13	7	0.2746	38949.8	5.73	1.0486	1.1659	1.1055	1.10667	0.8698	0.9465	0.8522	0.8895	0.803765	0.00819426
4420	EX166943!1	6	3	0.1492	28433.1	8.36	1.1722	1.3566	1.233	1.25393	0.9541	0.9434	1.1288	1.00877	0.804482	0.038849
5448	TC269887!3	3	2	0.0791	31050.2	9.49	1.1135	1.1583	1.0423	1.1047	0.9007	0.8233	0.9449	0.889633	0.805317	0.011812
3065	CotAD_18269	14	5	0.216	28539.5	9.8	1.1614	1.089	1.1982	1.14953	1.0452	0.9238	0.8098	0.926267	0.805776	0.0411131
997	CotAD_19024	764	11	0.5962	11379.2	11.48	1.1258	1.1075	1.076	1.1031	0.9919	0.933	0.7444	0.889767	0.806606	0.0485535
996	Cotton_A_08584	766	11	0.6019	11409.2	11.48	1.1258	1.1074	1.0782	1.1038	0.9942	0.9333	0.7435	0.890333	0.806607	0.0497579
2731	DW492149!-2	12	6	0.2644	29672	9.33	1.1541	1.0719	1.1735	1.13317	0.9865	0.8816	0.8751	0.9144	0.806942	0.0101165
4589	CotAD_17294	4	3	0.1212	36884.1	5.51	1.2563	1.0146	1.1921	1.15433	0.9347	0.9082	0.9523	0.931733	0.807161	0.0386944
424	Cotton_D_gene_10004612	99	16	0.357	50655	4.39	1.1651	1.152	1.0608	1.12597	1.0228	0.8149	0.8908	0.9095	0.80775	0.0349892
3872	Cotton_A_39640	6	4	0.1318	40923.1	5.94	1.1567	1.3102	1.2107	1.22587	0.9573	0.9151	1.1004	0.990933	0.808353	0.0308209
1255	CotAD_54819	76	10	0.4747	23166.4	10.43	1.1872	1.164	1.1657	1.1723	0.9047	0.9886	0.9553	0.949533	0.809975	0.000947145
3989	Cotton_D_gene_10030256	72	3	0.1838	15267.7	11.29	1.1548	1.0663	1.1541	1.12507	0.9233	0.8507	0.9609	0.911633	0.810293	0.008135
3561	Cotton_D_gene_10016629	14	4	0.1748	32997.8	6.33	1.0434	1.1234	1.0914	1.08607	0.9204	0.9439	0.7766	0.8803	0.81054	0.0228466
1433	Cotton_A_35174	19	10	0.0413	363054	5.5	1.0776	1.3024	1.1512	1.17707	0.9912	0.9694	0.902	0.9542	0.810659	0.0354937
1591	CotAD_41325	37	9	0.5411	16407.2	10.18	1.0705	1.2008	1.113	1.1281	0.8738	1.0141	0.8572	0.915033	0.811128	0.0275087
1055	Cotton_A_09218	77	11	0.0898	121662	9.32	1.173	1.164	1.1657	1.16757	0.8884	0.9886	0.9653	0.947433	0.81146	0.00192998
5138	CotAD_33543	4	2	0.0213	116862	8.82	1.0123	1.0149	0.9383	0.9885	0.7349	0.8419	0.8344	0.803733	0.813084	0.0123373
4652	TC237078!1	4	3	0.1126	43725.9	8.91	1.0904	1.2477	1.2128	1.18363	0.9843	1.0469	0.8566	0.9626	0.813259	0.0397436
3984	AJ513992!-2	426	3	0.0417	38377	8.42	1.0919	1.1027	1.0521	1.08223	0.9942	0.8806	0.7677	0.880833	0.813903	0.0400081
4237	Cotton_D_gene_10013680	8	3	0.0791	50135.8	5.51	1.0405	1.1023	1.1299	1.0909	0.8825	0.8638	0.9178	0.888033	0.814037	0.00275429
1713	Cotton_A_12080	16	9	0.1524	73705.8	5.5	1.0812	1.1824	1.1397	1.13443	0.8986	1.0041	0.8686	0.923767	0.814298	0.013999
692	CotAD_01996	160	13	0.4815	29623.2	10.32	1.1266	1.0788	0.9964	1.06727	0.9444	0.8846	0.7796	0.869533	0.814729	0.0322151
3618	TC243859!-1	12	4	0.207	26944.1	9.51	1.2426	1.016	1.1666	1.14173	0.9297	0.9074	0.9607	0.9326	0.816828	0.0376761
1250	CotAD_15665	79	10	0.4949	23000.2	10.19	1.173	1.164	1.1525	1.16317	0.9055	0.9886	0.9569	0.950333	0.817022	0.00103296
4516	TC236627!1	5	3	0.0976	38117.5	8.55	0.9843	1.0972	1.1043	1.06193	0.83	0.9261	0.847	0.8677	0.817095	0.0164697
2049	TC269778!1	89	7	0.1739	40333.7	10.31	1.0434	0.862	0.9704	0.9586	0.7588	0.8509	0.7408	0.7835	0.817338	0.0493275
681	TC268475!2	821	13	0.1523	67257.8	10.75	1.1134	1.1044	1.0785	1.09877	0.9775	0.947	0.7698	0.8981	0.817371	0.0376819
4810	CotAD_12169	10	2	0.1681	25615.8	5.42	1.1042	1.0854	0.9974	1.06233	0.8873	0.9178	0.8013	0.8688	0.817822	0.0156642
690	CotAD_09117	164	13	0.4815	29627.1	10.28	1.0979	1.0771	1.0008	1.0586	0.942	0.8846	0.774	0.866867	0.81888	0.0289246
1531	Cotton_D_gene_10033146	54	9	0.2947	33133.4	4.35	1.1421	1.0949	1.1214	1.11947	1.0424	0.8688	0.8407	0.9173	0.819408	0.0350965
1248	Cotton_A_02607	82	10	0.527	24149.9	4.71	1.1208	1.1226	1.0233	1.0889	1.0072	0.8023	0.8679	0.892467	0.819604	0.0460462
1047	Cotton_D_gene_10010005	83	11	0.5025	23053.3	10.34	1.1641	1.1575	1.1345	1.15203	0.8998	0.9761	0.9569	0.944267	0.819652	0.00107784
3079	Cotton_D_gene_10025454	14	5	0.1173	79020.2	7.14	1.0762	1.2651	1.1222	1.1545	0.9836	0.8907	0.9669	0.947067	0.820326	0.0311187
1980	Cotton_D_gene_10011030	17	8	0.036	365329	5.34	1.0776	1.1748	1.1512	1.13453	0.9912	0.9213	0.8812	0.931233	0.820807	0.0094714
4074	Cotton_A_13250	14	3	0.11	47106.1	4.66	1.0512	1.1535	1.0675	1.09073	0.9277	0.902	0.8562	0.8953	0.820824	0.00677976
1985	CotAD_21284	16	8	0.05	276746	5.26	1.0776	1.2876	1.1618	1.17567	0.9912	0.9783	0.9273	0.9656	0.821321	0.0305229
396	CotAD_71072	40	17	0.4294	59309.7	4.64	1.2081	1.0804	1.2025	1.16367	0.9284	0.9085	1.0317	0.9562	0.821713	0.021373
2127	Cotton_D_gene_10022895	37	7	0.457	17227.3	10.29	1.1265	1.0908	1.1019	1.1064	0.9598	0.8657	0.9054	0.9103	0.822758	0.0025737
338	Cotton_A_34972	44	18	0.474	58594.2	4.83	1.2081	1.0837	1.2233	1.1717	0.9248	0.9301	1.0374	0.9641	0.822822	0.0224885
3593	Cotton_A_03499	12	4	0.1748	33057.9	6.34	1.1207	1.1375	1.0193	1.0925	0.9047	0.9723	0.8204	0.899133	0.823005	0.028061
4902	TC280259!2	7	2	0.0536	56838.5	8.59	0.9335	1.0908	0.9809	1.00173	0.8232	0.8139	0.8376	0.8249	0.823473	0.0198644
1251	Cotton_D_gene_10000952	78	10	0.4975	23067.3	10.34	1.1641	1.164	1.1657	1.1646	0.9047	1.0095	0.9653	0.959833	0.824174	0.00252552
2026	Cotton_A_33630	10	8	0.0655	219763	4.98	1.2137	1.1786	1.0872	1.15983	0.9657	0.9888	0.9137	0.956067	0.824314	0.00961347
1350	TC248395!2	36	10	0.2642	43312	9.87	1.0695	1.0737	1.1554	1.09953	1.0196	0.8313	0.8696	0.906833	0.824744	0.039329
2312	CotAD_54955	15	7	0.1368	56108.2	8.33	1.0865	1.0626	1.1299	1.093	0.8525	0.9826	0.8696	0.901567	0.824855	0.0134348
3090	TC256921!3	14	5	0.3112	22436.8	6.23	1.0802	0.9769	1.0555	1.03753	0.8664	0.8799	0.8213	0.855867	0.824905	0.00712975
2957	CotAD_76046	22	5	0.4041	15985.7	4.37	1.0457	1.0118	0.9497	1.0024	0.8845	0.8075	0.7897	0.827233	0.825253	0.0123474
1169	CotAD_47353	22	11	0.1779	95206.1	4.86	1.0417	1.1044	1.0953	1.08047	0.9653	0.8648	0.8469	0.892333	0.825878	0.0107425
1853	CotAD_18784	31	8	0.4826	24734.1	5.26	1.0472	1.1254	1.1488	1.10713	0.8788	1.0191	0.8458	0.914567	0.826067	0.0349204
3990	CotAD_35658	59	3	0.1825	15405.9	11.15	1.1348	1.0663	1.1424	1.1145	0.9132	0.8823	0.9688	0.921433	0.826768	0.00528037
2597	Cotton_A_00246	18	6	0.1951	46140.7	4.58	1.1965	1.2124	1.2168	1.20857	1.0769	0.9998	0.9212	0.9993	0.826847	0.00993608
864	CotAD_62623	92	12	0.5946	29030.2	4.7	1.0882	1.0754	1.1376	1.1004	0.9533	0.9877	0.7889	0.909967	0.826942	0.0413103
4998	CotAD_22481	5	2	0.0271	148172	5.36	1.0983	1.1217	1.1785	1.13283	0.9744	0.8499	0.9878	0.937367	0.827453	0.0173411
899	Cotton_D_gene_10033393	50	12	0.2196	70655.1	8.36	1.0806	1.0895	1.1043	1.09147	0.9313	0.9712	0.8077	0.9034	0.827694	0.0193679
1995	CotAD_08009	15	8	0.0449	271335	6.63	1.0756	1.1743	1.2392	1.16303	0.9769	0.9972	0.9155	0.9632	0.828179	0.0202403
3130	CotAD_59096	12	5	0.2478	34636.8	10.12	1.1871	1.1903	1.0832	1.15353	0.8376	1.0302	0.9993	0.9557	0.828498	0.0461954
5289	Cotton_A_36908	3	2	0.047	89839	5.98	1.0825	0.9344	0.9941	1.00367	0.7663	0.8342	0.8967	0.8324	0.829359	0.0401118
3270	TC258453!2	9	5	0.0994	73931.2	5.49	1.1488	1.0955	1.0981	1.11413	0.982	0.8535	0.9371	0.9242	0.829524	0.0101717
1747	CotAD_70484	93	8	0.3226	22331.7	10.88	1.0597	0.8895	0.98	0.9764	0.8269	0.8509	0.7529	0.810233	0.829817	0.0441934
1604	Cotton_D_gene_10028072	34	9	0.2005	80314.8	6.34	0.9078	0.9245	0.9388	0.9237	1.0694	1.1231	1.1329	1.10847	1.20003	0.00103908
2117	Cotton_A_03357	39	7	0.161	80190	6.4	0.9311	0.8947	0.9143	0.913367	1.0579	1.1561	1.0834	1.09913	1.20339	0.00401353
2686	CotAD_50225	14	6	0.2715	47123.3	6.53	0.978	0.9737	0.9274	0.9597	1.1735	1.0395	1.264	1.159	1.20767	0.041305
5027	CotAD_62828	5	2	0.1412	20180.9	6.85	1.0051	0.9309	0.8313	0.922433	1.0942	1.2038	1.0446	1.1142	1.20789	0.0496522
1556	Cotton_D_gene_10011703	46	9	0.211	67461	5.13	0.8699	0.91	1.017	0.9323	1.1225	1.2029	1.0557	1.12703	1.20887	0.0333769
1358	CotAD_46503	33	10	0.2185	80464.1	6.44	0.8405	0.9212	0.9439	0.901867	1.0307	1.137	1.1081	1.09193	1.21075	0.0130619
365	Cotton_D_gene_10006140	99	17	0.6167	45826.8	5.89	0.8025	0.8001	0.8431	0.815233	1.0106	0.9435	1.0078	0.9873	1.21106	0.00269491
367	CotAD_28231	97	17	0.6009	47135.3	6.01	0.8068	0.7972	0.861	0.821667	1.0149	0.9463	1.0344	0.998533	1.21525	0.00603437
1560	CotAD_71092	44	9	0.2127	62168	5.24	0.8699	0.9039	1.0159	0.9299	1.1423	1.2007	1.0483	1.13043	1.21565	0.0327591
2124	Cotton_D_gene_10014905	38	7	0.1583	80145.8	6.29	0.9078	0.886	0.9117	0.901833	1.0799	1.1231	1.089	1.09733	1.21678	0.000221146
1492	TC244289!1	71	9	0.4125	42928	8.51	0.8496	0.9356	0.9487	0.9113	0.998	1.2219	1.1118	1.11057	1.21866	0.0499036
2542	AI728398!2	22	6	0.4222	20785.5	7.03	1.0422	0.9562	1.1458	1.04807	1.2486	1.2254	1.3582	1.2774	1.21882	0.0285199
4355	Cotton_A_40178	6	3	0.1285	35920.7	7.62	0.8211	0.7929	0.8456	0.819867	0.9565	1.0467	1.008	1.00373	1.22426	0.0036972
3406	Cotton_A_03413	37	4	0.2119	26153	5.77	0.9178	0.7203	0.8754	0.837833	1.0493	1.0664	0.9657	1.02713	1.22594	0.048819
4768	Cotton_D_gene_10040788	20	2	0.0584	55532.5	4.77	0.7513	0.6403	0.6233	0.671633	0.8731	0.7521	0.8614	0.828867	1.23411	0.0475346
49	CotAD_52568	153	29	0.4541	105749	6	0.8502	0.8207	0.8281	0.833	1.0808	1.0055	1.005	1.03043	1.23701	0.00178307
2828	Cotton_D_gene_10025748	8	6	0.2194	39036.4	5.43	0.9281	0.8026	0.9732	0.9013	1.1944	1.1287	1.0242	1.11577	1.23795	0.0393656
39	Cotton_D_gene_10030150	156	30	0.4712	104396	5.83	0.8652	0.8207	0.8281	0.838	1.1024	1.003	1.0076	1.03767	1.23827	0.00476408
251	Cotton_A_34955	52	20	0.4893	67110.8	8.62	0.9042	0.8896	0.9085	0.900767	1.1224	1.1264	1.1041	1.11763	1.24076	1.70952e-05
2905	Cotton_A_04646	28	5	0.1626	35436.9	5.14	0.8477	0.9331	0.9384	0.9064	1.042	1.158	1.188	1.12933	1.24595	0.0139274
4434	Cotton_A_00580	5	3	0.1186	32621	8.51	0.7772	0.7991	0.8386	0.804967	1.012	1.0337	0.9637	1.00313	1.24618	0.00193913
2626	CotAD_30923	17	6	0.688	13889.4	5.58	0.8681	0.8893	0.9655	0.907633	1.1537	1.0582	1.2175	1.14313	1.25947	0.0127731
1439	Cotton_D_gene_10006926	19	10	0.1784	82130.1	5.78	0.8931	0.9346	1.0149	0.947533	1.121	1.3198	1.1463	1.1957	1.26191	0.0261129
2292	Cotton_A_10474	16	7	0.1782	58065.6	9.06	0.8189	0.7972	0.9011	0.839067	0.9704	1.1483	1.0672	1.06197	1.26565	0.0209865
1440	TC232344!2	19	10	0.194	74118.1	6.2	0.8627	0.9231	0.9896	0.925133	1.0981	1.2913	1.1255	1.17163	1.26645	0.0250985
517	Cotton_D_gene_10019085	76	15	0.2827	59519.8	9.1	0.8637	0.8314	0.9374	0.8775	1.1471	1.147	1.0428	1.1123	1.26758	0.00740809
1751	Cotton_A_12321	80	8	0.414	24773.1	5.46	0.7878	0.8202	0.9041	0.837367	1.1426	1.0672	0.993	1.0676	1.27495	0.0141673
4778	TC273315!2	16	2	0.0818	35847.9	9.39	0.843	0.8245	0.9444	0.870633	1.0586	1.1029	1.2017	1.12107	1.28765	0.0113124
1765	Cotton_D_gene_10004724	64	8	0.414	24788.1	5.34	0.7822	0.7904	0.8566	0.809733	1.144	1.0923	0.9007	1.04567	1.29137	0.0384786
4198	TC256013!-2	9	3	0.2143	23466.8	8.72	0.7719	0.6473	0.6687	0.695967	0.8597	0.9248	0.9139	0.899467	1.2924	0.00939658
3765	CotAD_38644	8	4	0.1579	37805.1	7	0.8165	0.7729	1.0407	0.8767	1.1023	1.1172	1.1833	1.13427	1.29379	0.0409925
792	TC229835!2	37	13	0.5441	43621.3	9.25	0.8691	0.8407	0.8544	0.854733	1.1219	1.049	1.1511	1.10733	1.29553	0.00130378
800	TC229933!2	34	13	0.4824	47108.5	9.25	0.9042	0.8644	0.8323	0.866967	1.145	1.0603	1.1686	1.12463	1.2972	0.00269546
2173	ES830205!2	28	7	0.2157	44362.8	8.67	0.9469	0.7413	0.8941	0.860767	1.0218	1.1456	1.2019	1.1231	1.30477	0.0322254
4692	CotAD_15381	3	3	0.1483	37922.2	6.26	0.7718	0.6126	0.8287	0.7377	0.9279	0.9584	1.0049	0.963733	1.3064	0.0298539
1296	CotAD_55027	52	10	0.3709	36273.3	5.54	0.7991	0.7413	0.8941	0.8115	0.998	1.1625	1.0219	1.0608	1.30721	0.0214139
76	CotAD_06807	151	27	0.4411	92759.5	6.11	0.82	0.8213	0.9224	0.854567	0.9512	1.2328	1.1797	1.12123	1.31205	0.0453167
102	Cotton_D_gene_10026791	142	25	0.402	92750.4	6.16	0.82	0.8122	0.9042	0.845467	0.9482	1.2192	1.1676	1.11167	1.31486	0.0391634
700	TC230017!3	112	13	0.3495	50398.2	8.96	0.9058	0.8277	0.8192	0.8509	1.0995	1.1945	1.0764	1.12347	1.32033	0.00388854
22	CotAD_00337	205	33	0.4321	88707.9	6.29	0.7973	0.778	0.8891	0.821467	0.9614	1.2169	1.1031	1.0938	1.33152	0.0287548
276	CotAD_42733	94	19	0.4963	59469.1	8.7	0.7571	0.844	0.8123	0.804467	1.1567	1.0169	1.0407	1.07143	1.33186	0.00596817
360	CotAD_27075	135	17	0.4219	57478	5.36	0.7973	0.752	0.7341	0.761133	1.0105	1.0535	0.9826	1.01553	1.33424	0.000803574
410	Cotton_A_11375	137	16	0.5571	41416.8	5.43	0.7973	0.7615	0.7449	0.7679	1.0435	1.06	0.9832	1.0289	1.33989	0.000737
2473	TC273226!2	37	6	0.2463	46497.7	9.63	0.7255	0.7607	0.7788	0.755	0.8899	1.1024	1.0435	1.01193	1.34031	0.0169892
2496	CotAD_42967	31	6	0.4854	22913.9	4.91	0.7207	0.7508	0.7691	0.746867	0.8899	1.1251	0.9893	1.00143	1.34085	0.0216385
3761	CotAD_31752	8	4	0.1094	48672.4	5.25	0.827	0.6722	0.7933	0.764167	1.1792	0.9585	0.944	1.02723	1.34425	0.0423403
956	TC230534!1	32	12	0.4093	47388.1	8.84	0.8691	0.817	0.7881	0.824733	1.0962	1.0934	1.1549	1.11483	1.35175	0.000730107
4400	Cotton_D_gene_10011406	6	3	0.1736	26256.5	9.23	0.883	0.7445	0.9099	0.8458	1.0978	1.0961	1.2387	1.1442	1.3528	0.0128373
17	Cotton_D_gene_10037302	237	35	0.477	92642.3	6.1	0.7954	0.7725	0.8983	0.822067	0.9555	1.2316	1.1563	1.11447	1.35569	0.0325244
123	Cotton_A_35982	147	24	0.3908	92594.3	6.23	0.7973	0.7764	0.8931	0.822267	0.9561	1.2275	1.1623	1.1153	1.35637	0.0304985
21	Cotton_A_27855	208	33	0.4621	92644.3	6.12	0.7973	0.76	0.8954	0.817567	0.9519	1.2169	1.1676	1.11213	1.3603	0.0315918
1165	CotAD_28676	23	11	0.5118	41866.5	6.84	0.8747	0.8216	0.8011	0.832467	1.1312	1.1817	1.0849	1.1326	1.36053	0.00107568
2338	CotAD_32428	13	7	0.5106	15544.5	6.08	0.7229	0.776	0.8849	0.7946	1.0415	1.0654	1.161	1.0893	1.37088	0.00800156
122	CotAD_06514	149	24	0.3561	92399.8	5.96	0.7899	0.7702	0.8753	0.8118	0.9512	1.2226	1.1651	1.11297	1.37099	0.0273421
215	Cotton_D_gene_10022657	47	21	0.5172	66987.6	8.62	0.8397	0.8168	0.7753	0.8106	1.0721	1.1264	1.1363	1.1116	1.37133	0.000392912
101	TC270491!3	186	25	0.3587	101987	7.37	0.7965	0.7451	0.8984	0.813333	0.9493	1.2338	1.1685	1.1172	1.37361	0.0352263
3306	TC231162!1	8	5	0.2048	41846.6	5.25	0.9208	0.8588	1.0135	0.931033	1.4793	1.1489	1.2326	1.28693	1.38226	0.0308287
2536	CotAD_58536	23	6	0.364	24413.5	4.92	0.7596	0.7311	0.9039	0.7982	0.9904	1.2172	1.1062	1.1046	1.38386	0.0222765
341	CotAD_63236	37	18	0.4928	61342.2	9.18	0.8336	0.7544	0.766	0.784667	1.0721	1.0377	1.1486	1.08613	1.3842	0.00182823
1653	TC232474!2	26	9	0.2868	57088	8.39	0.7451	0.8933	0.826	0.821467	1.2871	1.0732	1.0525	1.1376	1.38484	0.021571
1979	Cotton_D_gene_10010317	17	8	0.6667	17154.2	5.21	0.7028	0.7791	0.8102	0.764033	1.2147	0.9891	0.9894	1.0644	1.39313	0.0212218
4972	Cotton_A_14971	5	2	0.0714	38711.9	6.04	0.8428	0.947	0.8018	0.863867	1.0834	1.2898	1.241	1.20473	1.39458	0.0108518
4053	TC233260!3	17	3	0.108	47855.5	10.02	0.8934	0.8366	0.626	0.785333	0.9673	1.2123	1.1532	1.11093	1.4146	0.0413745
634	CotAD_18365	50	14	0.2825	78168.2	6.14	0.8057	0.7919	0.8459	0.8145	1.1212	1.3052	1.0333	1.15323	1.41588	0.0143232
815	Cotton_A_05120	25	13	0.2081	82207.2	5.95	0.8163	0.9404	0.8963	0.884333	1.1344	1.3997	1.259	1.26437	1.42974	0.0109788
3783	CotAD_72047	8	4	0.1542	42906.2	5.74	0.8305	0.8251	0.8053	0.8203	1.1034	1.1812	1.2345	1.17303	1.43001	0.000814061
1340	CotAD_44197	37	10	0.215	77938.1	5.97	0.8113	0.7839	0.858	0.817733	1.1421	1.3284	1.0472	1.17257	1.43392	0.0141908
2018	ES835852!2	13	8	0.3654	36362.6	9.84	0.7925	0.7009	0.7522	0.748533	0.9267	1.261	1.1041	1.09727	1.46589	0.0252925
842	Cotton_A_35287	141	12	0.4216	42607.8	6.12	0.6884	0.7897	0.8343	0.7708	1.1006	1.1975	1.1505	1.14953	1.49135	0.00181284
1342	CotAD_74273	37	10	0.2438	78383.5	5.96	0.8113	0.7628	0.81	0.7947	1.2454	1.2491	1.0611	1.1852	1.49138	0.00366677
3782	CotAD_69896	8	4	0.0608	104244	7.4	0.696	0.843	0.8511	0.7967	1.2123	1.2229	1.1306	1.1886	1.4919	0.00253938
4780	TC272030!2	15	2	0.199	21935.7	9.24	0.8518	0.8381	0.8147	0.834867	1.2276	1.34	1.2105	1.25937	1.50846	0.000541126
843	Cotton_A_24547	140	12	0.4216	42538.7	5.98	0.6884	0.7912	0.835	0.771533	1.1006	1.25	1.1566	1.16907	1.51525	0.00295644
4829	Cotton_D_gene_10009996	9	2	0.5352	7693.76	9.3	0.6901	0.9028	0.9028	0.8319	1.2311	1.3911	1.1903	1.27083	1.52763	0.00941994
1316	CotAD_67911	46	10	0.2172	57399.4	9.2	0.6937	0.7772	0.7231	0.731333	1.1216	1.1591	1.0786	1.11977	1.53113	0.000325281
844	CotAD_11502	140	12	0.4205	42539.7	5.98	0.6655	0.7827	0.835	0.761067	1.1234	1.2339	1.1566	1.1713	1.53902	0.00237247
4300	CotAD_68042	7	3	0.0564	86109.3	8.55	0.7318	0.6951	0.6893	0.7054	1.1898	0.9526	1.1214	1.08793	1.54229	0.00595444
2381	CotAD_60392	9	7	0.5532	15526.5	6.2	0.7229	0.6857	0.7595	0.7227	1.0994	1.0654	1.2119	1.12557	1.55745	0.00120491
1592	Cotton_A_23722	36	9	0.1765	57279.3	9.16	0.7098	0.7377	0.7781	0.741867	1.2506	1.1668	1.0609	1.15943	1.56286	0.00201871
3870	Cotton_A_36443	6	4	0.0992	55391.6	8.47	0.6861	0.6979	0.6009	0.661633	1.2736	0.9294	0.9528	1.05193	1.5899	0.0275555
1600	CotAD_16446	35	9	0.2153	57228.2	9.1	0.6855	0.7772	0.7235	0.728733	1.2506	1.1668	1.0609	1.15943	1.59103	0.00212127
1588	Cotton_A_23720	38	9	0.2157	57331.4	9.13	0.6612	0.7772	0.7235	0.720633	1.2316	1.1717	1.0622	1.15517	1.60299	0.00191221
3862	Cotton_A_10640	6	4	0.4756	18620.1	6.11	0.6435	0.7539	0.8701	0.755833	1.093	1.32	1.3222	1.24507	1.64728	0.00817598
717	Cotton_A_09953	84	13	0.5452	40297.7	5.39	0.7096	0.7144	0.8025	0.742167	1.4115	1.2002	1.1114	1.24103	1.67218	0.00605536
1396	Cotton_D_gene_10018716	25	10	0.3153	35842.4	6.74	0.6396	0.7295	0.7698	0.712967	1.2574	1.1958	1.1831	1.2121	1.70008	0.000369493
5193	Cotton_D_gene_10027575	4	2	0.1099	20297.5	8.88	0.5498	0.6936	0.8288	0.690733	1.0613	1.2981	1.1887	1.1827	1.71224	0.00962723
4821	CotAD_07486	9	2	0.078	46397.7	8.79	0.7893	0.6229	0.6204	0.677533	1.1706	1.0514	1.2805	1.1675	1.72316	0.00480996
2706	Cotton_D_gene_10007335	13	6	0.2	53570.9	5.68	0.6202	0.6341	0.7429	0.665733	1.371	1.0131	1.1215	1.16853	1.75526	0.0111949
1675	CotAD_50532	23	9	0.2862	34639	6.23	0.6396	0.694	0.7015	0.678367	1.2877	1.1296	1.1831	1.20013	1.76915	0.000489792
5317	CotAD_18016	3	2	0.0442	70138.4	7.94	0.8801	0.5275	0.5436	0.6504	1.2665	1.2738	0.9274	1.1559	1.77721	0.0355662
4967	Cotton_A_06895	5	2	0.0363	55837.6	6.25	0.7017	0.6398	0.7104	0.683967	1.4906	1.1638	1.0139	1.22277	1.78776	0.0194086
2148	CotAD_14769	31	7	0.264	53620	6	0.5991	0.6447	0.7378	0.660533	1.4771	1.0722	1.033	1.1941	1.80778	0.0225079
3716	CotAD_33573	9	4	0.1722	35980.5	9.28	0.7656	0.5721	0.7212	0.6863	1.4726	0.9589	1.2948	1.2421	1.80985	0.0263015
4893	Cotton_D_gene_10025793	7	2	0.0364	55802.7	6.7	0.6077	0.8709	0.5383	0.6723	1.4463	1.1165	1.1569	1.2399	1.84427	0.0173596
4975	Cotton_A_21788	5	2	0.3115	7059.85	10.38	0.7321	0.4849	0.5757	0.597567	1.174	0.905	1.4007	1.1599	1.94104	0.0247806
1417	CotAD_34939	22	10	0.1952	79814.4	5.74	0.6006	0.5669	0.6339	0.600467	1.296	1.2913	1.2282	1.27183	2.11807	2.11657e-05
1750	CotAD_24383	88	8	0.4268	26313.7	9.06	0.5104	0.416	0.4907	0.472367	1.209	1.0411	1.0627	1.10427	2.33773	0.00046166
5030	CotAD_66055	5	2	0.3065	7140.97	10.53	0.6478	0.4073	0.5548	0.536633	1.1214	1.0113	1.7315	1.28807	2.40027	0.0328364
1757	TC239106!1	77	8	0.3112	37257.5	9.21	0.4537	0.4202	0.3445	0.406133	1.1903	0.9441	0.9446	1.02633	2.52708	0.0021476
3557	Cotton_A_39175	14	4	0.2321	24662.9	6.29	0.3133	0.5586	0.6313	0.501067	1.6972	1.0981	1.2107	1.33533	2.66498	0.0158519
2632	TC233297!1	17	6	0.2483	32488.8	7.63	0.4019	0.5312	0.4707	0.467933	1.9633	1.1786	1.3127	1.48487	3.17324	0.0142889
3106	CotAD_52534	13	5	0.2889	24254.2	5.49	0.064	0.5624	0.713	0.446467	1.9673	1.2455	1.2121	1.47497	3.30364	0.0308969
4170	ES831130!1	10	3	0.1794	24740	8.71	0.064	0.5523	0.6722	0.4295	1.9673	1.1741	1.2134	1.4516	3.37974	0.0325031
2058	Cotton_A_03443	73	7	0.2745	28999.9	6.3	0.2868	0.4094	0.4292	0.375133	1.9491	1.1632	0.902	1.3381	3.567	0.0387779

## Sheet: Phospho_A-C
Supplementary Table S1. The differentially phosphoproteins between WT and fl-3 DPA ovules
Sequence	Protein Groups	Protein Group Accessions	phosphoRS Site Probabilities	phosphoRS Binomial Peptide Score	IonScore	Charge	MH+ [Da]	ΔM [ppm]	A/C	A/C p value
tAFsDsDsEsDGDLSMADLVk	1	CotAD_44282	T(1): 0.0; S(4): 100.0; S(6): 100.0; S(8): 100.0; S(10): 100.0; S(15): 0.0	175	56	2	2798.02	2.34	6.186	5.01595e-57
tsRSPLNsPSR	2	Cotton_A_19569;CotAD_64492	T(1): 66.7; S(2): 66.7; S(4): 66.7; S(8): 95.5; S(10): 4.5	62	28	3	1585.63	1.24	2.212	6.60948e-12
sHPEFQHLDFStPPSsPR	1	CotAD_37701	S(1): 0.0; S(11): 3.5; T(12): 96.5; S(15): 50.0; S(16): 50.0	219	38	3	2370.01	0.87	2.077	2.66564e-10
vGsPYAEDsDEELLk	1	CotAD_66215	S(3): 100.0; Y(5): 0.0; S(9): 100.0	351	39	3	2099.91	3.4	1.982	3.58167e-09
vYHsSPNNVSGGTVQtSPVR	1	CotAD_46254	Y(2): 4.9; S(4): 90.1; S(5): 4.9; S(10): 0.0; T(13): 0.2; T(16): 49.9; S(17): 49.9	183	26	3	2390.07	0.9	1.888	4.36008e-08
lTVASDPMEQIDIQQLsPDLGGER	1	CotAD_09667	T(2): 0.0; S(5): 0.0; S(17): 100.0	113	21	3	2836.37	3.33	1.747	1.64566e-06
nGkHsEsEsDEELk	2	CotAD_12923;CotAD_44734	S(5): 100.0; S(7): 100.0; S(9): 100.0	160	20	3	2260.91	-1.62	1.576	0.00010269
dEWsEGAVsSLLEAYENk	1	CotAD_27296	S(4): 99.9; S(9): 96.9; S(10): 3.2; Y(15): 0.0	125	46	3	2475.06	0.47	1.57	0.0001193
nLALGEGDDDDEAGVVQsDDDDDDTLPFAcFIcR	1	CotAD_65182	S(18): 100.0; T(25): 0.0	288	79	3	3983.63	0.71	1.545	0.000204481
nEPADAAASEPVAELSEPAEASENVETVSGsPSR	1	CotAD_08383	S(9): 0.0; S(16): 0.0; S(22): 0.0; T(27): 0.0; S(29): 5.2; S(31): 89.7; S(33): 5.2	124	33	3	3621.63	2.03	1.521	0.000352684
aEtPGscTSNTTEYYTILSk	1	CotAD_14082	T(3): 100.0; S(6): 100.0; T(8): 0.0; S(9): 0.0; T(11): 0.0; T(12): 0.0; Y(14): 0.0; Y(15): 0.0; T(16): 0.0; S(19): 0.0	267	56	3	2671.15	0.53	0.651	0.00012437
lPsmNDDYFYPNLFGSGDsFk	1	CotAD_31195	S(3): 50.0; Y(8): 50.0; Y(10): 0.0; S(16): 3.6; S(19): 96.4	109	30	3	2878.19	-1.32	0.626	2.75568e-05
gEVVGLGsLsDMDDLASTFAk	1	CotAD_39741	S(8): 85.7; S(10): 85.7; S(17): 14.3; T(18): 14.3	63	29	3	2560.16	3.69	0.626	2.82981e-05
vItWNSsFR	1	TC256554!1	T(3): 100.0; S(6): 2.9; S(7): 97.1	157	30	2	1413.61	0.16	0.623	2.3482e-05
sLIEDEAELsDWVGELR	2	Cotton_D_gene_10035684;Cotton_A_14397	S(1): 0.0; S(10): 100.0	157	60	3	2185.01	-2.73	0.62	1.94525e-05
kVPsWSPASsPk	2	CotAD_16474;CotAD_34525	S(4): 50.0; S(6): 50.0; S(9): 96.2; S(10): 3.8	138	12	3	1862.92	1.78	0.602	5.89501e-06
nHHLsEsPGDENPR	1	CotAD_44734	S(5): 100.0; S(7): 100.0	228	36	3	1892.74	-1.8	0.589	2.39504e-06
tIQFVDWcPtGFk	1	Cotton_A_38233	T(1): 0.0; T(10): 100.0	192	52	3	1966.94	-1.26	0.571	6.10228e-07
yLPIFDSDEGYsPNSk	1	Cotton_D_gene_10021043	Y(1): 0.0; S(7): 0.0; Y(11): 0.1; S(12): 99.9; S(15): 0.0	173	33	3	2200	-1.88	0.565	3.68912e-07
sAPttPLDGVQGAFATISEDER	1	Cotton_A_29908	S(1): 98.3; T(4): 50.9; T(5): 50.9; T(16): 0.0; S(18): 0.0	106	21	3	2566.13	1.87	0.504	1.30919e-09
fDsINsSkDFGSGFSR	1	Cotton_D_gene_10028753	S(3): 100.0; S(6): 100.0; S(7): 0.0; S(12): 0.0; S(15): 0.0	219	36	3	2198.94	1.14	0.455	3.60636e-12
sDYDWLLtPPGtPLFPSLEMESQk	1	CotAD_47595	S(1): 0.0; Y(3): 0.0; T(8): 99.3; T(12): 94.2; S(17): 5.8; S(22): 0.7	67	20	3	3199.46	0.06	0.388	7.22004e-17
tFIPEEGDDFGMssEEEsEEEEDEELPVAAAAAAAAVNGk	1	TC271223!1	T(1): 1.0; S(13): 99.7; S(14): 99.7; S(18): 99.7	66	42	4	4698.91	1.28	0.351	3.05906e-20
lQLWHDELEPQNSLLDILNAPsPEPmNI	1	Cotton_A_09120	S(13): 0.0; S(22): 100.0	138	29	3	3466.68	0.77	0.349	1.84263e-20

## Sheet: Phospho_B-D
Supplementary Table S1. The differentially phosphoproteins between WT and fl 0 DPA ovules
Sequence	Protein Groups	Protein Group Accessions	phosphoRS Site Probabilities	phosphoRS Binomial Peptide Score	IonScore	Charge	MH+ [Da]	ΔM [ppm]	B/D	B/D p value
tAFsDsDsEsDGDLSMADLVk	1	CotAD_44282	T(1): 0.0; S(4): 100.0; S(6): 100.0; S(8): 100.0; S(10): 100.0; S(15): 0.0	175	56	2	2798.02	2.34	14.5053	1.86646e-17
kVPGsPDDssEEDIFLESLTGMPTR	1	Cotton_A_01216	S(5): 100.0; S(9): 100.0; S(10): 100.0; S(18): 0.0; T(20): 0.0; T(24): 0.0	119	42	3	3235.4	5.73	7.00727	6.13533e-10
vGDGDLLsSsEPEIELEELNPR	1	Cotton_A_26233	S(8): 96.2; S(9): 7.6; S(10): 96.2	180	55	3	2702.19	-1.89	4.39072	2.60654e-06
tEDsDDsLLVDELDQGPAIPWGR	1	CotAD_61595	T(1): 0.1; S(4): 99.9; S(7): 100.0	423	83	3	2832.22	1	4.05384	8.76367e-06
nGkHsEsEsDEELk	2	CotAD_12923;CotAD_44734	S(5): 100.0; S(7): 100.0; S(9): 100.0	160	20	3	2260.91	-1.62	3.85461	1.82507e-05
sGGIASLVsPcPVtPAVLPtPIFSPSR	1	Cotton_A_01100	S(1): 0.0; S(6): 5.6; S(9): 94.4; T(14): 100.0; T(20): 0.0; S(24): 94.4; S(26): 5.6	124	37	3	3091.45	-0.16	3.68594	3.42907e-05
atAsEPEEAEEsDHVESk	1	CotAD_28213	T(2): 100.0; S(4): 100.0; S(12): 99.9; S(17): 0.1	66	11	3	2472.94	0.63	3.51036	6.67362e-05
aFETGsTAtSPADEADIEkLEEEASNLR	1	Cotton_A_19938	T(4): 0.2; S(6): 95.9; T(7): 4.1; T(9): 95.9; S(10): 4.0; S(25): 0.0	210	49	3	3429.52	0.58	3.44236	8.6588e-05
sPGGNAAGDsDDEGtEPADEDEILFADk	1	CotAD_50655	S(1): 100.0; S(10): 100.0; T(15): 100.0	120	36	3	3350.28	-0.95	3.32028	0.000138681
aDDDsDksPk	1	Cotton_A_07472	S(5): 100.0; S(8): 100.0	431	48	2	1669.71	2.22	3.29881	0.000150731
iQGHDssssDsDNDkPSESSIk	1	TC233322!1	S(6): 100.0; S(7): 100.0; S(8): 100.0; S(9): 100.0; S(11): 98.9; S(17): 1.0; S(19): 0.1; S(20): 0.0	115	30	4	3152.16	1.43	3.19952	0.000221943
vVTEHEDDDEGGssSD	1	CotAD_71035	T(3): 0.0; S(13): 96.5; S(14): 96.5; S(15): 6.9	148	36	2	1981.67	0.72	3.16324	0.000255839
tSGAAGLGEGtPksERsDDIFcDDIFGEtPTGVR	2	Cotton_D_gene_10033485;CotAD_54943	T(1): 0.0; S(2): 0.0; T(11): 100.0; S(14): 100.0; S(17): 100.0; T(29): 92.4; T(31): 7.6	206	48	4	4150.71	0.38	3.07357	0.000364067
ePcsEDEkLEEsPVLGLLSENk	1	Cotton_D_gene_10007707	S(4): 100.0; S(12): 100.0; S(19): 0.0	168	40	3	3094.44	4.09	3.07259	0.000365476
vTEDNsHEEGELsPksDELANNGHGNk	2	Cotton_A_19569;CotAD_64492	T(2): 0.0; S(6): 100.0; S(13): 100.0; S(16): 100.0	171	23	4	3579.5	-1.97	3.0619	0.000381227
iIPGEDsDsDYGDVENDEENLEDEDDDEFMk	1	CotAD_68577	S(7): 99.9; S(9): 97.5; Y(11): 2.6	172	57	3	4026.54	2.44	3.04382	0.000409469
yGsDNEARsPGAAPQAEEDDEDPEIk	1	Cotton_A_25396	Y(1): 5.0; S(3): 95.0; S(9): 100.0	154	23	3	3238.34	0.41	2.92475	0.000656952
eVVAAsSDSEsEDtNDLVDkPVGPVDPAk	1	Cotton_D_gene_10021043	S(6): 93.6; S(7): 51.6; S(9): 51.6; S(11): 51.6; T(14): 51.6	80	22	3	3642.62	1.71	2.88548	0.000768394
lEEQEDPQEMNYYEEELQAssWDHGEAER	1	Cotton_A_00144	Y(12): 0.2; Y(13): 0.6; S(20): 99.6; S(21): 99.6	179	38	3	3845.5	1.24	2.87892	0.000788803
gDVGsLGsLsDMDDLASTFAk	1	Cotton_A_29925	S(5): 100.0; S(8): 100.0; S(10): 100.0; S(17): 0.0; T(18): 0.0	195	52	3	2614.07	0.88	2.76672	0.00123702
eNsGELPtVGSYNPSESVLWLDsPPR	1	CotAD_45380	S(3): 100.0; T(8): 89.9; S(11): 2.5; Y(12): 2.5; S(15): 2.5; S(17): 2.5; S(23): 100.0	166	28	3	3214.37	3.78	2.75908	0.00127562
sGQtSDPNsEDEAEVGGk	2	Cotton_D_gene_10014027;CotAD_40275	S(1): 33.3; T(4): 33.3; S(5): 33.3; S(9): 100.0	112	23	2	2254.9	1.7	2.69155	0.00167472
nFtPFDEIDGktPQtPsVLGR	1	Cotton_D_gene_10014636	T(3): 100.0; T(12): 100.0; T(15): 100.0; S(17): 100.0	171	15	3	2927.23	1	2.58647	0.0025625
iSLNADSNDsDDDkDSDEkYWsE	1	Cotton_A_04440	S(2): 0.0; S(7): 4.5; S(10): 95.5; S(16): 0.2; Y(20): 0.0; S(22): 99.8	258	24	3	3240.32	1.07	2.54278	0.0030599
iTVTDADAtDsssDEEAAsPk	1	Cotton_A_29346	T(2): 1.0; T(4): 98.2; T(9): 99.2; S(11): 92.1; S(12): 92.1; S(13): 17.4; S(19): 100.0	106	36	3	2797.97	2.83	2.51907	0.00336953
sEENGELtDsEkDYDLLPk	1	CotAD_24069	S(1): 0.0; T(8): 100.0; S(10): 100.0; Y(14): 0.0	197	22	3	2774.27	10.94	2.51497	0.00342614
kLLEETDDQssEGssPGESPk	1	Cotton_A_19478	T(6): 0.0; S(10): 100.0; S(11): 100.0; S(14): 66.7; S(15): 66.7; S(19): 66.7	229	43	3	2972.2	3.26	2.5136	0.00344528
tNDsNEDDsDsDVEkk	1	CotAD_44190	T(1): 0.0; S(4): 100.0; S(9): 100.0; S(11): 100.0	147	34	3	2469.93	0.56	2.50931	0.00350588
fWTQGGsDtEEEEtDIEDEIENGGAGETAAAAAGSR	1	CotAD_62197	T(3): 0.2; S(7): 99.8; T(9): 100.0; T(14): 100.0; T(28): 0.0; S(35): 0.0	325	95	4	4084.58	3.16	2.49689	0.00368769
lPEEQYGDEDGLDDDLDEssDSEDEPEyDELPPFk	1	CotAD_52648	Y(6): 0.1; S(19): 67.6; S(20): 67.6; S(22): 67.6; Y(28): 97.2	101	18	4	4559.74	0.23	2.46929	0.00412629
sIESLPQQFGLSPTPsIGtLsDTPmTGR	1	Cotton_A_10525	S(1): 0.0; S(4): 0.0; S(12): 100.0; T(14): 0.0; S(16): 99.8; T(19): 0.2; S(21): 99.8; T(23): 0.2; T(26): 0.0	146	34	3	3317.47	2.53	2.44118	0.00462686
dIITDVINNMsDEDEEGDEsEENADTGGGADk	2	CotAD_07377;CotAD_60938	T(4): 0.0; S(11): 100.0; S(20): 100.0; T(26): 0.0	198	70	3	3832.51	1.66	2.43892	0.00466975
iPLsGPtSPTFSLVSSNPFGFk	1	Cotton_A_28046	S(4): 96.6; T(7): 48.6; S(8): 48.6; T(10): 3.1; S(12): 3.1; S(15): 0.0; S(16): 0.0	108	49	3	2728.33	1.51	2.424	0.00496262
ePcsEDEkLEEsPVLGLLSDNk	1	TC247099!2	S(4): 100.0; S(12): 100.0; S(19): 0.0	246	34	3	3080.42	2.57	2.41355	0.00517864
nIASGETSDtsAk	1	CotAD_60172	S(4): 0.0; T(7): 0.2; S(8): 0.2; T(10): 99.6; S(11): 100.0	123	46	3	1728.73	-1.91	2.40459	0.00537146
dYsDsEkDSGLk	2	CotAD_14168;Cotton_A_02392	Y(2): 0.1; S(3): 99.9; S(5): 100.0; S(9): 0.0	203	12	3	1935.84	0.52	2.38838	0.00573882
tFIPEEGDDFGmssEEEsEEEEDEELPVAAAAAAAAVNGk	1	TC271223!1	T(1): 0.0; S(13): 100.0; S(14): 100.0; S(18): 100.0	62	11	4	4714.9	1.43	2.36406	0.00633762
sISSLLGQNDNAIAVADDsN	1	Cotton_A_41112	S(1): 0.0; S(3): 0.0; S(4): 0.0; S(19): 100.0	290	85	2	2228.03	6.67	2.34599	0.00682293
nTSHQENDAADGPVsEAGDsDAAEDEkk	1	CotAD_66948	T(2): 0.0; S(3): 0.0; S(15): 100.0; S(20): 100.0	330	56	4	3479.44	-3.23	2.33868	0.00702942
sTDVASQtPsGTVVDDGHSk	1	CotAD_40997	S(1): 0.0; T(2): 0.1; S(6): 96.9; T(8): 3.0; S(10): 0.1; T(12): 99.9; S(19): 0.0	188	43	3	2436.06	1.92	2.26454	0.00951574
kGADsDsGEEEQDNPQk	1	Cotton_D_gene_10040894	S(5): 100.0; S(7): 100.0	383	67	3	2426.02	1.45	2.25914	0.00972808
dAVDQVNYSPMPAsEtGDAsENSGAHFLQQGETGPDTk	1	CotAD_23259	Y(8): 98.3; S(9): 98.3; S(14): 33.9; T(16): 33.9; S(20): 33.9; S(23): 1.5; T(33): 0.0; T(37): 0.0	150	24	4	4478.83	-0.82	2.22547	0.0111623
hDDDsssDGEHAGTGk	2	CotAD_65328;CotAD_04648	S(5): 100.0; S(6): 100.0; S(7): 100.0; T(14): 0.0	348	40	3	2142.73	0.52	2.2116	0.0118132
yGsDNEARsPGAAPQAEEDDEDPEIkELFk	1	Cotton_A_25396	Y(1): 5.5; S(3): 94.5; S(9): 100.0	204	11	4	3899.74	4.48	2.21124	0.0118305
eGITQTGsPIctDEsLEEQLDDPFEPEER	1	Cotton_A_03077	T(4): 0.0; T(6): 0.0; S(8): 100.0; T(12): 100.0; S(15): 100.0	189	47	3	3705.46	-0.39	2.14515	0.0154942
tDRDDsDDNDDDGGDDDERPSk	1	CotAD_35287	T(1): 0.1; S(6): 99.9; S(21): 0.0	209	38	4	2822.07	-0.38	2.14378	0.015581
nYGILALLNSNPNsVGSNsR	1	Cotton_A_24488	Y(2): 0.0; S(10): 0.3; S(14): 97.1; S(17): 51.3; S(19): 51.3	85	31	3	2394.09	-1.27	2.10678	0.0181186
kLtPVDsDsPk	2	Cotton_D_gene_10021043;CotAD_53052	T(3): 100.0; S(7): 100.0; S(9): 100.0	232	39	3	1858.84	1.91	2.10503	0.0182481
fSItPYItPRLtPTGtPk	1	Cotton_A_32248	S(2): 0.3; T(4): 99.5; Y(6): 0.3; T(8): 100.0; T(12): 100.0; T(14): 0.0; T(16): 100.0	291	37	4	2598.17	0.75	2.10166	0.0185001
vTEDNsHEEGELsPk	2	Cotton_A_19569;CotAD_64492	T(2): 0.0; S(6): 100.0; S(13): 100.0	262	39	3	2118.89	1.58	2.09413	0.0190769
lELPGSDVVsDEEDEsDDEVLYR	1	CotAD_56279	S(6): 0.3; S(10): 99.7; S(16): 100.0; Y(22): 0.0	134	41	3	2914.19	0.12	2.09167	0.0192685
rPAGNsPQNPtVLGLNQEGSSSNPSTPAAWASPMEAFR	1	CotAD_35977	S(6): 99.8; T(11): 64.6; S(20): 7.1; S(21): 7.1; S(22): 7.1; S(25): 7.1; T(26): 7.1; S(32): 0.0	77	27	4	4227.91	1.56	2.08146	0.0200869
fcIWENtPsPPRNDGDDLEDkGDEISEk	2	CotAD_12923;CotAD_44734	T(7): 100.0; S(9): 100.0; S(26): 0.0	150	19	5	3855.68	-0.69	2.08038	0.0201758
lAGTESGsELtQELS	1	Cotton_A_30811	T(4): 0.0; S(6): 0.2; S(8): 99.8; T(11): 100.0; S(15): 0.0	147	36	2	1825.77	1.31	2.07091	0.0209687
eELIsDsDEEEYEEEEENYQDSkDDTPER	1	Cotton_A_06948	S(5): 100.0; S(7): 100.0; Y(12): 0.0; Y(19): 0.0; S(22): 0.0; T(26): 0.0	350	48	4	3999.54	-1.68	2.05776	0.022121
sHIAVDsPR	1	CotAD_38392	S(1): 0.0; S(7): 100.0	81	25	3	1205.58	0.08	2.03938	0.0238377
aPDVDNVEsPksDPDk	1	Cotton_A_12625	S(9): 100.0; S(12): 100.0	346	24	3	2305.04	-0.21	2.02106	0.0256789
rHDDDsssDGEHAGTGk	2	CotAD_65328;CotAD_04648	S(6): 100.0; S(7): 100.0; S(8): 100.0; T(15): 0.0	206	26	3	2298.83	-1.29	2.01995	0.025795
tMVssEsEENLITYVAADSk	1	TC229918!3	T(1): 0.1; S(4): 100.0; S(5): 100.0; S(7): 100.0; T(13): 0.0; Y(14): 0.0; S(19): 0.0	403	49	3	2702.12	0.69	2.00159	0.0277913
fWTQGGsDtEEEEtDIEDEIENGGAGETTAAAAGSR	1	Cotton_A_15403	T(3): 0.0; S(7): 100.0; T(9): 100.0; T(14): 100.0; T(28): 0.0; T(29): 0.0; S(35): 0.0	271	84	4	4114.55	-5.13	1.99866	0.0281226
vDNNVLNQISPAVAsDkELQssGNEDPLAk	1	Cotton_D_gene_10026593	S(10): 0.0; S(15): 100.0; S(21): 100.0; S(22): 100.0	245	42	4	3824.77	-2.53	1.98064	0.0302542
sLIEDEAELsDWVGELR	2	Cotton_D_gene_10035684;Cotton_A_14397	S(1): 0.0; S(10): 100.0	157	60	3	2185.01	-2.73	1.97647	0.0307687
lTASQAIDsQSEEFVPDsQAP	1	CotAD_56012	T(2): 0.0; S(4): 0.0; S(9): 99.5; S(11): 0.5; S(18): 100.0	139	14	3	2524.06	-1.81	1.9499	0.034261
dVVAAssDsESEDTNDLVDkPVGSVDPAk	1	CotAD_53052	S(6): 78.3; S(7): 78.3; S(9): 78.3; S(11): 32.6; T(14): 32.6; S(24): 0.0	95	23	4	3618.59	4.7	1.94721	0.0346366
eFLAsDEsENDDDDDENEDTTk	1	CotAD_27572	S(5): 100.0; S(8): 100.0; T(20): 0.0; T(21): 0.0	224	79	3	2981.09	2.75	1.94433	0.0350419
aELEEAQAVDDDPVETVDGNHVEsPIsTR	1	CotAD_52303	T(16): 0.0; S(24): 100.0; S(27): 96.4; T(28): 3.6	372	55	4	3426.49	4.34	1.92723	0.037546
iAsRsPsPGGTSk	1	Cotton_A_19569	S(3): 100.0; S(5): 100.0; S(7): 100.0; T(11): 0.0; S(12): 0.0	173	21	2	1772.76	1.23	1.92267	0.0382435
vTAAEVGVDsDDDEPILSLLk	1	CotAD_72377	T(2): 0.0; S(10): 100.0; S(18): 0.0	103	42	3	2554.28	2.23	1.92011	0.038641
wAVIEDEsGsDEEGAANPPsPDGSSDmHQk	1	Cotton_A_01177	S(8): 100.0; S(10): 100.0; S(20): 97.5; S(24): 1.2; S(25): 1.2	127	16	4	3686.41	-2.55	1.91451	0.0395219
dFELHssDDEAPREEEEEVk	1	CotAD_14342	S(6): 100.0; S(7): 100.0	331	21	4	2838.16	-0.97	1.91222	0.0398883
dAVPsPLsEDMEEsPR	1	Cotton_D_gene_10037299	S(5): 100.0; S(8): 100.0; S(14): 100.0	171	22	2	2142.78	-0.71	1.90365	0.0412894
lAVAksEtsDEDEEAAQAQYLLGR	1	Cotton_A_03590	S(6): 100.0; T(8): 100.0; S(9): 100.0; Y(20): 0.0	348	69	3	3122.38	4.82	1.90323	0.0413594
sHPEFQHLDFStPPSsPR	1	CotAD_37701	S(1): 0.0; S(11): 3.5; T(12): 96.5; S(15): 50.0; S(16): 50.0	219	38	3	2370.01	0.87	1.89846	0.0421627
yDTGDDsDSNtsDVkVEk	2	CotAD_07810;CotAD_44190	Y(1): 0.0; T(3): 0.0; S(7): 94.6; S(9): 11.1; T(11): 94.6; S(12): 99.7	137	19	4	2647.05	0.63	1.89678	0.0424486
dRsIsPIVsRDDLEk	1	CotAD_13554	S(3): 100.0; S(5): 100.0; S(9): 100.0	247	21	4	2258.01	0.22	1.89539	0.0426867
tDFDVPDRLQsPEsESQLER	1	CotAD_14168	T(1): 0.0; S(11): 100.0; S(14): 96.4; S(16): 3.6	254	35	3	2652.13	-0.34	1.89142	0.0433739
vLDDNFSHsssQEQIVPSLScVTWDEk	1	CotAD_25735	S(7): 52.6; S(9): 52.6; S(10): 97.4; S(11): 97.4; S(18): 0.0; S(20): 0.0; T(23): 0.0	168	44	3	3635.52	-2.04	1.86812	0.0476295
dLSFDsEDLDLDsDGNDGFDNFGSk	1	CotAD_14844	S(3): 50.0; S(6): 50.0; S(13): 100.0; S(24): 0.0	177	86	3	3172.27	7.03	1.86318	0.0485825
lEDIGAAPEEkssDEELSDDEyAAsDDEEIAGk	1	CotAD_20361	S(12): 100.0; S(13): 100.0; S(18): 90.4; Y(22): 9.7; S(25): 99.9	127	32	4	4279.7	1.88	1.8618	0.0488519
sDGANQEDDsA	1	Cotton_D_gene_10034155	S(1): 0.0; S(10): 100.0	133	31	2	1332.47	0.39	0.560681	0.049185
aANVPADYDsDDEFIAPR	1	Cotton_A_16580	Y(8): 0.0; S(10): 100.0	323	90	2	2189.95	1.23	0.558339	0.0475735
eGMEsDEEIR	1	Cotton_A_20172	S(5): 100.0	194	28	2	1418.56	-0.25	0.5514	0.0430225
sMsIsPWR	1	CotAD_38392	S(1): 0.0; S(3): 100.0; S(5): 100.0	163	31	2	1267.51	0.74	0.550837	0.0426674
vGGsPMDAAPEPGVSNPGVADGVGR	1	CotAD_03891	S(4): 100.0; S(15): 0.0	270	36	3	2517.15	-2.23	0.550594	0.0425148
yRENNEDDDEEtEYED	1	Cotton_A_07959	Y(1): 0.0; T(12): 100.0; Y(14): 0.0	234	26	2	2288.81	-0.9	0.544892	0.0390475
tYGGEssDNEVDSR	1	CotAD_74984	T(1): 0.0; Y(2): 0.0; S(6): 100.0; S(7): 100.0; S(13): 0.0	239	29	2	1819.66	2.04	0.540039	0.0362624
fYMEPEtsDsGsMTSGTAAGR	1	CotAD_48393	Y(2): 0.0; T(7): 100.0; S(8): 100.0; S(10): 100.0; S(12): 99.7; T(14): 0.3; S(15): 0.0; T(17): 0.0	259	70	3	2645.87	0.27	0.539268	0.0358332
smPssEEEDAAIR	1	Cotton_D_gene_10034168	S(1): 0.0; S(4): 100.0; S(5): 100.0	128	29	2	1741.65	-0.4	0.538757	0.0355515
lLLYEENsDGALQR	1	CotAD_51287	Y(4): 0.0; S(8): 100.0	189	53	2	1844.89	0.22	0.53637	0.0342554
gWNLEANLENGALsPST	1	CotAD_72759	S(14): 100.0; S(16): 0.0; T(17): 0.0	318	105	2	1996.92	1.43	0.526806	0.0294087
nYsGsssDDGAEFDk	1	Cotton_A_14264	Y(2): 75.6; S(3): 75.6; S(5): 97.5; S(6): 75.6; S(7): 75.6	73	17	3	2186.69	2.07	0.524805	0.0284627
vVGGEsGDEALDEEAGGSR	1	CotAD_70201	S(6): 100.0; S(18): 0.0	203	35	3	2057.89	3.38	0.524801	0.028461
dDVIYGVFAsDtDsEDGGsSSSR	1	Cotton_A_29538	Y(5): 1.4; S(10): 99.9; T(12): 99.3; S(14): 99.3; S(19): 48.0; S(20): 48.0; S(21): 3.8; S(22): 0.3	93	22	3	2829.96	0.34	0.522115	0.0272272
nPGVIGDRsGsFSR	2	CotAD_05159;CotAD_39741	S(9): 97.6; S(11): 97.6; S(13): 4.8	216	14	2	1752.76	0.82	0.520032	0.0262984
ekDtsIETQVQDGGk	1	TC235956!1	T(4): 50.0; S(5): 50.0; T(8): 100.0	89	24	3	2227.03	4.12	0.510786	0.0224592
gSVPLESDAIsNSsHQSGR	1	Cotton_D_gene_10039511	S(2): 0.0; S(7): 0.0; S(11): 8.2; S(13): 95.9; S(14): 95.9; S(17): 0.0	239	52	3	2231.95	1.23	0.504858	0.0202314
tDVVEDFtEmEPHDEDST	1	Cotton_A_06252	T(1): 0.0; T(8): 0.0; S(17): 98.1; T(18): 1.9	104	19	3	2335.89	-1.82	0.499641	0.0184135
gAsEEDsEDEFYDAER	1	CotAD_51219	S(3): 100.0; S(7): 100.0; Y(12): 0.0	235	45	2	2152.73	-4.19	0.499032	0.0182096
dNNsPVDVEYDDPLtPRGsAsP	1	CotAD_18320	S(4): 100.0; Y(10): 0.0; T(15): 100.0; S(19): 100.0; S(21): 100.0	281	23	3	2809.03	1.81	0.498805	0.0181342
aFYSQAsDLGIQMAR	1	CotAD_71289	Y(3): 0.0; S(4): 2.3; S(7): 97.7	138	38	2	1881.87	1.34	0.497554	0.0177223
hVSsPsPSPYSDNALR	1	Cotton_D_gene_10014636	S(3): 2.8; S(4): 97.3; S(6): 99.9; S(8): 0.0; Y(10): 0.0; S(11): 0.0	187	29	3	2017.85	-1.88	0.496544	0.0173953
nPQPMNIDsGNEsDsE	1	CotAD_13357	S(9): 100.0; S(13): 100.0; S(15): 100.0	369	53	2	2117.7	0.98	0.495693	0.0171233
aGYDsDEEVYAAAk	1	CotAD_48077	Y(3): 2.6; S(5): 97.3; Y(10): 0.1	87	27	3	1856.82	1.2	0.49304	0.0162958
vItWNSsFR	1	TC256554!1	T(3): 100.0; S(6): 2.9; S(7): 97.1	157	30	2	1413.61	0.16	0.486555	0.0144032
sLsQPTFFSLDR	1	CotAD_74984	S(1): 2.6; S(3): 97.4; T(6): 0.1; S(9): 0.0	99	15	2	1621.78	0.56	0.480807	0.0128725
nTSALGLLAstYGNsSDSEDDNVEPk	1	Cotton_A_09671	T(2): 0.0; S(3): 0.0; S(10): 91.7; T(11): 37.2; Y(12): 8.3; S(15): 35.5; S(16): 35.5; S(18): 91.7	167	53	4	3212.32	0.54	0.471218	0.0106043
sLSELSIGIsPR	2	Cotton_D_gene_10018388;TC249507!3	S(1): 0.0; S(3): 0.0; S(6): 0.0; S(10): 100.0	261	49	2	1482.77	-0.41	0.470916	0.0105384
tIQFVDWcPtGFk	1	Cotton_A_38233	T(1): 0.0; T(10): 100.0	192	52	3	1966.94	-1.26	0.466537	0.00961795
vVYVAPPRPPsPVR	1	Cotton_A_17602	Y(3): 0.0; S(11): 100.0	100	19	3	1757.96	-0.66	0.465124	0.00933481
gDEsPDESAAVPk	1	CotAD_51803	S(4): 100.0; S(8): 0.0	114	24	2	1669.76	5.08	0.46375	0.00906588
qAVGsDDDDNWsDN	1	CotAD_25735	S(5): 100.0; S(12): 100.0	112	17	2	1841.6	-1.55	0.447062	0.00626402
sSsLsPGGQR	1	CotAD_65328	S(1): 0.1; S(2): 2.4; S(3): 97.6; S(5): 100.0	182	25	2	1279.52	0.69	0.445635	0.00606122
nEITPyLVSR	2	Cotton_D_gene_10033485;CotAD_54943	T(4): 0.0; Y(6): 100.0; S(9): 0.0	193	32	2	1415.71	0.43	0.42917	0.00408008
sHPEFQHLDFTtPPSsPR	1	Cotton_A_24157	S(1): 0.0; T(11): 0.1; T(12): 99.9; S(15): 50.0; S(16): 50.0	317	41	3	2384.02	-0.76	0.423684	0.00355171
sIsSAQFFGDQTR	1	TC244603!1	S(1): 0.0; S(3): 99.9; S(4): 0.1; T(12): 0.0	184	16	2	1667.75	-0.91	0.418703	0.0031217
gEVVGLGsLsDVDDLATTFAk	1	CotAD_05159	S(8): 100.0; S(10): 100.0; T(17): 0.0; T(18): 0.0	153	58	3	2542.21	3.21	0.417523	0.0030264
mAAmFGGDsDDEDEI	1	Cotton_A_28668	S(9): 100.0	108	22	2	1842.66	-0.56	0.414466	0.00279049
qVVsEGHsDsIAAGQR	1	CotAD_05206	S(4): 100.0; S(8): 100.0; S(10): 100.0	135	16	2	2024.8	0.62	0.408087	0.00234675
nQIEGGsPSYLPGENPF	1	CotAD_45797	S(7): 99.8; S(9): 0.1; Y(10): 0.1	199	53	2	2029.91	2.51	0.403309	0.00205402
aLcNMPQEFsFET	1	Cotton_D_gene_10004397	S(10): 2.2; T(13): 97.8	88	16	2	1797.74	0.85	0.399814	0.0018597
hVLSQSLsFPAR	1	TC233840!1	S(4): 0.0; S(6): 1.7; S(8): 98.3	163	27	3	1565.79	-0.7	0.398138	0.00177207
fLAPGsPSSSVPIGsPQRPDLALQL	1	Cotton_A_04602	S(6): 100.0; S(8): 0.0; S(9): 0.0; S(10): 0.0; S(15): 100.0	225	24	3	2838.4	0.73	0.385235	0.00120571
vPQPDDDFDYYGNssQDESR	1	Cotton_A_01900	Y(10): 0.0; Y(11): 0.0; S(14): 100.0; S(15): 100.0; S(19): 0.0	216	21	3	2637.99	4.88	0.37274	0.000810589
yGsQsPAAEE	1	Cotton_A_01339	Y(1): 98.4; S(3): 1.6; S(5): 100.0	265	43	2	1342.47	0.92	0.36486	0.000622787
lScNVGQPAEQsENDsEEVGSEVLEGFk	1	CotAD_74126	S(2): 0.0; S(12): 97.2; S(16): 97.2; S(21): 5.7	118	30	3	3486.51	6.9	0.347453	0.000334524
nGEsAAEEE	1	Cotton_A_21788	S(4): 100.0	151	55	2	1159.43	1.67	0.340791	0.000259676
gLtQtPGstFTR	2	Cotton_A_03692;Cotton_D_gene_10014636	T(3): 100.0; T(5): 100.0; S(8): 100.0; T(9): 99.9; T(11): 0.1	235	33	2	1729.61	-1.19	0.319135	0.000106718
sDsGEGFGTLLGAVDESk	1	Cotton_D_gene_10027878	S(1): 2.9; S(3): 97.1; T(9): 0.0; S(17): 0.0	232	42	3	2136.99	-1.06	0.0928319	7.93672e-16
wsPTPGQSSGSLPVANPFR	1	CotAD_31803	S(2): 99.9; T(4): 0.1; S(8): 0.0; S(9): 0.0; S(11): 0.0	218	24	3	2209.06	1.45	0.0700719	2.11033e-19

[truncated: 2 more sheets: Phospho_B-A, Phospho_D-C]
