# Supplementary material for: Integrative transcriptome, proteome, phosphoproteome and genetic mapping reveals new aspects in a fiberless mutant of cotton
Source: Sci Rep. 2016 Apr 14;6:24485. doi: 10.1038/srep24485 (PMC4830928; doi:10.1038/srep24485)
Supplement: Supplementary Table S2 [file srep24485-s3.xls]

## Sheet: Detected genes
Supplementary Table S2. A complete list of detected genes.
Gene list
CotAD_05842
CotAD_36835
CotAD_10290
CotAD_46703
CotAD_32269
CotAD_48393
CotAD_00337
CotAD_40845
CotAD_35658
CotAD_30558
CotAD_22868
CotAD_18346
CotAD_27075
CotAD_29142
CotAD_27598
CotAD_76288
CotAD_50925
CotAD_69537
CotAD_40249
CotAD_36152
CotAD_18492
CotAD_06807
CotAD_71132
CotAD_63236
CotAD_40420
CotAD_20820
CotAD_38818
CotAD_59971
CotAD_18365
CotAD_36676
CotAD_35544
CotAD_66207
CotAD_39583
CotAD_69975
CotAD_40252
CotAD_66437
CotAD_52090
CotAD_07306
CotAD_69689
CotAD_01697
CotAD_59082
CotAD_16446
CotAD_44339
CotAD_55027
CotAD_10339
CotAD_42021
CotAD_67622
CotAD_23329
CotAD_56831
CotAD_29731
CotAD_07124
CotAD_56847
CotAD_09582
CotAD_51550
CotAD_70484
CotAD_52568
CotAD_02260
CotAD_70622
CotAD_45913
CotAD_18418
CotAD_49430
CotAD_12407
CotAD_47699
CotAD_48138
CotAD_33425
CotAD_68006
CotAD_76598
CotAD_26564
CotAD_20369
CotAD_02703
CotAD_56861
CotAD_09092
CotAD_58038
CotAD_74901
CotAD_38654
CotAD_53320
CotAD_15554
CotAD_48139
CotAD_10311
CotAD_36068
CotAD_17028
CotAD_58764
CotAD_04863
CotAD_10920
CotAD_01456
CotAD_45805
CotAD_46917
CotAD_22327
CotAD_40251
CotAD_27087
CotAD_12173
CotAD_43247
CotAD_44338
CotAD_07307
CotAD_04778
CotAD_09671
CotAD_33948
CotAD_28334
CotAD_07177
CotAD_42057
CotAD_58770
CotAD_41504
CotAD_25155
CotAD_12926
CotAD_45122
CotAD_18752
CotAD_18304
CotAD_68711
CotAD_04520
CotAD_31067
CotAD_38856
CotAD_15444
CotAD_46951
CotAD_40807
CotAD_06380
CotAD_50946
CotAD_29855
CotAD_72916
CotAD_27683
CotAD_18576
CotAD_04228
CotAD_50551
CotAD_45338
CotAD_03098
CotAD_33468
CotAD_45109
CotAD_76410
CotAD_34939
CotAD_35367
CotAD_38155
CotAD_43418
CotAD_58285
CotAD_06992
CotAD_56678
CotAD_23492
CotAD_19282
CotAD_42718
CotAD_22026
CotAD_20848
CotAD_14371
CotAD_27323
CotAD_42608
CotAD_06815
CotAD_58200
CotAD_07449
CotAD_67770
CotAD_60988
CotAD_04781
CotAD_14215
CotAD_66212
CotAD_35734
CotAD_18089
CotAD_47020
CotAD_10705
CotAD_55200
CotAD_55619
CotAD_20123
CotAD_06379
CotAD_63534
CotAD_73046
CotAD_04626
CotAD_07198
CotAD_65987
CotAD_10696
CotAD_36535
CotAD_73506
CotAD_06476
CotAD_26842
CotAD_05654
CotAD_62001
CotAD_03446
CotAD_11268
CotAD_28736
CotAD_23789
CotAD_24685
CotAD_35340
CotAD_36462
CotAD_04615
CotAD_68378
CotAD_49842
CotAD_26908
CotAD_71663
CotAD_67911
CotAD_18748
CotAD_44847
CotAD_53752
CotAD_18393
CotAD_24342
CotAD_63713
CotAD_23030
CotAD_60392
CotAD_20959
CotAD_24958
CotAD_24142
CotAD_03919
CotAD_48277
CotAD_56730
CotAD_26335
CotAD_68363
CotAD_06353
CotAD_12635
CotAD_04053
CotAD_04183
CotAD_36261
CotAD_07483
CotAD_41819
CotAD_06221
CotAD_15258
CotAD_20758
CotAD_49195
CotAD_30739
CotAD_44089
CotAD_71379
CotAD_76113
CotAD_67668
CotAD_67550
CotAD_49601
CotAD_19888
CotAD_23077
CotAD_24392
CotAD_09631
CotAD_33218
CotAD_07529
CotAD_50458
CotAD_29760
CotAD_00656
CotAD_29790
CotAD_25019
CotAD_00831
CotAD_52139
CotAD_37084
CotAD_75612
CotAD_38997
CotAD_74399
CotAD_14565
CotAD_41329
CotAD_51738
CotAD_57395
CotAD_29379
CotAD_33164
CotAD_01818
CotAD_04227
CotAD_01561
CotAD_21464
CotAD_29233
CotAD_24196
CotAD_18453
CotAD_18808
CotAD_60243
CotAD_21481
CotAD_09553
CotAD_50303
CotAD_10835
CotAD_27091
CotAD_72969
CotAD_62714
CotAD_04631
CotAD_24946
CotAD_64297
CotAD_37581
CotAD_40245
CotAD_42825
CotAD_45816
CotAD_54453
CotAD_76440
CotAD_09680
CotAD_69868
CotAD_71432
CotAD_66524
CotAD_62899
CotAD_30941
CotAD_18316
CotAD_33121
CotAD_64722
CotAD_52048
CotAD_53815
CotAD_05847
CotAD_42695
CotAD_47875
CotAD_34093
CotAD_14307
CotAD_60386
CotAD_42283
CotAD_17561
CotAD_38795
CotAD_10265
CotAD_29654
CotAD_22378
CotAD_72224
CotAD_41982
CotAD_75946
CotAD_76532
CotAD_29130
CotAD_61532
CotAD_03471
CotAD_42967
CotAD_56198
CotAD_40093
CotAD_62222
CotAD_28290
CotAD_33176
CotAD_30159
CotAD_71331
CotAD_12362
CotAD_17589
CotAD_74495
CotAD_22565
CotAD_01460
CotAD_61918
CotAD_47268
CotAD_59535
CotAD_27257
CotAD_54720
CotAD_08595
CotAD_63196
CotAD_15260
CotAD_58878
CotAD_63938
CotAD_68170
CotAD_00296
CotAD_69678
CotAD_75506
CotAD_23580
CotAD_12451
CotAD_42422
CotAD_30267
CotAD_72223
CotAD_08210
CotAD_21304
CotAD_67179
CotAD_54313
CotAD_47836
CotAD_32441
CotAD_67601
CotAD_38328
CotAD_71119
CotAD_44901
CotAD_25617
CotAD_21902
CotAD_38449
CotAD_03191
CotAD_54703
CotAD_44526
CotAD_45144
CotAD_70803
CotAD_40837
CotAD_05169
CotAD_31674
CotAD_35749
CotAD_47867
CotAD_01450
CotAD_05365
CotAD_71058
CotAD_04628
CotAD_34252
CotAD_33120
CotAD_68928
CotAD_34332
CotAD_12020
CotAD_08938
CotAD_69870
CotAD_46337
CotAD_03459
CotAD_06789
CotAD_47169
CotAD_15269
CotAD_63879
CotAD_55895
CotAD_15451
CotAD_10681
CotAD_17280
CotAD_45453
CotAD_01708
CotAD_08415
CotAD_29909
CotAD_11053
CotAD_73441
CotAD_68109
CotAD_37838
CotAD_33582
CotAD_34742
CotAD_21782
CotAD_25559
CotAD_45798
CotAD_51643
CotAD_26021
CotAD_10576
CotAD_62937
CotAD_07397
CotAD_49956
CotAD_58689
CotAD_05496
CotAD_42460
CotAD_60146
CotAD_42351
CotAD_29551
CotAD_08460
CotAD_22057
CotAD_09234
CotAD_64136
CotAD_59084
CotAD_53826
CotAD_21492
CotAD_63338
CotAD_35205
CotAD_42753
CotAD_11502
CotAD_59808
CotAD_23410
CotAD_51593
CotAD_49857
CotAD_15521
CotAD_15125
CotAD_43858
CotAD_35001
CotAD_50996
CotAD_00345
CotAD_24837
CotAD_57854
CotAD_33205
CotAD_24228
CotAD_72625
CotAD_02716
CotAD_48083
CotAD_25039
CotAD_21284
CotAD_34404
CotAD_69294
CotAD_67039
CotAD_09094
CotAD_63740
CotAD_06167
CotAD_10506
CotAD_40677
CotAD_03213
CotAD_28060
CotAD_70834
CotAD_32225
CotAD_08453
CotAD_14807
CotAD_30136
CotAD_14354
CotAD_59116
CotAD_10018
CotAD_34704
CotAD_11775
CotAD_11788
CotAD_09136
CotAD_22724
CotAD_63549
CotAD_19378
CotAD_26716
CotAD_76319
CotAD_17377
CotAD_30079
CotAD_35582
CotAD_61691
CotAD_19591
CotAD_11652
CotAD_21684
CotAD_50005
CotAD_39717
CotAD_38331
CotAD_41902
CotAD_53871
CotAD_32428
CotAD_64851
CotAD_35147
CotAD_50423
CotAD_50874
CotAD_30137
CotAD_23724
CotAD_14252
CotAD_66332
CotAD_46356
CotAD_09570
CotAD_33457
CotAD_24282
CotAD_28343
CotAD_48667
CotAD_58231
CotAD_29109
CotAD_76546
CotAD_10459
CotAD_47546
CotAD_06967
CotAD_62064
CotAD_51552
CotAD_06393
CotAD_39733
CotAD_05700
CotAD_06354
CotAD_67059
CotAD_36594
CotAD_68763
CotAD_39234
CotAD_02795
CotAD_64905
CotAD_08696
CotAD_01969
CotAD_25317
CotAD_00453
CotAD_15528
CotAD_43119
CotAD_43162
CotAD_11058
CotAD_06541
CotAD_35501
CotAD_71463
CotAD_76585
CotAD_37000
CotAD_43230
CotAD_49687
CotAD_00546
CotAD_49608
CotAD_74149
CotAD_67412
CotAD_76501
CotAD_26336
CotAD_66262
CotAD_25899
CotAD_38832
CotAD_07785
CotAD_06881
CotAD_46339
CotAD_23451
CotAD_20762
CotAD_34220
CotAD_20847
CotAD_74930
CotAD_23999
CotAD_10794
CotAD_03351
CotAD_61004
CotAD_56309
CotAD_05357
CotAD_35675
CotAD_62040
CotAD_38392
CotAD_63770
CotAD_34493
CotAD_60182
CotAD_47168
CotAD_60334
CotAD_08818
CotAD_34578
CotAD_19262
CotAD_12228
CotAD_33515
CotAD_62319
CotAD_70313
CotAD_49878
CotAD_08076
CotAD_67406
CotAD_09641
CotAD_00650
CotAD_47286
CotAD_05843
CotAD_17691
CotAD_42645
CotAD_51541
CotAD_57716
CotAD_46530
CotAD_30984
CotAD_57520
CotAD_23981
CotAD_20992
CotAD_42879
CotAD_08119
CotAD_57004
CotAD_09238
CotAD_57498
CotAD_70921
CotAD_51321
CotAD_22341
CotAD_23709
CotAD_29093
CotAD_27252
CotAD_06791
CotAD_52915
CotAD_09096
CotAD_61585
CotAD_24641
CotAD_39449
CotAD_65461
CotAD_15339
CotAD_24362
CotAD_59151
CotAD_28824
CotAD_58431
CotAD_54826
CotAD_34211
CotAD_74840
CotAD_57534
CotAD_08495
CotAD_73921
CotAD_05681
CotAD_07944
CotAD_38542
CotAD_47868
CotAD_63721
CotAD_34417
CotAD_43854
CotAD_43020
CotAD_63031
CotAD_70787
CotAD_73692
CotAD_28213
CotAD_00244
CotAD_56727
CotAD_53466
CotAD_25052
CotAD_67128
CotAD_44332
CotAD_23746
CotAD_48307
CotAD_00487
CotAD_04841
CotAD_34265
CotAD_30708
CotAD_19336
CotAD_07222
CotAD_63698
CotAD_09733
CotAD_66378
CotAD_17361
CotAD_05152
CotAD_62951
CotAD_57166
CotAD_50582
CotAD_39450
CotAD_24185
CotAD_30549
CotAD_35636
CotAD_10327
CotAD_75867
CotAD_45539
CotAD_59183
CotAD_71977
CotAD_42880
CotAD_76262
CotAD_45116
CotAD_19624
CotAD_20695
CotAD_69186
CotAD_11839
CotAD_52031
CotAD_30473
CotAD_21475
CotAD_15519
CotAD_57327
CotAD_53919
CotAD_18651
CotAD_74792
CotAD_44547
CotAD_42723
CotAD_47139
CotAD_47744
CotAD_69385
CotAD_05830
CotAD_31366
CotAD_17032
CotAD_07481
CotAD_61694
CotAD_69812
CotAD_46268
CotAD_67078
CotAD_00641
CotAD_39697
CotAD_08987
CotAD_49379
CotAD_19400
CotAD_64458
CotAD_70275
CotAD_50162
CotAD_22945
CotAD_09634
CotAD_34048
CotAD_74693
CotAD_61855
CotAD_23865
CotAD_23898
CotAD_16105
CotAD_50652
CotAD_01226
CotAD_04853
CotAD_71080
CotAD_74372
CotAD_53948
CotAD_09308
CotAD_53302
CotAD_37351
CotAD_03885
CotAD_29819
CotAD_17901
CotAD_70965
CotAD_50429
CotAD_63695
CotAD_10455
CotAD_04225
CotAD_05814
CotAD_18763
CotAD_61851
CotAD_28331
CotAD_30859
CotAD_43707
CotAD_44178
CotAD_29523
CotAD_73302
CotAD_06462
CotAD_05631
CotAD_03544
CotAD_01787
CotAD_45499
CotAD_12399
CotAD_36842
CotAD_10577
CotAD_35466
CotAD_44470
CotAD_30550
CotAD_15245
CotAD_48507
CotAD_10306
CotAD_33026
CotAD_50328
CotAD_62771
CotAD_36087
CotAD_51784
CotAD_08452
CotAD_72925
CotAD_14779
CotAD_34269
CotAD_45590
CotAD_13382
CotAD_33272
CotAD_47095
CotAD_05659
CotAD_48950
CotAD_06399
CotAD_00654
CotAD_14816
CotAD_59568
CotAD_75315
CotAD_53461
CotAD_01517
CotAD_03876
CotAD_13431
CotAD_65302
CotAD_04609
CotAD_38990
CotAD_06958
CotAD_02056
CotAD_17421
CotAD_43155
CotAD_67739
CotAD_04909
CotAD_46186
CotAD_58536
CotAD_42461
CotAD_24143
CotAD_71369
CotAD_26548
CotAD_64077
CotAD_45848
CotAD_73139
CotAD_12654
CotAD_21762
CotAD_33032
CotAD_55211
CotAD_04861
CotAD_52859
CotAD_63475
CotAD_34260
CotAD_10737
CotAD_54912
CotAD_64438
CotAD_18406
CotAD_15469
CotAD_18305
CotAD_04049
CotAD_38849
CotAD_30326
CotAD_01401
CotAD_05733
CotAD_61750
CotAD_49157
CotAD_44871
CotAD_60017
CotAD_26531
CotAD_14621
CotAD_14962
CotAD_08607
CotAD_13806
CotAD_07218
CotAD_71747
CotAD_34215
CotAD_25558
CotAD_00934
CotAD_49581
CotAD_41287
CotAD_68816
CotAD_45535
CotAD_46171
CotAD_45862
CotAD_73811
CotAD_42209
CotAD_35318
CotAD_28222
CotAD_47167
CotAD_37577
CotAD_74411
CotAD_17975
CotAD_76224
CotAD_10819
CotAD_17302
CotAD_09119
CotAD_64429
CotAD_69680
CotAD_08404
CotAD_06862
CotAD_45592
CotAD_58064
CotAD_76165
CotAD_25775
CotAD_10278
CotAD_54714
CotAD_56577
CotAD_68570
CotAD_01433
CotAD_66144
CotAD_75551
CotAD_29774
CotAD_15459
CotAD_26452
CotAD_20224
CotAD_50792
CotAD_59386
CotAD_53687
CotAD_05518
CotAD_07252
CotAD_11790
CotAD_33077
CotAD_38658
CotAD_67258
CotAD_40132
CotAD_01104
CotAD_29319
CotAD_21926
CotAD_66490
CotAD_20890
CotAD_08221
CotAD_64199
CotAD_63360
CotAD_00696
CotAD_62247
CotAD_07327
CotAD_02574
CotAD_04237
CotAD_15298
CotAD_31803
CotAD_54544
CotAD_50796
CotAD_49740
CotAD_03464
CotAD_29384
CotAD_06825
CotAD_67280
CotAD_67704
CotAD_27959
CotAD_06202
CotAD_36421
CotAD_51418
CotAD_16981
CotAD_04908
CotAD_05889
CotAD_70621
CotAD_67436
CotAD_18764
CotAD_11742
CotAD_64656
CotAD_08009
CotAD_42733
CotAD_60000
CotAD_71457
CotAD_42462
CotAD_39741
CotAD_64996
CotAD_46401
CotAD_46655
CotAD_14814
CotAD_23167
CotAD_37327
CotAD_44229
CotAD_37582
CotAD_44067
CotAD_65084
CotAD_72602
CotAD_07034
CotAD_40669
CotAD_66119
CotAD_12912
CotAD_11615
CotAD_28739
CotAD_21193
CotAD_63733
CotAD_59035
CotAD_26549
CotAD_61367
CotAD_06306
CotAD_01394
CotAD_06244
CotAD_12663
CotAD_27130
CotAD_64528
CotAD_17033
CotAD_65866
CotAD_07438
CotAD_18440
CotAD_74910
CotAD_26573
CotAD_01784
CotAD_26928
CotAD_21578
CotAD_40077
CotAD_42981
CotAD_65473
CotAD_04352
CotAD_59500
CotAD_64558
CotAD_10490
CotAD_26552
CotAD_36287
CotAD_30541
CotAD_28822
CotAD_36056
CotAD_32658
CotAD_47468
CotAD_11834
CotAD_20362
CotAD_25335
CotAD_63213
CotAD_32325
CotAD_58181
CotAD_31129
CotAD_19718
CotAD_75071
CotAD_36172
CotAD_32856
CotAD_21414
CotAD_66777
CotAD_71665
CotAD_65290
CotAD_41100
CotAD_04802
CotAD_30223
CotAD_07485
CotAD_16581
CotAD_48975
CotAD_05174
CotAD_25401
CotAD_17451
CotAD_42643
CotAD_50383
CotAD_66883
CotAD_24960
CotAD_34809
CotAD_35839
CotAD_53151
CotAD_33502
CotAD_33265
CotAD_01879
CotAD_68619
CotAD_12498
CotAD_03324
CotAD_04128
CotAD_08464
CotAD_13961
CotAD_38159
CotAD_45908
CotAD_34773
CotAD_05754
CotAD_03708
CotAD_51050
CotAD_27492
CotAD_74273
CotAD_05705
CotAD_20699
CotAD_75114
CotAD_18754
CotAD_41978
CotAD_46604
CotAD_10550
CotAD_10074
CotAD_65256
CotAD_04131
CotAD_36613
CotAD_03563
CotAD_41995
CotAD_71993
CotAD_66143
CotAD_31413
CotAD_57212
CotAD_29959
CotAD_02298
CotAD_35655
CotAD_19618
CotAD_76039
CotAD_58418
CotAD_35949
CotAD_48630
CotAD_71373
CotAD_21501
CotAD_12454
CotAD_36677
CotAD_11368
CotAD_59533
CotAD_00851
CotAD_67529
CotAD_01262
CotAD_60126
CotAD_64384
CotAD_36531
CotAD_48097
CotAD_53641
CotAD_34890
CotAD_20328
CotAD_03064
CotAD_58068
CotAD_42414
CotAD_03992
CotAD_05579
CotAD_42806
CotAD_18889
CotAD_03458
CotAD_05772
CotAD_56107
CotAD_20885
CotAD_30026
CotAD_37074
CotAD_35752
CotAD_55670
CotAD_33873
CotAD_00843
CotAD_60939
CotAD_75271
CotAD_03746
CotAD_15346
CotAD_32807
CotAD_31128
CotAD_17029
CotAD_60466
CotAD_45266
CotAD_26852
CotAD_65327
CotAD_65430
CotAD_28382
CotAD_36733
CotAD_21993
CotAD_03169
CotAD_51518
CotAD_56437
CotAD_17128
CotAD_37664
CotAD_03988
CotAD_76528
CotAD_32733
CotAD_25870
CotAD_52214
CotAD_48033
CotAD_17690
CotAD_53052
CotAD_25294
CotAD_31318
CotAD_13694
CotAD_73389
CotAD_53780
CotAD_70485
CotAD_36391
CotAD_50464
CotAD_68405
CotAD_02898
CotAD_04533
CotAD_02640
CotAD_06157
CotAD_62946
CotAD_64908
CotAD_55740
CotAD_54293
CotAD_08248
CotAD_50802
CotAD_45619
CotAD_34750
CotAD_41328
CotAD_07211
CotAD_23475
CotAD_13452
CotAD_49726
CotAD_48417
CotAD_66138
CotAD_55019
CotAD_56940
CotAD_13482
CotAD_55611
CotAD_29509
CotAD_58855
CotAD_05612
CotAD_24031
CotAD_19758
CotAD_47608
CotAD_26385
CotAD_47806
CotAD_67070
CotAD_65576
CotAD_16774
CotAD_48092
CotAD_20570
CotAD_48561
CotAD_18731
CotAD_61751
CotAD_40262
CotAD_30437
CotAD_66229
CotAD_16053
CotAD_71802
CotAD_67276
CotAD_22239
CotAD_08069
CotAD_35158
CotAD_25093
CotAD_56308
CotAD_10363
CotAD_17243
CotAD_27270
CotAD_45937
CotAD_10067
CotAD_22913
CotAD_27238
CotAD_41194
CotAD_69001
CotAD_63663
CotAD_01726
CotAD_68949
CotAD_63752
CotAD_64158
CotAD_42080
CotAD_46252
CotAD_32666
CotAD_33130
CotAD_14028
CotAD_12274
CotAD_24552
CotAD_60501
CotAD_33893
CotAD_38676
CotAD_00121
CotAD_08371
CotAD_16465
CotAD_04085
CotAD_46652
CotAD_07290
CotAD_02307
CotAD_57266
CotAD_22884
CotAD_53998
CotAD_20310
CotAD_26019
CotAD_29429
CotAD_69241
CotAD_17473
CotAD_11774
CotAD_03936
CotAD_71177
CotAD_23490
CotAD_34591
CotAD_55302
CotAD_43624
CotAD_23642
CotAD_61180
CotAD_32977
CotAD_57415
CotAD_18397
CotAD_10448
CotAD_18899
CotAD_35635
CotAD_57037
CotAD_69002
CotAD_71920
CotAD_55479
CotAD_42464
CotAD_23695
CotAD_18328
CotAD_17529
CotAD_75159
CotAD_41746
CotAD_23942
CotAD_29032
CotAD_36083
CotAD_58714
CotAD_12174
CotAD_66215
CotAD_03111
CotAD_48264
CotAD_10468
CotAD_20198
CotAD_21769
CotAD_17149
CotAD_05679
CotAD_51177
CotAD_29111
CotAD_42431
CotAD_69506
CotAD_34451
CotAD_29797
CotAD_18396
CotAD_39235
CotAD_48319
CotAD_11598
CotAD_02215
CotAD_12833
CotAD_42714
CotAD_43662
CotAD_35332
CotAD_25677
CotAD_56209
CotAD_74134
CotAD_63709
CotAD_20358
CotAD_02411
CotAD_03211
CotAD_15200
CotAD_08608
CotAD_44026
CotAD_40111
CotAD_16037
CotAD_72525
CotAD_08944
CotAD_17299
CotAD_03422
CotAD_17759
CotAD_72010
CotAD_06978
CotAD_01482
CotAD_72672
CotAD_02617
CotAD_09142
CotAD_20164
CotAD_45958
CotAD_61497
CotAD_68867
CotAD_69087
CotAD_43999
CotAD_05524
CotAD_53235
CotAD_39066
CotAD_38419
CotAD_18367
CotAD_02425
CotAD_33461
CotAD_38430
CotAD_33757
CotAD_09107
CotAD_25818
CotAD_61119
CotAD_39095
CotAD_53411
CotAD_17015
CotAD_52484
CotAD_72654
CotAD_33578
CotAD_60251
CotAD_34757
CotAD_35932
CotAD_02988
CotAD_17456
CotAD_71827
CotAD_75936
CotAD_44197
CotAD_29110
CotAD_07495
CotAD_67221
CotAD_27858
CotAD_37584
CotAD_04732
CotAD_65328
CotAD_15473
CotAD_11449
CotAD_37238
CotAD_52412
CotAD_74892
CotAD_01219
CotAD_48079
CotAD_09702
CotAD_57340
CotAD_67834
CotAD_67068
CotAD_13683
CotAD_76395
CotAD_71092
CotAD_45527
CotAD_62768
CotAD_11265
CotAD_08320
CotAD_69538
CotAD_04648
CotAD_18771
CotAD_16711
CotAD_13888
CotAD_39258
CotAD_70923
CotAD_20713
CotAD_09223
CotAD_13372
CotAD_63895
CotAD_44281
CotAD_25095
CotAD_63742
CotAD_29514
CotAD_71159
CotAD_39348
CotAD_47247
CotAD_03314
CotAD_51697
CotAD_05653
CotAD_51698
CotAD_64705
CotAD_62511
CotAD_10452
CotAD_67259
CotAD_46299
CotAD_29750
CotAD_16178
CotAD_33628
CotAD_27686
CotAD_67759
CotAD_36292
CotAD_22250
CotAD_26511
CotAD_54198
CotAD_08849
CotAD_63017
CotAD_67726
CotAD_15198
CotAD_51194
CotAD_17004
CotAD_03506
CotAD_27249
CotAD_20588
CotAD_15259
CotAD_67121
CotAD_57129
CotAD_42868
CotAD_56090
CotAD_06140
CotAD_48662
CotAD_25056
CotAD_25735
CotAD_50793
CotAD_06446
CotAD_02160
CotAD_35476
CotAD_03884
CotAD_62299
CotAD_03434
CotAD_03932
CotAD_53957
CotAD_17400
CotAD_28859
CotAD_27290
CotAD_00209
CotAD_48368
CotAD_65994
CotAD_30116
CotAD_45827
CotAD_51796
CotAD_08218
CotAD_48288
CotAD_59124
CotAD_14236
CotAD_49529
CotAD_26577
CotAD_45186
CotAD_44745
CotAD_38175
CotAD_59196
CotAD_33039
CotAD_10537
CotAD_32632
CotAD_59425
CotAD_39423
CotAD_71950
CotAD_63287
CotAD_72688
CotAD_02724
CotAD_09317
CotAD_71072
CotAD_21951
CotAD_19808
CotAD_67682
CotAD_49369
CotAD_39804
CotAD_21705
CotAD_17443
CotAD_31752
CotAD_18174
CotAD_23447
CotAD_14491
CotAD_49664
CotAD_67898
CotAD_21639
CotAD_47551
CotAD_19348
CotAD_70157
CotAD_46950
CotAD_58750
CotAD_40133
CotAD_07169
CotAD_54481
CotAD_68501
CotAD_72798
CotAD_63948
CotAD_73300
CotAD_42434
CotAD_15785
CotAD_50003
CotAD_39573
CotAD_02365
CotAD_76155
CotAD_52442
CotAD_46172
CotAD_25968
CotAD_65604
CotAD_60425
CotAD_22303
CotAD_67266
CotAD_12553
CotAD_41758
CotAD_55931
CotAD_40525
CotAD_56464
CotAD_28324
CotAD_53872
CotAD_14299
CotAD_45797
CotAD_30198
CotAD_16989
CotAD_66709
CotAD_61853
CotAD_37682
CotAD_24191
CotAD_11689
CotAD_39050
CotAD_70861
CotAD_32219
CotAD_05977
CotAD_29900
CotAD_22917
CotAD_33583
CotAD_35775
CotAD_34335
CotAD_26888
CotAD_53056
CotAD_62611
CotAD_53275
CotAD_20949
CotAD_32532
CotAD_41223
CotAD_33212
CotAD_14723
CotAD_51044
CotAD_27085
CotAD_10527
CotAD_37962
CotAD_55658
CotAD_71540
CotAD_30746
CotAD_67490
CotAD_34446
CotAD_57251
CotAD_41078
CotAD_17031
CotAD_00259
CotAD_26772
CotAD_22965
CotAD_71833
CotAD_56196
CotAD_02520
CotAD_70286
CotAD_17277
CotAD_66764
CotAD_50200
CotAD_12984
CotAD_70158
CotAD_76874
CotAD_56547
CotAD_66057
CotAD_28308
CotAD_60775
CotAD_17616
CotAD_52323
CotAD_14561
CotAD_74864
CotAD_42471
CotAD_33918
CotAD_12192
CotAD_58527
CotAD_05699
CotAD_12781
CotAD_52303
CotAD_40255
CotAD_27851
CotAD_29893
CotAD_64467
CotAD_22221
CotAD_01996
CotAD_13490
CotAD_23352
CotAD_31338
CotAD_43364
CotAD_01646
CotAD_10396
CotAD_47310
CotAD_00141
CotAD_02707
CotAD_06850
CotAD_01208
CotAD_59528
CotAD_67455
CotAD_36402
CotAD_06378
CotAD_28282
CotAD_12530
CotAD_46852
CotAD_58427
CotAD_58379
CotAD_69390
CotAD_41421
CotAD_73596
CotAD_69676
CotAD_51417
CotAD_18701
CotAD_27508
CotAD_55350
CotAD_67951
CotAD_74182
CotAD_28800
CotAD_32494
CotAD_66548
CotAD_05759
CotAD_62304
CotAD_30717
CotAD_35381
CotAD_49705
CotAD_44143
CotAD_40997
CotAD_16771
CotAD_30113
CotAD_07396
CotAD_10954
CotAD_06514
CotAD_12667
CotAD_68983
CotAD_51618
CotAD_58529
CotAD_03813
CotAD_15416
CotAD_47899
CotAD_35870
CotAD_43861
CotAD_56455
CotAD_06468
CotAD_09624
CotAD_61765
CotAD_43315
CotAD_48114
CotAD_12426
CotAD_03497
CotAD_22304
CotAD_12261
CotAD_44072
CotAD_35578
CotAD_17172
CotAD_59814
CotAD_56556
CotAD_34100
CotAD_33575
CotAD_20463
CotAD_70352
CotAD_57616
CotAD_26745
CotAD_58324
CotAD_15926
CotAD_17316
CotAD_18950
CotAD_45926
CotAD_71289
CotAD_29148
CotAD_04746
CotAD_11723
CotAD_71410
CotAD_74701
CotAD_58101
CotAD_16463
CotAD_02253
CotAD_11588
CotAD_34580
CotAD_57652
CotAD_12273
CotAD_00698
CotAD_19391
CotAD_63919
CotAD_64403
CotAD_57743
CotAD_58473
CotAD_65537
CotAD_13817
CotAD_65682
CotAD_23916
CotAD_12661
CotAD_65792
CotAD_50955
CotAD_26957
CotAD_51566
CotAD_10502
CotAD_36515
CotAD_60565
CotAD_60209
CotAD_36805
CotAD_66586
CotAD_33992
CotAD_60289
CotAD_38257
CotAD_10456
CotAD_33043
CotAD_47396
CotAD_30946
CotAD_63735
CotAD_02771
CotAD_54229
CotAD_65999
CotAD_44217
CotAD_33079
CotAD_24973
CotAD_27637
CotAD_16469
CotAD_27054
CotAD_16999
CotAD_41703
CotAD_50986
CotAD_39784
CotAD_58045
CotAD_26117
CotAD_69934
CotAD_63771
CotAD_27033
CotAD_67255
CotAD_53672
CotAD_07810
CotAD_09675
CotAD_02558
CotAD_07498
CotAD_32476
CotAD_49511
CotAD_17282
CotAD_00321
CotAD_26768
CotAD_03382
CotAD_41899
CotAD_66457
CotAD_33699
CotAD_16337
CotAD_58227
CotAD_05003
CotAD_03887
CotAD_26764
CotAD_45987
CotAD_72375
CotAD_40240
CotAD_04052
CotAD_07022
CotAD_62260
CotAD_07431
CotAD_10790
CotAD_60508
CotAD_42441
CotAD_31920
CotAD_55557
CotAD_73091
CotAD_71091
CotAD_33646
CotAD_45730
CotAD_51412
CotAD_03135
CotAD_10248
CotAD_59423
CotAD_02974
CotAD_72228
CotAD_07411
CotAD_18621
CotAD_02964
CotAD_49167
CotAD_21810
CotAD_02046
CotAD_37346
CotAD_70418
CotAD_13237
CotAD_61131
CotAD_03168
CotAD_58800
CotAD_15470
CotAD_14309
CotAD_17307
CotAD_47700
CotAD_46404
CotAD_35555
CotAD_42553
CotAD_63182
CotAD_50302
CotAD_07226
CotAD_19741
CotAD_45072
CotAD_26228
CotAD_24638
CotAD_61289
CotAD_41644
CotAD_26815
CotAD_14448
CotAD_09379
CotAD_63363
CotAD_04769
CotAD_72203
CotAD_20329
CotAD_35201
CotAD_48324
CotAD_70698
CotAD_37220
CotAD_34678
CotAD_13173
CotAD_69691
CotAD_55298
CotAD_23384
CotAD_66181
CotAD_02878
CotAD_00733
CotAD_69052
CotAD_19417
CotAD_35082
CotAD_68794
CotAD_13840
CotAD_17662
CotAD_55725
CotAD_02714
CotAD_50532
CotAD_17367
CotAD_47196
CotAD_10177
CotAD_67205
CotAD_43457
CotAD_40613
CotAD_23032
CotAD_44970
CotAD_68443
CotAD_31759
CotAD_05680
CotAD_18083
CotAD_19561
CotAD_32839
CotAD_57335
CotAD_55597
CotAD_36785
CotAD_59609
CotAD_74000
CotAD_07176
CotAD_51027
CotAD_74935
CotAD_04590
CotAD_44497
CotAD_51957
CotAD_62196
CotAD_06503
CotAD_08327
CotAD_67725
CotAD_29680
CotAD_30645
CotAD_30942
CotAD_11587
CotAD_32074
CotAD_26956
CotAD_22934
CotAD_65011
CotAD_54324
CotAD_59678
CotAD_46691
CotAD_58651
CotAD_30435
CotAD_13030
CotAD_11389
CotAD_15712
CotAD_45108
CotAD_21038
CotAD_63682
CotAD_75228
CotAD_53092
CotAD_06211
CotAD_26389
CotAD_42136
CotAD_66556
CotAD_28231
CotAD_70808
CotAD_58015
CotAD_50789
CotAD_64497
CotAD_23993
CotAD_54342
CotAD_26388
CotAD_43665
CotAD_44719
CotAD_68483
CotAD_38788
CotAD_26393
CotAD_62438
CotAD_25283
CotAD_25338
CotAD_59831
CotAD_35093
CotAD_03795
CotAD_11618
CotAD_13255
CotAD_09707
CotAD_03888
CotAD_53924
CotAD_65320
CotAD_23840
CotAD_51292
CotAD_75299
CotAD_37075
CotAD_01210
CotAD_31564
CotAD_28219
CotAD_72934
CotAD_45262
CotAD_55993
CotAD_33869
CotAD_71818
CotAD_50985
CotAD_19603
CotAD_02648
CotAD_52655
CotAD_21845
CotAD_33746
CotAD_17200
CotAD_42459
CotAD_04103
CotAD_72102
CotAD_49131
CotAD_60938
CotAD_25640
CotAD_13399
CotAD_44301
CotAD_62202
CotAD_01459
CotAD_69562
CotAD_62623
CotAD_03278
CotAD_27488
CotAD_22059
CotAD_06224
CotAD_03958
CotAD_37887
CotAD_76389
CotAD_43363
CotAD_63258
CotAD_73585
CotAD_67719
CotAD_31422
CotAD_08883
CotAD_64959
CotAD_59067
CotAD_52482
CotAD_32206
CotAD_14063
CotAD_10286
CotAD_19824
CotAD_22083
CotAD_34834
CotAD_17264
CotAD_43699
CotAD_10332
CotAD_49475
CotAD_29152
CotAD_65705
CotAD_05643
CotAD_71184
CotAD_67837
CotAD_35303
CotAD_36541
CotAD_35764
CotAD_13078
CotAD_36174
CotAD_30019
CotAD_34664
CotAD_54966
CotAD_36524
CotAD_51289
CotAD_54790
CotAD_52924
CotAD_00024
CotAD_53140
CotAD_46605
CotAD_10246
CotAD_39056
CotAD_43417
CotAD_33653
CotAD_56790
CotAD_06392
CotAD_46360
CotAD_35439
CotAD_24667
CotAD_14915
CotAD_15523
CotAD_00223
CotAD_21493
CotAD_07452
CotAD_47692
CotAD_46069
CotAD_08800
CotAD_15580
CotAD_21574
CotAD_02110
CotAD_02709
CotAD_58852
CotAD_65199
CotAD_14839
CotAD_68355
CotAD_07376
CotAD_59209
CotAD_41035
CotAD_10293
CotAD_71353
CotAD_57634
CotAD_00990
CotAD_71156
CotAD_41235
CotAD_08904
CotAD_22386
CotAD_24640
CotAD_16292
CotAD_47138
CotAD_59415
CotAD_65295
CotAD_43196
CotAD_14591
CotAD_11849
CotAD_10488
CotAD_30112
CotAD_64692
CotAD_49783
CotAD_47544
CotAD_10237
CotAD_00208
CotAD_02886
CotAD_44190
CotAD_08976
CotAD_65319
CotAD_72073
CotAD_40404
CotAD_08977
CotAD_36666
CotAD_33729
CotAD_16962
CotAD_56488
CotAD_10611
CotAD_48232
CotAD_70758
CotAD_66106
CotAD_56124
CotAD_37808
CotAD_25621
CotAD_21511
CotAD_03848
CotAD_59744
CotAD_15224
CotAD_58247
CotAD_45606
CotAD_14769
CotAD_01103
CotAD_38794
CotAD_07503
CotAD_00780
CotAD_05900
CotAD_08378
CotAD_17540
CotAD_56765
CotAD_12241
CotAD_38011
CotAD_20337
CotAD_10592
CotAD_27801
CotAD_67875
[truncated: 56,618 more rows]

## Sheet: Detected proteins
Supplementary Table S2. A complete list of detected proteins.
List	Protein Groups	Reference	PepCount	UniquePepCount	CoverPercent	MW	PI
A5677-2	5677	CotAD_72288	2	2	0.213	11980.5	9.46
A5677-3	5677	CotAD_73732	2	2	0.215	11981.6	9.26
A5677-1	5677	TC276590!3	2	2	0.0891	29378.9	9.58
A5676-2	5676	CotAD_35000	2	2	0.2051	22127.7	5.39
A5676-4	5676	Cotton_A_15803	2	2	0.201	22510	5.03
A5676-3	5676	Cotton_D_gene_10038202	2	2	0.2299	20033.5	9.02
A5676-5	5676	TC258908!2	2	2	0.1194	37778.6	8.98
A5676-1	5676	TC274243!1	2	2	0.1444	32218.3	9.3
A5675-2	5675	CotAD_74288	2	2	0.1939	18445.7	5.1
A5675-4	5675	Cotton_A_00457	2	2	0.119	30532.4	5.6
A5675-3	5675	TC238443!1	2	2	0.0755	48527	9.36
A5675-1	5675	TC272725!3	2	2	0.093	40041.3	8.42
A5674-4	5674	CotAD_22580	2	2	0.0404	75532.1	8.99
A5674-3	5674	Cotton_A_25360	2	2	0.0399	76439.1	8.92
A5674-2	5674	Cotton_D_gene_10010918	2	2	0.0399	76452.1	8.91
A5674-1	5674	TC271122!3	2	2	0.0599	52365.6	7.71
A5673-4	5673	CotAD_47828	2	2	0.1124	27926	4.61
A5673-3	5673	Cotton_A_24096	2	2	0.1129	27952.1	4.73
A5673-2	5673	TC245282!1	2	2	0.1207	26434	4.74
A5673-1	5673	TC268399!1	2	2	0.093	34049.4	4.84
A5672-6	5672	CotAD_50763	2	2	0.1485	21833.5	6.6
A5672-7	5672	Cotton_A_32926	2	2	0.1493	21833.5	6.6
A5672-3	5672	Cotton_D_gene_10006496	2	2	0.1493	21833.5	6.6
A5672-2	5672	EX168672!1	2	2	0.1038	32176.4	9.24
A5672-4	5672	TC234923!1	2	2	0.0829	40527.5	9.53
A5672-5	5672	TC249611!3	2	2	0.0843	39629.1	8.83
A5672-1	5672	TC260491!3	2	2	0.121	27493.3	7.15
A5671-1	5671	TC258106!2	2	2	0.0534	54644.3	9.55
A5670-1	5670	TC257610!-1	2	2	0.1408	24058.1	4.72
A5669-8	5669	CotAD_08773	2	2	0.1478	22627.2	9.68
A5669-5	5669	CotAD_12319	2	2	0.1478	22627.2	9.68
A5669-6	5669	CotAD_14885	2	2	0.1478	22627.2	9.68
A5669-13	5669	CotAD_41850	2	2	0.1364	24573.4	9.42
A5669-14	5669	CotAD_64395	2	2	0.1364	24573.4	9.42
A5669-9	5669	Cotton_A_15025	2	2	0.137	24730.7	9.62
A5669-12	5669	Cotton_A_16855	2	2	0.1485	22627.2	9.68
A5669-11	5669	Cotton_A_22412	2	2	0.1493	22455	9.68
A5669-4	5669	Cotton_D_gene_10017106	2	2	0.137	24573.4	9.42
A5669-3	5669	Cotton_D_gene_10037469	2	2	0.1485	22627.2	9.68
A5669-7	5669	TC244426!2	2	2	0.1163	28907.3	9.41
A5669-10	5669	TC247856!1	2	2	0.0704	49134.6	9.62
A5669-1	5669	TC250185!1	2	2	0.0763	45313.5	9.9
A5669-2	5669	TC265164!1	2	2	0.0796	43680.1	9.37
A5668-1	5668	TC247821!1	2	2	0.0857	23986.4	8.4
A5667-3	5667	Cotton_D_gene_10038603	2	2	0.1181	32244.4	6.05
A5667-2	5667	TC242121!2	2	2	0.0861	45961.8	9.26
A5667-1	5667	TC247335!1	2	2	0.096	39983.4	5.94
A5666-2	5666	CotAD_18460	2	2	0.0919	52197	5.23
A5666-1	5666	TC244129!1	2	2	0.0957	50077.8	8.75
A5665-4	5665	CotAD_74693	2	2	0.155	21973.7	8.71
A5665-2	5665	Cotton_A_40016	2	2	0.1558	21938.7	8.71
A5665-1	5665	TC242112!2	2	2	0.1235	28142	8.88
A5665-3	5665	TC270794!3	2	2	0.1574	22019	8.83
A5664-2	5664	Cotton_D_gene_10038944	2	2	0.1849	16083.4	10.09
A5664-3	5664	GR714097!1	2	2	0.1174	25563.6	9.82
A5664-1	5664	TC241491!2	2	2	0.1055	28910.6	10
A5663-3	5663	CotAD_20324	2	2	0.0599	61542.6	6.05
A5663-2	5663	CotAD_67261	2	2	0.0597	61854	6.05
A5663-5	5663	Cotton_A_38010	2	2	0.0568	65245.6	5.9
A5663-4	5663	Cotton_D_gene_10012425	2	2	0.0597	62209.4	6.33
A5663-1	5663	TC240568!2	2	2	0.0502	75064.4	8.33
A5662-1	5662	TC239410!3	2	2	0.0686	45542.3	9.85
A5661-3	5661	Cotton_D_gene_10002655	2	2	0.1525	26664.8	7.78
A5661-1	5661	TC236186!3	2	2	0.1208	33760.9	7.33
A5661-2	5661	TC258371!3	2	2	0.1115	36631.5	8.68
A5660-4	5660	CotAD_05700	2	2	0.0269	134991	7.91
A5660-3	5660	Cotton_A_04983	2	2	0.0269	134864	7.74
A5660-2	5660	Cotton_D_gene_10006093	2	2	0.0269	134864	7.74
A5660-1	5660	TC233412!2	2	2	0.0771	46540.6	10.05
A5659-4	5659	CotAD_33265	2	2	0.0511	54157.5	5.74
A5659-5	5659	CotAD_34275	2	2	0.0511	54171.4	5.67
A5659-2	5659	Cotton_A_22234	2	2	0.0512	54263.6	5.69
A5659-3	5659	Cotton_D_gene_10026295	2	2	0.0512	54159.4	5.67
A5659-1	5659	TC232413!2	2	2	0.0605	46218	6.4
A5658-4	5658	CotAD_57479	2	2	0.0627	45356	6.03
A5658-2	5658	Cotton_A_27325	2	2	0.0628	45394.2	6.34
A5658-3	5658	Cotton_D_gene_10025082	2	2	0.0628	45328	6.03
A5658-1	5658	TC232238!3	2	2	0.0543	52786.9	6.05
A5657-2	5657	CotAD_09056	2	2	0.1099	29922.3	8.63
A5657-5	5657	CotAD_17792	2	2	0.1099	29908.3	8.63
A5657-4	5657	CotAD_25913	2	2	0.104	31883.2	6.6
A5657-7	5657	Cotton_A_02697	2	2	0.1103	29878.2	8.63
A5657-6	5657	Cotton_A_13394	2	2	0.1065	31242.6	6.6
A5657-9	5657	Cotton_D_gene_10022670	2	2	0.1103	29922.3	8.63
A5657-1	5657	TC232154!3	2	2	0.0749	44964.3	9.39
A5657-3	5657	TC236175!2	2	2	0.0799	42286.8	8.88
A5657-8	5657	TC263736!2	2	2	0.0528	64817.2	10.4
A5656-5	5656	CotAD_17061	2	2	0.1026	30063.4	5.99
A5656-6	5656	CotAD_21732	2	2	0.1157	26536.3	6.62
A5656-3	5656	Cotton_A_14369	2	2	0.1148	26795.8	7.59
A5656-7	5656	Cotton_D_gene_10035656	2	2	0.112	27556.6	5.98
A5656-4	5656	ES828615!2	2	2	0.0909	34495.7	8.12
A5656-2	5656	EX171932!2	2	2	0.1018	29746.1	8.69
A5656-1	5656	TC231357!1	2	2	0.0685	46273.8	9.98
A5655-5	5655	CotAD_24031	2	2	0.0418	62039.8	5.54
A5655-6	5655	CotAD_31895	2	2	0.0417	62093.9	5.61
A5655-3	5655	Cotton_A_02864	2	2	0.0418	62207	5.68
A5655-2	5655	Cotton_D_gene_10028954	2	2	0.0418	62140.9	5.54
A5655-1	5655	TC231311!3	2	2	0.0516	50268.3	5.79
A5655-4	5655	TC232425!1	2	2	0.0587	44745.8	8.09
A5654-4	5654	CotAD_18089	2	2	0.0308	100833	5.94
A5654-3	5654	CotAD_49616	2	2	0.0317	97601	5.99
A5654-2	5654	Cotton_D_gene_10009538	2	2	0.0308	100783	5.94
A5654-1	5654	TC229705!3	2	2	0.0235	134220	8.4
A5653-5	5653	CotAD_16856	2	2	0.1106	24195.1	5.87
A5653-7	5653	CotAD_53423	2	2	0.1106	24223.2	6.13
A5653-6	5653	Cotton_A_20103	2	2	0.1111	24195.1	5.87
A5653-4	5653	Cotton_D_gene_10003314	2	2	0.1111	24195.1	5.87
A5653-1	5653	EX169740!2	2	2	0.0938	29717.6	9.2
A5653-2	5653	TC238585!3	2	2	0.0913	29676.6	6.96
A5653-3	5653	TC249017!2	2	2	0.0854	32096	9.2
A5652-5	5652	CotAD_04078	2	2	0.0656	48743.1	8.96
A5652-4	5652	CotAD_14782	2	2	0.0607	52468.4	8.93
A5652-3	5652	Cotton_A_05781	2	2	0.1018	31907.9	8.38
A5652-2	5652	Cotton_D_gene_10007347	2	2	0.0788	41245.1	8.71
A5652-1	5652	ES844117!3	2	2	0.0901	36339.9	9.23
A5651-2	5651	CotAD_54941	2	2	0.1938	26110.3	6.88
A5651-3	5651	Cotton_A_23253	2	2	0.1947	26179.4	7.77
A5651-1	5651	ES815381!3	2	2	0.1196	42143.7	9.44
A5650-5	5650	CotAD_13429	2	2	0.0441	47708.1	5.76
A5650-4	5650	CotAD_44524	2	2	0.0441	47896.3	5.94
A5650-6	5650	Cotton_A_16413	2	2	0.0442	47958.4	5.94
A5650-1	5650	DR452442!2	2	2	0.0664	31741.3	6.81
A5650-2	5650	TC256312!3	2	2	0.0473	44346.8	9.36
A5650-3	5650	TC268050!2	2	2	0.0279	76335.2	9.58
A5649-9	5649	CotAD_54288	2	2	0.0799	35808.9	7.57
A5649-6	5649	Cotton_A_40792	2	2	0.0912	30960.2	7.56
A5649-3	5649	Cotton_D_gene_10036346	2	2	0.0801	35752.8	8.07
A5649-1	5649	DN827392!-2	2	2	0.1116	25391.8	8.74
A5649-7	5649	TC244899!3	2	2	0.112	25261.8	8.69
A5649-4	5649	TC246957!2	2	2	0.1098	25650.2	9.02
A5649-5	5649	TC248115!3	2	2	0.112	25222.7	9.46
A5649-2	5649	TC256504!1	2	2	0.0692	41299.7	8.31
A5649-8	5649	TC279950!2	2	2	0.0604	48634.8	8.75
A5648-2	5648	CO120376!-3	2	2	0.125	30598.5	9.35
A5648-1	5648	Cotton_D_gene_10040698	2	2	0.0713	53204.2	6.4
A5647-6	5647	CotAD_39917	2	2	0.0557	69068.4	5.55
A5647-5	5647	CotAD_69592	2	2	0.054	71164.8	5.53
A5647-4	5647	Cotton_A_37883	2	2	0.0547	70582	5.48
A5647-1	5647	Cotton_D_gene_10039700	2	2	0.0558	69068.4	5.55
A5647-3	5647	TC235214!3	2	2	0.0527	73519.7	9.1
A5647-2	5647	TC262382!3	2	2	0.0997	40079.8	5.59
A5646-3	5646	CotAD_00321	2	2	0.1322	24039.7	8.25
A5646-1	5646	Cotton_D_gene_10037287	2	2	0.1327	24069.8	8.25
A5646-2	5646	TC269372!2	2	2	0.0831	39267.7	9.29
A5645-1	5645	Cotton_D_gene_10036640	2	2	0.2056	21945.2	4.54
A5644-1	5644	Cotton_D_gene_10033977	2	2	0.0997	36119	9.11
A5643-4	5643	CotAD_56557	2	2	0.1908	19947.9	7.72
A5643-5	5643	CotAD_65010	2	2	0.1019	36917.4	8.95
A5643-3	5643	Cotton_A_26929	2	2	0.1019	36970.5	8.83
A5643-1	5643	Cotton_D_gene_10032962	2	2	0.1034	36407.8	8.95
A5643-2	5643	TC255042!1	2	2	0.0671	57664.2	9.57
A5642-4	5642	CotAD_05517	2	2	0.0951	37082.5	5.13
A5642-3	5642	CotAD_46495	2	2	0.0852	41223.5	5.3
A5642-1	5642	Cotton_D_gene_10032639	2	2	0.0471	74316.6	7.25
A5642-2	5642	TC260992!1	2	2	0.1582	22262.4	5.3
A5641-2	5641	Cotton_A_34073	2	2	0.1085	28726.2	6.15
A5641-1	5641	Cotton_D_gene_10028986	2	2	0.1085	28678.1	6
A5640-2	5640	CotAD_02002	2	2	0.0434	74583.6	4.66
A5640-3	5640	Cotton_A_29793	2	2	0.0435	74572.6	4.64
A5640-1	5640	Cotton_D_gene_10021719	2	2	0.0435	74599.6	4.61
A5639-1	5639	Cotton_D_gene_10021608	2	2	0.0534	55092.9	6.04
A5638-4	5638	CotAD_40148	2	2	0.028	65958.8	6.69
A5638-3	5638	CotAD_54114	2	2	0.0302	60810.6	5.63
A5638-5	5638	Cotton_A_25312	2	2	0.0302	60856.7	5.9
A5638-1	5638	Cotton_D_gene_10020870	2	2	0.0302	60775.6	5.71
A5638-2	5638	TC239855!1	2	2	0.0705	26778.1	8.68
A5637-2	5637	Cotton_A_13690	2	2	0.0642	39008.2	9.68
A5637-1	5637	Cotton_D_gene_10019277	2	2	0.0646	38663.8	9.63
A5636-3	5636	CotAD_23372	2	2	0.0705	40913.8	5.22
A5636-2	5636	CotAD_43398	2	2	0.0705	41041.1	5.53
A5636-1	5636	Cotton_D_gene_10015987	2	2	0.0644	45096.7	5.97
A5635-4	5635	CotAD_19787	2	2	0.0639	80191.9	4.43
A5635-2	5635	Cotton_A_16632	2	2	0.0671	76874.4	4.5
A5635-1	5635	Cotton_D_gene_10015426	2	2	0.0659	78013.4	4.39
A5635-3	5635	TC260692!1	2	2	0.0628	84136.1	8.87
A5634-1	5634	Cotton_D_gene_10012854	2	2	0.4079	8085.8	8.01
A5633-2	5633	CotAD_03204	2	2	0.114	25362.5	7.61
A5633-1	5633	Cotton_D_gene_10010035	2	2	0.1333	21646.3	5.89
A5632-1	5632	Cotton_D_gene_10007232	2	2	0.0874	46819.4	5.42
A5631-1	5631	Cotton_D_gene_10007035	2	2	0.0718	63085.6	5.6
A5630-2	5630	Cotton_A_04275	2	2	0.1317	19246.9	9.21
A5630-1	5630	Cotton_D_gene_10006597	2	2	0.1507	16867.2	9.24
A5630-3	5630	TC271405!1	2	2	0.0987	25959.6	8.64
A5629-3	5629	CotAD_44352	2	2	0.0229	180959	5.59
A5629-2	5629	Cotton_A_21760	2	2	0.0229	180844	5.47
A5629-1	5629	Cotton_D_gene_10005869	2	2	0.0229	180932	5.51
A5628-1	5628	Cotton_D_gene_10005762	2	2	0.0509	75832.4	6.49
A5627-1	5627	Cotton_D_gene_10005179	2	2	0.0142	190811	6.16
A5626-1	5626	Cotton_D_gene_10004913	2	2	0.0428	87282.5	8.22
A5626-2	5626	TC236032!1	2	2	0.0519	72867.1	9.29
A5625-1	5625	Cotton_D_gene_10003025	2	2	0.087	37622.4	5.64
A5624-4	5624	CotAD_05540	2	2	0.1303	36976.8	8.12
A5624-2	5624	Cotton_A_10938	2	2	0.1204	39679.6	5.69
A5624-1	5624	Cotton_D_gene_10002791	2	2	0.1307	36915.8	8.12
A5624-3	5624	TC246404!3	2	2	0.1147	41793.6	8.7
A5623-2	5623	Cotton_A_27253	2	2	0.0626	57768	7.59
A5623-1	5623	Cotton_D_gene_10001609	2	2	0.0626	57730.9	6.53
A5622-5	5622	CotAD_12312	2	2	0.0533	64414.8	9.37
A5622-4	5622	CotAD_41842	2	2	0.0533	64560.9	9.36
A5622-2	5622	Cotton_A_15017	2	2	0.0534	64440.8	9.39
A5622-1	5622	Cotton_D_gene_10000395	2	2	0.0534	64502.9	9.43
A5622-3	5622	TC254355!3	2	2	0.043	80936.8	9.05
A5621-3	5621	CotAD_13074	2	2	0.0821	52347	6.04
A5621-2	5621	CotAD_54908	2	2	0.0821	52347	6.04
A5621-1	5621	CotAD_76411	2	2	0.1096	39266.7	5.44
A5621-4	5621	Cotton_A_20218	2	2	0.0819	52581.3	6.04
A5620-1	5620	CotAD_75624	2	2	0.0445	62311.7	6.42
A5620-4	5620	CotAD_75838	2	2	0.0439	63032.5	6.09
A5620-3	5620	Cotton_A_39161	2	2	0.044	62906.5	6.37
A5620-2	5620	Cotton_D_gene_10030353	2	2	0.0446	62258.6	6.27
A5619-1	5619	CotAD_74720	2	2	0.0321	105720	5.15
A5618-2	5618	CotAD_62293	2	2	0.0785	36920.6	5.04
A5618-1	5618	CotAD_74553	2	2	0.0785	36920.5	5.04
A5618-4	5618	Cotton_A_04580	2	2	0.079	36817.4	5.04
A5618-5	5618	TC233848!1	2	2	0.0455	65500.5	9.63
A5618-3	5618	TC242384!3	2	2	0.0463	63947.1	9.62
A5617-3	5617	CotAD_19910	2	2	0.1037	38999.4	5.43
A5617-1	5617	CotAD_71036	2	2	0.3636	11326.4	4.62
A5617-5	5617	Cotton_A_27380	2	2	0.18	22445.8	4.53
A5617-2	5617	Cotton_D_gene_10028669	2	2	0.1452	27774.8	4.68
A5617-4	5617	TC238680!3	2	2	0.0859	47747.6	7.6
A5616-1	5616	CotAD_70897	2	2	0.0158	190064	6.94
A5616-2	5616	CotAD_75238	2	2	0.0155	194137	8.06
A5615-1	5615	CotAD_70703	2	2	0.0318	105804	5.88
A5614-4	5614	CotAD_60834	2	2	0.0493	50145.7	5.44
A5614-1	5614	CotAD_70527	2	2	0.0493	49907.2	5.31
A5614-5	5614	Cotton_A_16143	2	2	0.0494	49992.3	5.3
A5614-3	5614	Cotton_D_gene_10002219	2	2	0.0494	50156.8	5.52
A5614-2	5614	TC259009!3	2	2	0.0462	54118.6	8.29
A5613-4	5613	CotAD_43718	2	2	0.0766	49911.8	4.57
A5613-1	5613	CotAD_68592	2	2	0.0791	48386.1	4.59
A5613-5	5613	Cotton_A_13556	2	2	0.0793	48316.9	4.57
A5613-2	5613	Cotton_D_gene_10010718	2	2	0.0793	48424	4.52
A5613-3	5613	TC235594!3	2	2	0.073	52743.5	6.75
A5612-1	5612	CotAD_68143	2	2	0.0385	76800.8	9.61
A5611-2	5611	CotAD_17562	2	2	0.1309	30693.3	9.54
A5611-1	5611	CotAD_66257	2	2	0.1124	36295.7	9.77
A5611-5	5611	Cotton_A_07905	2	2	0.1313	30722.2	9.44
A5611-3	5611	Cotton_D_gene_10024368	2	2	0.1313	30630.2	9.54
A5611-4	5611	TC257618!1	2	2	0.0949	43943.8	9.2
A5610-2	5610	CotAD_63467	2	2	0.1061	33822.2	5.24
A5610-1	5610	CotAD_65934	2	2	0.0799	45584.8	5.18
A5610-4	5610	Cotton_A_19928	2	2	0.0811	44979	5.06
A5610-3	5610	Cotton_D_gene_10022807	2	2	0.0801	45584.8	5.18
A5609-3	5609	CotAD_26123	2	2	0.0344	65069.2	5.88
A5609-1	5609	CotAD_65547	2	2	0.0344	65064.1	5.68
A5609-2	5609	Cotton_A_14738	2	2	0.0347	64758.8	5.81
A5608-1	5608	CotAD_65473	2	2	0.0233	169474	5.35
A5608-2	5608	Cotton_A_41183	2	2	0.0214	186551	5.51
A5607-2	5607	CotAD_11138	2	2	0.0585	78265.8	8.94
A5607-1	5607	CotAD_64244	2	2	0.0585	78194.7	8.94
A5607-4	5607	Cotton_A_23925	2	2	0.0586	78314.9	8.93
A5607-3	5607	Cotton_D_gene_10006326	2	2	0.0586	78199.8	8.94
A5606-3	5606	CotAD_43778	2	2	0.0538	62803.8	6.65
A5606-1	5606	CotAD_63163	2	2	0.1049	30752.7	8.56
A5606-2	5606	Cotton_A_09572	2	2	0.0483	70031.9	6.5
A5605-1	5605	CotAD_62334	2	2	0.16	29844.7	9.03
A5605-2	5605	Cotton_A_00054	2	2	0.1606	29804.7	9.17
A5604-1	5604	CotAD_61981	2	2	0.0475	80143.8	6.05
A5604-2	5604	CotAD_64071	2	2	0.0473	80437.4	6.31
A5604-3	5604	Cotton_A_08394	2	2	0.0432	88828.9	6.57
A5604-4	5604	Cotton_D_gene_10004441	2	2	0.0474	80112.7	5.8
A5603-2	5603	CotAD_11035	2	2	0.1173	40943.7	5.93
A5603-1	5603	CotAD_61498	2	2	0.12	40156.6	5.87
A5603-3	5603	Cotton_A_21886	2	2	0.1203	40128.6	5.87
A5602-1	5602	CotAD_61490	2	2	0.08	36609.3	8.44
A5602-3	5602	Cotton_A_24324	2	2	0.0724	40683.8	9.04
A5602-2	5602	TC249264!1	2	2	0.0606	48838.5	8.83
A5601-2	5601	CotAD_43672	2	2	0.0391	105516	5.48
A5601-1	5601	CotAD_60342	2	2	0.0491	84132.6	4.96
A5601-3	5601	Cotton_A_22049	2	2	0.0425	97140.3	5.22
A5600-2	5600	CotAD_54770	2	2	0.0759	49681.9	6.07
A5600-1	5600	CotAD_59937	2	2	0.0966	38906.3	5.58
A5600-3	5600	Cotton_A_28766	2	2	0.0761	49654.7	5.75
A5599-4	5599	CotAD_16880	2	2	0.0456	73069.9	7.6
A5599-1	5599	CotAD_57104	2	2	0.1049	31172	9.5
A5599-3	5599	Cotton_A_06259	2	2	0.0433	77154.5	6.81
A5599-2	5599	Cotton_D_gene_10003343	2	2	0.0433	77067.2	6.54
A5598-1	5598	CotAD_56664	2	2	0.0466	54924	9.32
A5598-4	5598	CotAD_73789	2	2	0.0466	54659.6	9.35
A5598-2	5598	Cotton_D_gene_10003876	2	2	0.1855	14106.9	8.99
A5598-3	5598	TC277067!2	2	2	0.0456	56063.3	9.15
A5597-3	5597	CotAD_29116	2	2	0.1486	15834.1	7.62
A5597-1	5597	CotAD_56446	2	2	0.1486	15800.1	7.62
A5597-2	5597	Cotton_A_12684	2	2	0.1497	15800.1	7.62
A5596-3	5596	CotAD_47429	2	2	0.0278	99112.3	7.23
A5596-1	5596	CotAD_56131	2	2	0.0278	99331.6	8.41
A5596-2	5596	Cotton_D_gene_10025760	2	2	0.0278	99205.4	8.11
A5595-1	5595	CotAD_54985	2	2	0.0973	32242.4	5.21
A5594-3	5594	CotAD_13092	2	2	0.015	176338	6.92
A5594-6	5594	CotAD_24228	2	2	0.0239	110874	6.72
A5594-2	5594	CotAD_30708	2	2	0.0239	111072	6.54
A5594-1	5594	CotAD_52668	2	2	0.0257	102974	6.52
A5594-8	5594	Cotton_A_00847	2	2	0.0239	110985	6.62
A5594-7	5594	Cotton_A_25555	2	2	0.0239	111304	8.04
A5594-4	5594	Cotton_D_gene_10007606	2	2	0.0239	111401	7.83
A5594-5	5594	Cotton_D_gene_10024531	2	2	0.0239	111178	6.62
A5593-3	5593	CotAD_18026	2	2	0.0562	67670.8	6.76
A5593-1	5593	CotAD_51459	2	2	0.0605	62764	6.28
A5593-4	5593	Cotton_A_33882	2	2	0.0562	67799.9	6.6
A5593-2	5593	Cotton_D_gene_10029002	2	2	0.0606	62764	6.28
A5592-1	5592	CotAD_50955	2	2	0.0179	177658	4.96
A5592-2	5592	Cotton_A_32473	2	2	0.0181	175770	4.97
A5592-3	5592	Cotton_D_gene_10009513	2	2	0.0179	177343	4.96
A5591-3	5591	CotAD_22963	2	2	0.2375	8176.86	7.97
A5591-1	5591	CotAD_50879	2	2	0.2375	8258.02	7.97
A5591-2	5591	Cotton_A_14532	2	2	0.2405	8128.86	7.97
A5591-4	5591	Cotton_D_gene_10010196	2	2	0.2405	8176.86	7.97
A5590-1	5590	CotAD_50429	2	2	0.0251	146769	5.7
A5590-2	5590	Cotton_A_20875	2	2	0.0249	147775	5.7
A5589-1	5589	CotAD_50342	2	2	0.1971	15037.2	9.86
A5589-3	5589	CotAD_60824	2	2	0.1971	15080.2	9.99
A5589-2	5589	Cotton_A_17503	2	2	0.1985	15111.2	9.99
A5588-1	5588	CotAD_49306	2	2	0.0997	34051.4	5.49
A5588-2	5588	Cotton_D_gene_10038260	2	2	0.1	34051.4	5.49
A5587-5	5587	CotAD_13921	2	2	0.0504	53122.3	6.05
A5587-1	5587	CotAD_46990	2	2	0.0504	53183.3	5.75
A5587-2	5587	CotAD_67517	2	2	0.0504	53123.3	6.05
A5587-3	5587	Cotton_A_23143	2	2	0.0264	106147	8.74
A5587-4	5587	Cotton_D_gene_10009193	2	2	0.0505	53174.3	5.85
A5586-1	5586	CotAD_44762	2	2	0.0626	67741.6	5.67
A5585-1	5585	CotAD_44116	2	2	0.118	40786.7	6.66
A5584-1	5584	CotAD_43849	2	2	0.0193	140269	5.91
A5584-4	5584	CotAD_75899	2	2	0.0193	140283	5.91
A5584-5	5584	Cotton_A_37051	2	2	0.0194	140392	5.93
A5584-2	5584	TC238905!2	2	2	0.0598	45323.8	9.66
A5584-3	5584	TC240101!1	2	2	0.0568	49052.7	9.69
A5583-1	5583	CotAD_43825	2	2	0.1107	31279.3	5.18
A5583-2	5583	Cotton_D_gene_10027797	2	2	0.1103	31585.8	5.27
A5582-1	5582	CotAD_42082	2	2	0.0642	52139.7	4.99
A5582-2	5582	Cotton_D_gene_10007243	2	2	0.0644	52020.7	5.06
A5581-1	5581	CotAD_41011	2	2	0.1745	23564.5	7.76
A5580-2	5580	CotAD_38973	2	2	0.1765	11407.8	9.89
A5580-1	5580	CotAD_40968	2	2	0.2535	7842.8	9.65
A5580-3	5580	Cotton_A_29657	2	2	0.2	10211.5	9.36
A5580-5	5580	Cotton_D_gene_10013857	2	2	0.1636	12508.3	10.63
A5580-4	5580	TC266547!1	2	2	0.0857	24373.7	6.5
A5579-1	5579	CotAD_40374	2	2	0.0503	67327.9	6.44
A5579-3	5579	CotAD_55113	2	2	0.0503	67338	6.52
A5579-5	5579	Cotton_A_08598	2	2	0.0503	67339	6.44
A5579-4	5579	Cotton_D_gene_10002081	2	2	0.0503	67327.9	6.44
A5579-2	5579	TC252677!2	2	2	0.089	38833.6	6.58
A5578-1	5578	CotAD_37101	2	2	0.0538	59304.9	7.9
A5578-2	5578	Cotton_A_11205	2	2	0.0465	59304.9	7.9
A5577-1	5577	CotAD_36868	2	2	0.2431	14591.3	9.43
A5577-2	5577	TC255607!1	2	2	0.1699	21663.4	9.25
A5576-1	5576	CotAD_35292	2	2	0.132	21796.5	4.8
A5576-2	5576	Cotton_A_17792	2	2	0.1327	21853.5	4.89
A5575-1	5575	CotAD_35027	2	2	0.0378	72211.6	5.94
A5575-3	5575	CotAD_50987	2	2	0.0385	70924.1	8.38
A5575-2	5575	Cotton_D_gene_10038228	2	2	0.0424	64210.2	6.58
A5575-4	5575	TC265332!3	2	2	0.0591	46303.4	7.87
A5574-1	5574	CotAD_34012	2	2	0.0228	138377	5.99
A5574-4	5574	CotAD_43257	2	2	0.0225	140363	6.01
A5574-2	5574	Cotton_A_08986	2	2	0.0228	138282	5.91
A5574-3	5574	Cotton_D_gene_10029639	2	2	0.0228	138277	5.91
A5573-1	5573	CotAD_32509	2	2	0.0469	90388.5	6.31
A5573-2	5573	CotAD_53940	2	2	0.0541	78419.5	5.92
A5573-3	5573	Cotton_D_gene_10016817	2	2	0.056	75776.6	6.08
A5572-1	5572	CotAD_32055	2	2	0.15	19352	6.73
A5572-4	5572	Cotton_A_34353	2	2	0.1444	20172.8	7.95
A5572-5	5572	Cotton_D_gene_10039577	2	2	0.1508	19348	6.73
A5572-3	5572	ES849726!2	2	2	0.1023	29827.6	9.62
A5572-2	5572	EX172683!3	2	2	0.1205	24410	9.99
A5571-1	5571	CotAD_31802	2	2	0.1576	22567	9.24
A5570-1	5570	CotAD_31687	2	2	0.0694	38526.4	5.9
A5570-3	5570	Cotton_D_gene_10029941	2	2	0.0696	38576.5	5.85
A5570-2	5570	TC242191!3	2	2	0.0514	52957.2	8.43
A5569-1	5569	CotAD_31593	2	2	0.019	138915	5.9
A5568-1	5568	CotAD_30731	2	2	0.0631	44901	9.32
A5567-1	5567	CotAD_27767	2	2	0.2	12190.9	6.1
A5567-3	5567	CotAD_38290	2	2	0.2529	10054.6	8.53
A5567-2	5567	Cotton_A_02094	2	2	0.2268	11348	6.29
A5566-1	5566	CotAD_27495	2	2	0.1477	19663	9.46
A5566-2	5566	CotAD_76525	2	2	0.1477	19663	9.46
A5566-3	5566	Cotton_A_40685	2	2	0.1486	19663	9.46
A5565-1	5565	CotAD_27417	2	2	0.0761	44174.3	4.79
A5565-2	5565	Cotton_D_gene_10031050	2	2	0.0763	44148.2	4.75
A5564-1	5564	CotAD_26930	2	2	0.1373	22563.2	5.14
A5563-1	5563	CotAD_25436	2	2	0.0776	36051.2	9.82
A5563-2	5563	CotAD_31102	2	2	0.088	31973.3	9.69
A5563-3	5563	Cotton_A_09992	2	2	0.0883	31973.3	9.68
A5563-4	5563	Cotton_D_gene_10017176	2	2	0.0883	31973.3	9.69
A5562-1	5562	CotAD_24219	2	2	0.034	101816	5.81
A5562-4	5562	CotAD_30717	2	2	0.034	101645	5.91
A5562-3	5562	Cotton_A_00858	2	2	0.034	101760	5.81
A5562-2	5562	Cotton_D_gene_10024539	2	2	0.0342	101486	5.85
A5561-1	5561	CotAD_24204	2	2	0.0631	44781.9	9.48
A5561-2	5561	Cotton_A_00872	2	2	0.0633	44779.9	9.42
A5560-1	5560	CotAD_21037	2	2	0.0228	124980	8.68
A5560-2	5560	Cotton_A_15722	2	2	0.024	118842	8.16
A5559-1	5559	CotAD_19856	2	2	0.0426	43704.7	5.37
A5559-3	5559	CotAD_75307	2	2	0.0387	48125.6	5.7
A5559-5	5559	Cotton_A_18371	2	2	0.0426	43617.6	5.54
A5559-4	5559	Cotton_D_gene_10028714	2	2	0.0427	43646.6	5.37
A5559-2	5559	EX165268!3	2	2	0.0623	30272.4	8.09
A5558-1	5558	CotAD_19613	2	2	0.0374	89980	5.89
A5558-3	5558	Cotton_A_26575	2	2	0.0374	89988	5.83
A5558-2	5558	Cotton_D_gene_10036874	2	2	0.0374	89739.8	6.02
A5557-1	5557	CotAD_19098	2	2	0.0266	134553	8.81
A5557-4	5557	CotAD_26661	2	2	0.0265	135243	8.65
A5557-3	5557	Cotton_A_30990	2	2	0.0267	134576	8.85
A5557-2	5557	Cotton_D_gene_10013943	2	2	0.0265	135244	8.65
A5556-1	5556	CotAD_18540	2	2	0.1459	20907.1	9.78
A5555-1	5555	CotAD_17974	2	2	0.0673	59487.6	5.25
A5554-1	5554	CotAD_17682	2	2	0.0893	37849.1	6.11
A5553-1	5553	CotAD_17670	2	2	0.0297	87732.6	6.38
A5553-2	5553	CotAD_23848	2	2	0.0297	87665.5	6.13
A5553-3	5553	Cotton_A_20437	2	2	0.0269	98000.6	6.8
A5552-1	5552	CotAD_17522	2	2	0.1215	24017.5	4.3
A5552-2	5552	CotAD_76233	2	2	0.0912	31967.3	5.5
A5552-4	5552	Cotton_A_07181	2	2	0.0932	31415.7	5.5
A5552-3	5552	Cotton_D_gene_10024328	2	2	0.0915	31903.1	4.91
A5551-1	5551	CotAD_16902	2	2	0.072	59457.5	6.08
A5551-4	5551	CotAD_57108	2	2	0.0759	56762.2	6
A5551-5	5551	Cotton_A_06278	2	2	0.076	56712.2	6
A5551-3	5551	Cotton_D_gene_10002014	2	2	0.072	59594.5	6
A5551-2	5551	TC242624!2	2	2	0.0694	63110.8	9.37
A5550-1	5550	CotAD_15580	2	2	0.1553	24766.2	5.21
A5550-3	5550	CotAD_72993	2	2	0.1545	24683.1	5.34
A5550-5	5550	Cotton_A_40149	2	2	0.1581	24372.8	5.34
A5550-2	5550	Cotton_D_gene_10008586	2	2	0.1581	24400.8	5.34
A5550-6	5550	TC231650!1	2	2	0.0876	43163.7	9.19
A5550-4	5550	TC239298!1	2	2	0.1012	38256	8.9
A5550-7	5550	TC260719!3	2	2	0.1003	38507.9	5.3
A5549-2	5549	CotAD_10760	2	2	0.2442	20115.4	6.31
A5549-1	5549	CotAD_14487	2	2	0.2442	20138.4	6.38
A5548-2	5548	CotAD_12567	2	2	0.0585	52495.9	5.63
A5548-1	5548	CotAD_14437	2	2	0.0585	52459.9	5.55
A5548-4	5548	Cotton_A_02995	2	2	0.0586	52622.1	5.63
A5548-3	5548	Cotton_D_gene_10013756	2	2	0.0586	52540.9	5.63
A5547-1	5547	CotAD_12613	2	2	0.0366	73807.2	9.28
A5546-1	5546	CotAD_11553	2	2	0.1315	31472.8	6.25
A5546-2	5546	Cotton_A_08302	2	2	0.1418	29512.4	6.07
A5546-3	5546	Cotton_D_gene_10011161	2	2	0.1319	31446.7	6.25
A5545-1	5545	CotAD_10471	2	2	0.3204	11836.5	7.9
A5545-2	5545	Cotton_A_19218	2	2	0.3235	11836.5	7.9
A5545-3	5545	TC260501!1	2	2	0.1454	26472.7	9.29
A5544-4	5544	CotAD_05411	2	2	0.148	30221	8.71
A5544-1	5544	CotAD_10079	2	2	0.147	30379.1	8.77
A5544-2	5544	Cotton_A_09439	2	2	0.1475	30319.1	8.71
A5544-6	5544	Cotton_D_gene_10032799	2	2	0.1486	30221	8.71
A5544-3	5544	TC232764!1	2	2	0.0576	79647.4	9.29
A5544-5	5544	TC247372!3	2	2	0.1496	30368.1	9
A5543-1	5543	CotAD_10047	2	2	0.2016	25917.9	3.93
A5543-3	5543	Cotton_A_09471	2	2	0.2025	25917.9	3.93
A5543-2	5543	TC276954!2	2	2	0.1219	44662.3	4.79
A5543-4	5543	TC278952!2	2	2	0.1661	32097.1	4.49
A5542-2	5542	CotAD_01698	2	2	0.1308	23435.5	5.53
A5542-1	5542	CotAD_09581	2	2	0.1308	23422.4	4.99
A5542-4	5542	CotAD_36541	2	2	0.1308	23515.4	4.9
A5542-3	5542	CotAD_72103	2	2	0.1854	16394.6	5.31
A5542-6	5542	Cotton_A_04283	2	2	0.1315	23515.4	4.9
A5542-7	5542	Cotton_A_07039	2	2	0.1315	23450.4	5.14
A5542-5	5542	Cotton_D_gene_10032259	2	2	0.1315	23421.4	5.32
A5541-1	5541	CotAD_09211	2	2	0.0547	74221.9	5.76
A5540-1	5540	CotAD_08946	2	2	0.0897	59636.6	6.07
A5539-1	5539	CotAD_08670	2	2	0.1015	51694.8	9.18
A5539-2	5539	Cotton_A_24294	2	2	0.1017	51710.8	9.18
A5538-1	5538	CotAD_08373	2	2	0.1563	25636.7	5.22
A5538-2	5538	CotAD_31757	2	2	0.1563	25635.8	5.42
A5538-3	5538	CotAD_70225	2	2	0.1509	26698.2	5.39
A5538-7	5538	Cotton_A_00741	2	2	0.157	25635.8	5.42
A5538-5	5538	Cotton_A_10820	2	2	0.175	22853.8	4.82
A5538-4	5538	Cotton_D_gene_10018293	2	2	0.157	25635.8	5.42
A5538-6	5538	TC241252!2	2	2	0.1009	40028.7	6.34
A5537-1	5537	CotAD_07522	2	2	0.0605	50351.8	4.78
A5537-2	5537	Cotton_A_19509	2	2	0.0606	50361.9	4.78
A5536-1	5536	CotAD_07485	2	2	0.0321	101930	5.35
A5536-3	5536	Cotton_A_27593	2	2	0.036	91423.5	5.04
A5536-2	5536	Cotton_D_gene_10003624	2	2	0.0298	110511	5.44
A5535-1	5535	CotAD_07207	2	2	0.0508	75765.3	5.99
A5535-2	5535	Cotton_A_26630	2	2	0.0509	75938.4	6.17
A5534-1	5534	CotAD_07129	2	2	0.1347	20483.2	5.95
A5534-2	5534	Cotton_A_21666	2	2	0.1354	20483.2	5.95
A5533-1	5533	CotAD_06237	2	2	0.0927	32773.8	9.67
A5533-2	5533	CotAD_07320	2	2	0.0936	32423.4	9.72
A5533-3	5533	Cotton_A_06811	2	2	0.094	32433.4	9.64
A5532-1	5532	CotAD_05994	2	2	0.0974	17635.9	8.86
A5531-1	5531	CotAD_03740	2	2	0.0969	28640	5.76
A5531-4	5531	CotAD_03742	2	2	0.0969	28760.1	5.16
A5531-6	5531	Cotton_A_02034	2	2	0.0973	28834.2	5.37
A5531-2	5531	Cotton_D_gene_10032987	2	2	0.0973	28621	5.62
A5531-3	5531	Cotton_D_gene_10032990	2	2	0.0973	28866.4	5.62
A5531-5	5531	TC248104!2	2	2	0.0733	38784.7	6.64
A5530-1	5530	CotAD_02798	2	2	0.0868	42827.3	8.93
A5530-2	5530	CotAD_42693	2	2	0.0788	47373.5	8.68
A5530-3	5530	Cotton_D_gene_10017914	2	2	0.0789	47314.6	8.84
A5529-1	5529	CotAD_02659	2	2	0.0683	30992.8	7.77
A5528-1	5528	CotAD_02560	2	2	0.132	21861	12.02
A5527-1	5527	CotAD_01422	2	2	0.1611	16199.5	8.8
A5527-2	5527	Cotton_D_gene_10031891	2	2	0.1622	16199.5	8.8
A5527-3	5527	TC276996!2	2	2	0.1137	23352.7	9.25
A5526-1	5526	CotAD_01376	2	2	0.3368	9839.79	4.47
A5525-1	5525	CotAD_00306	2	2	0.1232	30420.6	7.62
A5524-1	5524	CotAD_00208	2	2	0.0461	61422.6	5.96
A5524-2	5524	Cotton_A_20493	2	2	0.0462	61354.4	5.67
A5524-4	5524	Cotton_D_gene_10002884	2	2	0.0462	61570.7	5.68
A5524-3	5524	Cotton_D_gene_10037179	2	2	0.0462	61405.6	5.87
A5523-1	5523	BQ406491!1	2	2	0.1078	22069.2	4.34
A5522-2	5522	CotAD_38017	2	2	0.0537	64536.3	5.15
A5522-1	5522	Cotton_A_39585	2	2	0.0494	70133.4	4.94
A5522-3	5522	Cotton_D_gene_10038930	2	2	0.0494	70021.3	5.02
A5521-2	5521	CotAD_55211	2	2	0.0409	74681.1	6.04
A5521-1	5521	Cotton_A_39303	2	2	0.0409	74606.9	5.97
A5521-3	5521	Cotton_D_gene_10026126	2	2	0.0409	74507.6	5.96
A5520-4	5520	CotAD_41747	2	2	0.0312	94575.2	4.88
A5520-3	5520	CotAD_74727	2	2	0.0339	87625.9	4.9
A5520-1	5520	Cotton_A_38087	2	2	0.033	90023.9	4.88
A5520-2	5520	Cotton_D_gene_10036216	2	2	0.033	90184.1	4.89
A5519-1	5519	Cotton_A_37556	2	2	0.1574	21762.7	4.19
A5519-2	5519	TC247430!3	2	2	0.1127	31624.5	4.86
A5518-2	5518	CotAD_75627	2	2	0.0262	116456	7.31
A5518-1	5518	Cotton_A_37356	2	2	0.0247	124124	7.29
A5518-3	5518	ES851887!2	2	2	0.1102	28400.1	5.49
A5517-3	5517	CotAD_52250	2	2	0.0732	41066.1	6.38
A5517-4	5517	CotAD_55646	2	2	0.0734	40790	5.86
A5517-1	5517	Cotton_A_36574	2	2	0.0785	38292	5.73
A5517-2	5517	Cotton_D_gene_10040741	2	2	0.0796	37677.4	5.87
A5516-4	5516	CotAD_21525	2	2	0.0534	90983.6	9.23
A5516-3	5516	CotAD_57120	2	2	0.0571	85142.8	9.26
A5516-1	5516	Cotton_A_36103	2	2	0.0572	84975.6	9.26
A5516-2	5516	Cotton_D_gene_10032555	2	2	0.0519	93772.7	9.4
A5515-4	5515	CotAD_54532	2	2	0.1061	28010.6	5.81
A5515-1	5515	Cotton_A_35331	2	2	0.1065	27995.6	6.03
A5515-2	5515	ES848228!3	2	2	0.0793	39630.1	8.79
A5515-3	5515	TC240498!3	2	2	0.0776	39484	9.02
A5514-9	5514	CotAD_39994	2	2	0.1475	27798.3	8.73
A5514-7	5514	CotAD_49397	2	2	0.1475	27779.2	8.8
A5514-1	5514	Cotton_A_33618	2	2	0.1481	27798.3	8.73
A5514-8	5514	Cotton_D_gene_10024238	2	2	0.1481	27779.2	8.8
A5514-6	5514	EV498214!1	2	2	0.1358	30596.5	9.41
A5514-3	5514	EX165277!2	2	2	0.1259	32290.5	8.25
A5514-4	5514	TC232006!3	2	2	0.1081	37999.2	8.71
A5514-5	5514	TC232768!2	2	2	0.0802	50401.7	9.77
A5514-2	5514	TC240081!3	2	2	0.1233	33365	9.53
A5513-1	5513	Cotton_A_32751	2	2	0.1246	34267.6	9.97
A5512-1	5512	Cotton_A_32663	2	2	0.0471	80582.5	5.05
A5512-2	5512	Cotton_D_gene_10023799	2	2	0.0668	56897.6	4.83
A5511-2	5511	CotAD_41075	2	2	0.0751	48101.9	5.37
A5511-1	5511	Cotton_A_31596	2	2	0.0755	47988.7	5.31
A5510-3	5510	CotAD_72054	2	2	0.0744	53539.8	6.69
A5510-1	5510	Cotton_A_31437	2	2	0.0746	53539.8	6.69
A5510-2	5510	TC247116!3	2	2	0.1182	34632.3	8.18
A5509-1	5509	Cotton_A_31133	2	2	0.0285	105273	5.73
A5508-1	5508	Cotton_A_31131	2	2	0.1378	25991.4	9.67
A5508-2	5508	Cotton_D_gene_10030462	2	2	0.1378	25977.4	9.67
A5507-1	5507	Cotton_A_30554	2	2	0.0249	127246	5.91
A5507-2	5507	Cotton_D_gene_10008060	2	2	0.038	83903	6.23
A5506-2	5506	CotAD_25094	2	2	0.0521	55051.1	8.82
A5506-3	5506	CotAD_38983	2	2	0.048	60174.4	9.52
A5506-5	5506	CotAD_40976	2	2	0.048	60211.4	9.43
A5506-4	5506	CotAD_54341	2	2	0.048	59986.8	9.02
A5506-13	5506	Cotton_A_17325	2	2	0.0481	59880.6	9.06
A5506-1	5506	Cotton_A_28552	2	2	0.0481	60158.4	9.52
A5506-12	5506	Cotton_A_29696	2	2	0.0481	60023.9	9.11
A5506-10	5506	Cotton_D_gene_10013850	2	2	0.0481	60277.4	9.42
A5506-9	5506	Cotton_D_gene_10023571	2	2	0.0468	61447.3	8.98
A5506-14	5506	Cotton_D_gene_10033947	2	2	0.0481	59974.8	9.11
A5506-7	5506	TC233515!2	2	2	0.0807	35661.2	9.21
A5506-8	5506	TC234388!1	2	2	0.0562	51543.9	9.36
A5506-11	5506	TC255973!3	2	2	0.0436	67378.4	9.35
A5506-6	5506	TC261930!3	2	2	0.0586	49908.9	9.54
A5505-3	5505	CotAD_10476	2	2	0.219	15217.9	5.51
A5505-2	5505	CotAD_56783	2	2	0.219	15231.9	5.51
A5505-1	5505	Cotton_A_28011	2	2	0.2206	15231.9	5.51
A5505-4	5505	Cotton_D_gene_10015354	2	2	0.2206	15231.9	5.51
A5504-4	5504	CotAD_25841	2	2	0.0417	75762.9	7.18
A5504-3	5504	CotAD_31686	2	2	0.0417	75631.8	7.22
A5504-1	5504	Cotton_A_27514	2	2	0.0417	75777	7.18
A5504-2	5504	Cotton_D_gene_10029940	2	2	0.0417	75559.7	7.66
A5503-2	5503	Cotton_A_22495	2	2	0.0204	124955	8.2
A5503-1	5503	Cotton_A_27413	2	2	0.0204	124955	8.2
A5503-3	5503	Cotton_A_28256	2	2	0.0204	124955	8.2
A5502-3	5502	CotAD_01597	2	2	0.0307	119652	5.66
A5502-1	5502	Cotton_A_26072	2	2	0.0306	120068	5.7
A5502-2	5502	Cotton_D_gene_10003120	2	2	0.0306	120049	5.66
A5501-2	5501	CotAD_57643	2	2	0.0226	147309	6.96
A5501-1	5501	Cotton_A_25784	2	2	0.0227	146168	6.47
A5500-3	5500	CotAD_14698	2	2	0.0366	84763.7	5.93
A5500-1	5500	Cotton_A_24790	2	2	0.0358	86783	5.73
A5500-2	5500	Cotton_D_gene_10015233	2	2	0.0366	84760.8	5.98
A5499-3	5499	CotAD_21326	2	2	0.1142	32118.7	5.06
A5499-1	5499	Cotton_A_24710	2	2	0.0917	40106.9	5.45
A5499-2	5499	Cotton_D_gene_10029822	2	2	0.0988	36998.3	5.04
A5498-3	5498	CotAD_11142	2	2	0.0311	135455	5.72
A5498-1	5498	Cotton_A_23921	2	2	0.0332	126894	9.03
A5498-2	5498	Cotton_D_gene_10006330	2	2	0.0311	135503	5.72
A5497-1	5497	Cotton_A_23507	2	2	0.0642	43090.9	5.26
A5497-5	5497	CO107483!3	2	2	0.1008	27649.8	9.22
A5497-3	5497	Cotton_D_gene_10007191	2	2	0.0721	37938.4	5.23
A5497-4	5497	TC247062!3	2	2	0.0927	27302.9	9.13
A5497-2	5497	TC255239!2	2	2	0.0602	46235.5	9.72
A5496-2	5496	CotAD_28613	2	2	0.0864	34539.9	8.14
A5496-3	5496	CotAD_70726	2	2	0.0864	34539.9	8.14
A5496-1	5496	Cotton_A_23093	2	2	0.0841	35647.2	8.42
A5495-2	5495	CotAD_32937	2	2	0.0503	58993.9	5.7
A5495-1	5495	Cotton_A_22713	2	2	0.0484	61477.9	5.8
A5494-2	5494	CotAD_03098	2	2	0.0519	67427.2	6.08
A5494-1	5494	Cotton_A_19694	2	2	0.0541	65693	5.97
A5493-2	5493	CotAD_70152	2	2	0.0551	50633	6.23
A5493-1	5493	Cotton_A_19384	2	2	0.0552	50603	6.42
A5492-3	5492	CotAD_69972	2	2	0.157	25623.7	5.45
A5492-1	5492	Cotton_A_19381	2	2	0.1577	25623.7	5.45
A5492-4	5492	ES838752!3	2	2	0.1074	37748.4	8.94
A5492-2	5492	TC230522!1	2	2	0.1067	37726.9	8.38
A5491-4	5491	CotAD_25321	2	2	0.0928	32949	6.56
A5491-5	5491	CotAD_58952	2	2	0.0928	33048.1	6.32
A5491-2	5491	Cotton_A_11368	2	2	0.0783	39087.7	7.22
A5491-1	5491	Cotton_A_19345	2	2	0.0754	40259.8	6.71
A5491-3	5491	Cotton_D_gene_10034384	2	2	0.0724	42008.9	7.26
A5490-1	5490	Cotton_A_18694	2	2	0.0355	89807.7	8.66
A5489-1	5489	Cotton_A_18188	2	2	0.1471	34733.4	5.15
A5488-2	5488	CotAD_06678	2	2	0.0411	69062.7	5.84
A5488-1	5488	Cotton_A_18086	2	2	0.0419	67820.1	5.73
A5488-3	5488	Cotton_D_gene_10039157	2	2	0.0419	68050.3	5.73
A5487-4	5487	CotAD_06074	2	2	0.0333	83400.6	8.76
A5487-3	5487	CotAD_28099	2	2	0.0333	83444.5	8.65
A5487-1	5487	Cotton_A_17947	2	2	0.0333	83497.6	8.76
A5487-5	5487	Cotton_D_gene_10039848	2	2	0.0333	83458.6	8.68
A5487-2	5487	TC268936!3	2	2	0.0779	36670.7	9.25
A5486-1	5486	Cotton_A_17818	2	2	0.133	23435.3	9.64
A5485-1	5485	Cotton_A_17161	2	2	0.0473	86732.7	8.29
A5484-4	5484	CotAD_01462	2	2	0.0222	107256	8.86
A5484-3	5484	CotAD_44567	2	2	0.0258	92403.9	7.09
A5484-1	5484	Cotton_A_17060	2	2	0.0227	105739	7.37
A5484-2	5484	Cotton_D_gene_10031924	2	2	0.0165	146521	9.2
A5483-2	5483	CotAD_44506	2	2	0.021	107517	4.91
A5483-1	5483	Cotton_A_16433	2	2	0.0211	107454	4.87
A5482-2	5482	CotAD_15658	2	2	0.0906	31637.7	5.47
A5482-5	5482	CotAD_21234	2	2	0.0906	31667.7	5.47
A5482-1	5482	Cotton_A_16164	2	2	0.0909	31667.7	5.47
A5482-3	5482	Cotton_D_gene_10012947	2	2	0.0909	31637.7	5.47
A5482-4	5482	TC248076!2	2	2	0.0672	43654.1	8.43
A5481-1	5481	Cotton_A_16025	2	2	0.1798	19224.7	5.2
A5480-2	5480	CotAD_25484	2	2	0.041	74366.9	5.03
A5480-1	5480	Cotton_A_15162	2	2	0.0409	74614.3	5.08
A5480-3	5480	Cotton_D_gene_10019614	2	2	0.041	74370.9	5.06
A5479-2	5479	CotAD_01578	2	2	0.2727	10199.3	5.52
A5479-3	5479	CotAD_61454	2	2	0.2727	10130.2	5.23
A5479-1	5479	Cotton_A_15050	2	2	0.2759	10130.2	5.23
A5478-2	5478	CotAD_47131	2	2	0.0631	34461.7	5.18
A5478-1	5478	Cotton_A_13328	2	2	0.0633	34447.7	5.18
A5478-4	5478	TC242038!2	2	2	0.0482	46258	9.69
A5478-3	5478	TC255102!2	2	2	0.0813	27771.8	7.1
A5477-2	5477	CotAD_21447	2	2	0.0391	75103.4	7.6
A5477-3	5477	CotAD_21449	2	2	0.0347	84950.5	5.6
A5477-4	5477	CotAD_48076	2	2	0.0348	84834.4	5.86
A5477-1	5477	Cotton_A_12585	2	2	0.0348	84864.4	5.86
A5476-2	5476	CotAD_25715	2	2	0.105	24110.9	5.49
A5476-3	5476	CotAD_51345	2	2	0.105	24092.9	5.49
A5476-1	5476	Cotton_A_12398	2	2	0.1055	24062.8	5.49
A5475-5	5475	CotAD_04334	2	2	0.1765	18696.3	8.42
A5475-6	5475	CotAD_09199	2	2	0.1765	18679.4	7.69
A5475-1	5475	Cotton_A_10768	2	2	0.1775	18696.3	8.42
A5475-3	5475	DR461095!2	2	2	0.1807	18912	8.33
A5475-2	5475	TC243319!3	2	2	0.1103	31069	8.72
A5475-4	5475	TC254849!1	2	2	0.1119	29703.9	8.82
A5474-3	5474	CotAD_05871	2	2	0.0597	68213.4	5.46
A5474-2	5474	CotAD_64776	2	2	0.0655	62484.9	5.25
A5474-1	5474	Cotton_A_10376	2	2	0.0597	68280.3	5.19
A5474-4	5474	Cotton_D_gene_10019984	2	2	0.0583	70093.7	5.43
A5473-2	5473	CotAD_00935	2	2	0.0292	108898	5.71
A5473-4	5473	CotAD_15201	2	2	0.0301	106327	5.65
A5473-1	5473	Cotton_A_10237	2	2	0.0293	108632	5.7
A5473-3	5473	Cotton_D_gene_10031143	2	2	0.0293	108843	5.7
A5472-2	5472	CotAD_03967	2	2	0.1563	16926.8	4.98
A5472-3	5472	CotAD_36108	2	2	0.1524	17398.4	5.09
A5472-1	5472	Cotton_A_09161	2	2	0.1534	17398.4	5.09
A5471-3	5471	CotAD_05924	2	2	0.1879	16207	5.91
A5471-2	5471	CotAD_36545	2	2	0.1879	16180	5.7
A5471-1	5471	Cotton_A_08807	2	2	0.1892	16180	5.7
A5471-4	5471	TC249839!1	2	2	0.1148	27285.3	9.25
A5470-4	5470	CotAD_38160	2	2	0.0407	115047	5.41
A5470-2	5470	CotAD_38659	2	2	0.0436	107923	7.3
A5470-1	5470	Cotton_A_08549	2	2	0.0419	111837	5.27
A5470-3	5470	Cotton_D_gene_10006747	2	2	0.0407	115086	5.41
A5469-2	5469	CotAD_19835	2	2	0.0446	63738.8	5.42
A5469-1	5469	Cotton_A_08145	2	2	0.0447	63764.9	5.48
A5468-1	5468	Cotton_A_08063	2	2	0.0726	51687.3	5.14
A5468-2	5468	TC257810!2	2	2	0.0971	38787.7	8.61
A5467-2	5467	CotAD_01701	2	2	0.0398	112129	6.88
A5467-3	5467	CotAD_09577	2	2	0.0389	114895	7.32
A5467-1	5467	Cotton_A_07034	2	2	0.0389	115067	7.86
A5467-4	5467	Cotton_D_gene_10032256	2	2	0.0399	111961	7.06
A5466-4	5466	CotAD_08097	2	2	0.0433	47908.4	6.48
A5466-2	5466	CotAD_68880	2	2	0.0433	47926.4	6.29
A5466-1	5466	Cotton_A_06084	2	2	0.0434	47938.3	6.29
A5466-5	5466	Cotton_D_gene_10008433	2	2	0.0434	47951.4	6.48
A5466-3	5466	TC244247!1	2	2	0.0809	25879.5	9.02
A5465-2	5465	CotAD_23713	2	2	0.0301	81924.8	6.04
A5465-3	5465	CotAD_76383	2	2	0.1023	24011.2	5.76
A5465-1	5465	Cotton_A_05719	2	2	0.0308	79856.2	5.82
A5464-2	5464	CotAD_57980	2	2	0.0191	131824	6.31
A5464-1	5464	Cotton_A_05425	2	2	0.0194	129902	6.13
A5463-2	5463	CotAD_42449	2	2	0.0877	45613.5	9.41
A5463-5	5463	CotAD_57954	2	2	0.0877	45646.6	9.53
A5463-1	5463	Cotton_A_05128	2	2	0.0879	45711.6	9.53
A5463-3	5463	Cotton_D_gene_10006933	2	2	0.0879	45652.6	9.53
A5463-4	5463	TC254593!3	2	2	0.0837	48865.7	9.78
A5462-3	5462	CotAD_05787	2	2	0.0692	35291.5	5.05
A5462-2	5462	CotAD_28198	2	2	0.0741	32943.8	5.04
A5462-1	5462	Cotton_A_04899	2	2	0.0743	33017.9	5.11
A5462-4	5462	Cotton_D_gene_10006172	2	2	0.0681	36143.6	5.31
A5461-2	5461	CotAD_00626	2	2	0.1198	26946.3	5.51
A5461-1	5461	Cotton_A_03958	2	2	0.1203	26958.4	5.66
A5460-1	5460	Cotton_A_03068	2	2	0.1202	21374.7	4.85
A5459-3	5459	CotAD_02374	2	2	0.0536	44748.8	8.78
A5459-1	5459	Cotton_A_01628	2	2	0.0421	56439.7	8.91
A5459-2	5459	Cotton_A_01629	2	2	0.0423	56150.7	8.79
A5458-4	5458	CotAD_21813	2	2	0.0659	67407.7	7.06
A5458-3	5458	CotAD_61128	2	2	0.0648	68528	7.72
A5458-1	5458	Cotton_A_01430	2	2	0.066	67349.7	7.33
A5458-2	5458	Cotton_D_gene_10030625	2	2	0.0772	57717.1	7.28
A5457-2	5457	CotAD_52938	2	2	0.0495	60757.2	4.91
A5457-1	5457	Cotton_A_00478	2	2	0.053	57463.5	4.95
A5456-1	5456	Cotton_A_00236	2	2	0.0744	34892.8	7.1
A5455-2	5455	CotAD_08903	2	2	0.1628	18702.1	5.58
A5455-3	5455	CotAD_31275	2	2	0.1628	18631	5.38
A5455-1	5455	Cotton_A_00188	2	2	0.1637	18572.9	5.58
A5454-1	5454	Cotton_A_00074	2	2	0.0852	44565.5	4.65
A5453-3	5453	CotAD_22884	3	2	0.15	20847.6	6.11
A5453-2	5453	Cotton_A_07240	3	2	0.1508	20847.6	6.11
A5453-6	5453	BQ410384!1	3	2	0.12	25628	6.5
A5453-5	5453	Cotton_D_gene_10015271	3	2	0.1508	20788.5	6.32
A5453-8	5453	ES840455!1	3	2	0.0957	32305.9	9.15
A5453-7	5453	EV485290!2	3	2	0.1031	30295.2	6.16
A5453-4	5453	TC238777!3	3	2	0.0808	38732.3	6.71
A5453-1	5453	TC279478!3	3	2	0.1071	29052.1	6.17
A5452-5	5452	CotAD_20980	3	2	0.2624	16489.3	4.74
A5452-3	5452	CotAD_34406	3	2	0.2624	16593.4	4.76
A5452-7	5452	Cotton_A_01009	3	2	0.2483	17736.7	4.87
A5452-8	5452	CO098967!1	3	2	0.151	28895.8	5.7
A5452-2	5452	Cotton_D_gene_10024683	3	2	0.2643	16547.4	4.67
A5452-6	5452	TC248787!1	3	2	0.1721	25018.5	4.71
A5452-4	5452	TC271600!1	3	2	0.1581	27628	6.82
A5452-1	5452	TC275660!1	3	2	0.1644	25954.2	5.02
A5451-1	5451	TC275181!2	3	2	0.0651	51614.6	9.2
A5450-2	5450	TC239573!1	3	2	0.0695	53359.7	9.77
A5450-1	5450	TC272849!2	3	2	0.0827	44256.1	9.85
A5449-14	5449	CotAD_54337	3	2	0.0991	23789	5.04
A5449-11	5449	CotAD_58358	3	2	0.0991	23654	5.22
A5449-10	5449	Cotton_A_29692	3	2	0.0995	23789	5.04
A5449-5	5449	BG446780!2	3	2	0.1173	20205.6	5.25
A5449-4	5449	Cotton_D_gene_10033943	3	2	0.0968	24121.5	5.21
A5449-12	5449	EX172286!3	3	2	0.0784	30474.8	5.61
A5449-7	5449	TC238877!2	3	2	0.0719	32847.6	5.39
A5449-6	5449	TC251522!1	3	2	0.061	38491.1	5.46
A5449-3	5449	TC252508!2	3	2	0.0827	28747.8	6.31
A5449-2	5449	TC262527!3	3	2	0.1105	21039.2	5.24
A5449-9	5449	TC267766!1	3	2	0.0792	30020.1	5.64
A5449-8	5449	TC268871!1	3	2	0.075	31688.6	5.96
A5449-1	5449	TC270145!3	3	2	0.0636	37101.5	5.8
A5449-13	5449	TC271705!2	3	2	0.095	24959.3	5.58
A5448-7	5448	CotAD_39777	3	2	0.1325	18214.5	7.11
A5448-5	5448	CotAD_66933	3	2	0.1325	18223.5	8.98
A5448-2	5448	Cotton_A_02181	3	2	0.1333	18195.5	8.67
A5448-4	5448	Cotton_D_gene_10012465	3	2	0.386	6164.97	6.7
A5448-3	5448	Cotton_D_gene_10018969	3	2	0.1333	18236.5	7.96
A5448-6	5448	DW232512!1	3	2	0.1128	22194.2	9.43
A5448-1	5448	TC269887!3	3	2	0.0791	31050.2	9.49
A5447-2	5447	CotAD_12896	3	2	0.0728	67653.5	5.81
A5447-1	5447	TC269257!3	3	2	0.153	31565.9	5.47
A5446-6	5446	CotAD_43384	3	2	0.0859	41729.5	4.78
A5446-5	5446	ES831377!3	3	2	0.0948	38434.2	9.16
A5446-2	5446	TC229821!2	3	2	0.0784	46058	8.8
A5446-4	5446	TC229874!3	3	2	0.0817	44915.4	9.66
A5446-3	5446	TC247074!2	3	2	0.0735	49540.2	8.67
A5446-1	5446	TC267966!3	3	2	0.078	47061.8	9.79
A5445-3	5445	CotAD_16619	3	2	0.3441	9855.09	4.65
A5445-6	5445	CotAD_40000	3	2	0.3441	9855.09	4.65
A5445-5	5445	CotAD_45772	3	2	0.3441	9895.12	4.65
A5445-2	5445	Cotton_A_13145	3	2	0.3478	9855.09	4.65
A5445-4	5445	Cotton_D_gene_10037752	3	2	0.3478	9855.09	4.65
A5445-1	5445	TC265445!-2	3	2	0.1509	23964.2	9.23
A5444-5	5444	CotAD_19883	3	2	0.0431	81536.6	5.82
A5444-4	5444	CotAD_73591	3	2	0.0431	81694.9	5.84
A5444-3	5444	Cotton_A_31640	3	2	0.044	80194.2	5.69
A5444-2	5444	Cotton_D_gene_10028690	3	2	0.0431	81749.1	5.88
A5444-1	5444	TC264833!2	3	2	0.0552	64151.5	6.96
A5443-2	5443	Cotton_A_03366	3	2	0.0685	40273.6	6.42
A5443-1	5443	TC263315!1	3	2	0.1111	26379.8	9.09
A5442-2	5442	CotAD_10363	3	2	0.0527	57044	11.27
A5442-3	5442	Cotton_A_19768	3	2	0.0517	57819.9	11.33
A5442-1	5442	TC261291!3	3	2	0.0427	71501.9	10.59
A5441-1	5441	TC260665!1	3	2	0.1239	25099.1	4.85
A5440-2	5440	CotAD_06139	3	2	0.0758	37129.6	5.44
A5440-4	5440	CotAD_07225	3	2	0.0758	37205.7	5.34
A5440-5	5440	Cotton_D_gene_10004909	3	2	0.076	37129.6	5.44
A5440-3	5440	TC254561!1	3	2	0.0856	33386.9	10.33
A5440-1	5440	TC257920!2	3	2	0.0623	45798.8	7.72
A5439-1	5439	TC255332!2	3	2	0.2324	20972.9	4.6
A5438-2	5438	Cotton_A_03238	3	2	0.1808	19945	4.54
A5438-1	5438	TC254248!3	3	2	0.0749	47979.8	9.62
A5437-8	5437	CotAD_62726	3	2	0.1765	19780.6	6.98
A5437-7	5437	EV482330!1	3	2	0.1642	22131.7	9.27
A5437-3	5437	EV484009!3	3	2	0.1358	26665.8	8.92
A5437-4	5437	EV486344!1	3	2	0.1352	26582.8	7.17
A5437-6	5437	EV493123!2	3	2	0.2481	14230.8	8.76
A5437-2	5437	TC249325!2	3	2	0.1398	26018.2	6.64
A5437-1	5437	TC253109!2	3	2	0.126	28561.8	8.02
A5437-5	5437	TC273145!2	3	2	0.1191	30922.9	7.68
A5436-3	5436	CotAD_58884	3	2	0.0957	52075.2	4.91
A5436-2	5436	Cotton_A_33509	3	2	0.1187	42176.2	4.9
A5436-1	5436	TC250631!3	3	2	0.1064	47091.8	5.05
A5435-1	5435	TC250395!3	3	2	0.108	24875.2	7.79
A5434-6	5434	CotAD_34448	3	2	0.0646	32431.4	5.18
A5434-3	5434	Cotton_A_15706	3	2	0.0648	32327.3	5.18
A5434-8	5434	Cotton_D_gene_10024720	3	2	0.0594	35731.4	5.57
A5434-2	5434	ES811217!1	3	2	0.0431	48807.8	9.25
A5434-5	5434	EV489890!3	3	2	0.086	24887.1	7.75
A5434-7	5434	TC232395!1	3	2	0.0457	45976.8	5.67
A5434-1	5434	TC247429!2	3	2	0.0516	40943.5	6.02
A5434-4	5434	TC250688!2	3	2	0.0704	30337.4	8.15
A5433-3	5433	CotAD_69380	3	2	0.1824	16078.4	10.14
A5433-2	5433	Cotton_A_40486	3	2	0.1837	16097.4	10.23
A5433-1	5433	TC246561!3	3	2	0.1071	28347.7	10.06
A5432-4	5432	CotAD_04776	3	2	0.0575	39329.1	9.04
A5432-2	5432	Cotton_A_02563	3	2	0.0577	39368.1	8.95
A5432-3	5432	Cotton_D_gene_10025153	3	2	0.0577	39310.1	8.94
A5432-1	5432	TC244984!2	3	2	0.0532	42791.7	9.18
A5431-4	5431	CotAD_15361	3	2	0.0267	110627	7.55
A5431-5	5431	CotAD_63895	3	2	0.0242	122447	7.78
A5431-3	5431	Cotton_A_13197	3	2	0.0236	125745	7.32
A5431-2	5431	Cotton_D_gene_10016797	3	2	0.0242	122613	8.09
A5431-1	5431	TC244179!3	3	2	0.0491	62494.5	9.05
A5430-3	5430	CotAD_50353	3	2	0.0331	102363	5.07
A5430-2	5430	Cotton_D_gene_10022614	3	2	0.0315	108104	5.15
A5430-1	5430	TC243050!-3	3	2	0.0805	42493.2	8.52
A5429-2	5429	CotAD_37857	3	2	0.0981	34366.7	7.65
A5429-4	5429	CotAD_64035	3	2	0.0411	83201.2	6.02
A5429-5	5429	Cotton_A_39105	3	2	0.0978	34566.9	6.8
A5429-3	5429	Cotton_D_gene_10011446	3	2	0.0978	34601	7.65
A5429-1	5429	TC242580!1	3	2	0.0705	48376.4	7.39
A5428-6	5428	CotAD_08435	3	2	0.1292	23152.2	9.33
A5428-4	5428	CotAD_08436	3	2	0.1034	28728.7	9.2
A5428-3	5428	CotAD_47850	3	2	0.1292	23055	9.23
A5428-5	5428	CotAD_47851	3	2	0.1459	20386	8.91
A5428-2	5428	Cotton_A_09797	3	2	0.1038	28863.8	9.3
A5428-8	5428	Cotton_D_gene_10001490	3	2	0.1038	28816.8	9.21
A5428-7	5428	Cotton_D_gene_10001491	3	2	0.1038	28863.8	9.3
A5428-9	5428	TC234730!3	3	2	0.0595	51163.2	10.05
A5428-1	5428	TC242250!2	3	2	0.0672	45893.9	9.62
A5428-10	5428	TC251842!2	3	2	0.0712	42568	9.57
A5427-1	5427	TC240609!2	3	2	0.0374	87730.9	11.17
A5426-2	5426	Cotton_A_36326	3	2	0.0701	41064.1	5.22
A5426-1	5426	TC237617!2	3	2	0.0714	41189.1	5.74
A5425-5	5425	CotAD_02132	3	2	0.1458	32080.4	9.3
A5425-6	5425	CotAD_75376	3	2	0.1458	32049.4	9.37
A5425-2	5425	Cotton_A_19293	3	2	0.1463	32049.4	9.37
A5425-3	5425	Cotton_D_gene_10014496	3	2	0.1463	32248.6	9.37
A5425-1	5425	TC235814!2	3	2	0.094	50899.7	9.19
A5425-4	5425	TC243184!1	3	2	0.1022	46604.7	9.37
A5424-6	5424	CotAD_04694	3	2	0.1859	16762	7.57
A5424-5	5424	CotAD_64286	3	2	0.1859	16851.1	6.29
A5424-7	5424	Cotton_A_02631	3	2	0.1871	16851.1	6.29
A5424-3	5424	Cotton_D_gene_10000065	3	2	0.1871	16762	7.57
A5424-4	5424	Cotton_D_gene_10025221	3	2	0.2843	11260.7	4.78
A5424-2	5424	ES793965!-1	3	2	0.1289	25172.8	8.03
A5424-1	5424	TC234277!3	3	2	0.098	32473.7	9.25
A5423-9	5423	CotAD_32121	3	2	0.1583	26250.7	6.31
A5423-8	5423	CotAD_33541	3	2	0.1583	26424	7.03
A5423-3	5423	Cotton_A_23543	3	2	0.159	26264.7	6.31
A5423-2	5423	Cotton_D_gene_10008608	3	2	0.1538	27247.9	7.03
A5423-7	5423	ES793243!2	3	2	0.086	49279.2	10.08
A5423-11	5423	EV497842!1	3	2	0.1343	31298.1	9.05
A5423-1	5423	TC231809!2	3	2	0.0916	45825.1	10.07
A5423-4	5423	TC232349!3	3	2	0.0741	56935	10.42
A5423-5	5423	TC247584!1	3	2	0.1011	43042.9	8.76
A5423-6	5423	TC249989!1	3	2	0.0931	45094.1	9.87
A5423-10	5423	TC264124!3	3	2	0.0909	46919.7	8.96
A5423-12	5423	TC279251!2	3	2	0.1003	42874.7	9.73
A5422-5	5422	CotAD_00462	3	2	0.0286	64254.2	8.55
A5422-3	5422	CotAD_23785	3	2	0.0266	68707.7	7.88
A5422-9	5422	CotAD_26056	3	2	0.0288	63146	6.3
A5422-10	5422	CotAD_29260	3	2	0.0314	58659.1	8.3
A5422-4	5422	Cotton_A_10349	3	2	0.0274	66418.6	7.45
A5422-7	5422	Cotton_A_34627	3	2	0.0266	68730.8	7.67
A5422-8	5422	Cotton_D_gene_10012824	3	2	0.0269	67672.3	8.47
A5422-6	5422	Cotton_D_gene_10037422	3	2	0.0286	64838.6	8.05
A5422-2	5422	Cotton_D_gene_10039218	3	2	0.0306	59624.6	6.61
A5422-1	5422	ES851734!1	3	2	0.0733	24892	5.17
A5421-9	5421	CotAD_19226	3	2	0.0807	38874.7	8.51
A5421-8	5421	CotAD_35507	3	2	0.0695	45166.7	9.11
A5421-2	5421	Cotton_A_35785	3	2	0.0751	41980.5	9.3
A5421-6	5421	Cotton_D_gene_10035028	3	2	0.0697	45239.7	9.21
A5421-7	5421	DW240627!2	3	2	0.1436	22214.6	9.12
A5421-1	5421	ES841235!1	3	2	0.1057	29770.5	9.48
A5421-4	5421	TC231529!1	3	2	0.069	45942	9.5
A5421-3	5421	TC239350!2	3	2	0.0791	40380.8	9.15
A5421-5	5421	TC246558!2	3	2	0.1014	31058.3	9.47
A5420-3	5420	CotAD_72798	3	2	0.1005	23616.8	9.78
A5420-7	5420	Cotton_A_19408	3	2	0.101	23616.8	9.78
A5420-9	5420	CO128357!3	3	2	0.0761	31187.1	9.04
A5420-6	5420	Cotton_D_gene_10029370	3	2	0.1019	23472.7	9.78
A5420-1	5420	ES812459!2	3	2	0.0864	27459.5	10.74
A5420-2	5420	ES852430!1	3	2	0.0753	31546.2	10.21
A5420-5	5420	TC236165!1	3	2	0.0484	48753.5	10.03
A5420-4	5420	TC250669!2	3	2	0.0448	52396.3	10.11
A5420-8	5420	TC253049!2	3	2	0.0557	42913.9	9.71
A5419-1	5419	ES801547!3	3	2	0.0623	31171.8	9.8
A5418-1	5418	EE592787!2	3	2	0.072	38513.1	7.42
A5417-1	5417	DW519028!-3	3	2	0.1067	27377.7	4.97
A5417-2	5417	TC241627!3	3	2	0.0978	30061.8	5.27
A5416-1	5416	DR463286!1	3	2	0.0846	29226.6	9.35
A5415-1	5415	Cotton_D_gene_10040307	3	2	0.0794	35744.1	6.08
A5415-2	5415	TC252987!2	3	2	0.0679	41825.4	8.33
A5414-3	5414	CotAD_28151	3	2	0.0779	44095	9.56
A5414-2	5414	Cotton_A_23164	3	2	0.0783	44007.9	9.58
A5414-1	5414	Cotton_D_gene_10039902	3	2	0.0781	44219	9.61
A5413-2	5413	CotAD_44123	3	2	0.043	77774.7	6.59
A5413-1	5413	Cotton_D_gene_10038695	3	2	0.0457	73180.5	6.04
A5412-9	5412	CotAD_12955	3	2	0.0833	35406.1	8.62
A5412-8	5412	CotAD_12956	3	2	0.0857	34147.5	8.5
A5412-11	5412	CotAD_12957	3	2	0.0833	35033.5	6.22
A5412-12	5412	CotAD_12958	3	2	0.0833	35560.3	9.05
A5412-10	5412	CotAD_45709	3	2	0.0756	38443.5	8.45
A5412-6	5412	CotAD_45711	3	2	0.0787	37721.9	9.05
A5412-7	5412	CotAD_45712	3	2	0.0787	37721.9	9.05
A5412-3	5412	Cotton_A_23666	3	2	0.0836	35560.3	9.05
A5412-4	5412	Cotton_A_23667	3	2	0.0774	38044.9	8.23
A5412-1	5412	Cotton_D_gene_10038116	3	2	0.0833	35304.8	8.47
A5412-5	5412	Cotton_D_gene_10038117	3	2	0.0836	35075.6	5.98
A5412-2	5412	Cotton_D_gene_10038118	3	2	0.0778	38373.7	9.23
A5411-2	5411	CotAD_36008	3	2	0.0617	41726.3	5.39
A5411-3	5411	CotAD_55921	3	2	0.0617	41670.1	5.29
A5411-5	5411	Cotton_A_12238	3	2	0.0619	41670.1	5.29
A5411-1	5411	Cotton_D_gene_10035332	3	2	0.0619	41710.2	5.39
A5411-4	5411	TC239443!1	3	2	0.0591	45030.7	8.84
A5411-6	5411	TC266111!3	3	2	0.0591	44637	9.08
A5410-2	5410	CotAD_59863	3	2	0.0622	50627.8	9.47
A5410-3	5410	Cotton_A_25529	3	2	0.0549	58003.4	9.53
A5410-1	5410	Cotton_D_gene_10035077	3	2	0.0659	48225.4	8.96
A5409-1	5409	Cotton_D_gene_10030080	3	2	0.129	27324.9	7.06
A5408-4	5408	CotAD_29110	3	2	0.1026	35540.8	8.9
A5408-5	5408	CotAD_56453	3	2	0.1022	35692	9.12
A5408-6	5408	Cotton_A_12692	3	2	0.1029	35535.8	9.02
A5408-2	5408	CO128780!2	3	2	0.126	29166.8	9.31
A5408-1	5408	Cotton_D_gene_10028779	3	2	0.1029	35535.8	9.02
A5408-3	5408	TC234878!1	3	2	0.0818	44733.4	9.4
A5407-3	5407	CotAD_75762	3	2	0.1927	20824.8	10.24
A5407-2	5407	Cotton_A_25908	3	2	0.1937	20824.8	10.24
A5407-1	5407	Cotton_D_gene_10028647	3	2	0.1937	20919.9	10.31
A5406-3	5406	CotAD_75843	3	2	0.11	32870.9	6.72
A5406-5	5406	Cotton_A_29916	3	2	0.1046	36030.3	4.9
A5406-1	5406	Cotton_D_gene_10026173	3	2	0.1056	35726	4.97
A5406-2	5406	DR457100!1	3	2	0.1441	25491.3	6.19
A5406-4	5406	TC241306!3	3	2	0.0664	55890.9	6.43
A5405-3	5405	CotAD_04782	3	2	0.0433	75903.2	9.1
A5405-2	5405	Cotton_A_02556	3	2	0.0433	75931.2	9.1
A5405-1	5405	Cotton_D_gene_10025146	3	2	0.0433	75801.2	9.18
A5405-4	5405	ES827192!3	3	2	0.0769	42720	9.36
A5404-4	5404	CotAD_45926	3	2	0.0243	124577	8.43
A5404-5	5404	CotAD_52967	3	2	0.0277	112127	8.81
A5404-3	5404	Cotton_A_37326	3	2	0.0309	99817.2	8.65
A5404-1	5404	Cotton_D_gene_10022639	3	2	0.0303	102052	7.7
A5404-2	5404	TC266380!2	3	2	0.0651	46573.1	10.24
A5403-2	5403	CotAD_07978	3	2	0.1106	25430.3	4.78
A5403-1	5403	Cotton_D_gene_10021282	3	2	0.1131	25154	4.8
A5402-2	5402	CotAD_27607	3	2	0.1006	37828.9	6.83
A5402-4	5402	CotAD_66203	3	2	0.103	36919.9	7.17
A5402-3	5402	Cotton_A_29151	3	2	0.1033	36963.9	6.83
A5402-1	5402	Cotton_D_gene_10019817	3	2	0.1033	36887.8	6.56
A5401-1	5401	Cotton_D_gene_10018085	3	2	0.0899	59618.4	5.93
A5400-4	5400	CotAD_02801	3	2	0.0279	141922	5.94
A5400-3	5400	CotAD_42689	3	2	0.0276	143538	5.85
A5400-2	5400	Cotton_A_07615	3	2	0.0279	141809	5.89
A5400-1	5400	Cotton_D_gene_10017917	3	2	0.0279	141967	5.91
A5399-2	5399	CotAD_39851	3	2	0.0653	71325	5.92
A5399-1	5399	Cotton_D_gene_10016902	3	2	0.0907	51864.2	6.93
A5399-3	5399	TC247470!2	3	2	0.0722	66752	8.97
A5398-2	5398	Cotton_A_19202	3	2	0.0192	165652	5.27
A5398-1	5398	Cotton_D_gene_10015325	3	2	0.0192	165324	5.25
A5397-3	5397	CotAD_17428	3	2	0.0545	57817.8	6.16
A5397-5	5397	Cotton_A_25219	3	2	0.0515	61171.6	6.56
A5397-1	5397	Cotton_D_gene_10012108	3	2	0.0546	57789.8	6.16
A5397-4	5397	ES823074!1	3	2	0.0691	45498.1	9.62
A5397-2	5397	TC255914!2	3	2	0.094	33820.3	7.26
A5396-1	5396	Cotton_D_gene_10010606	3	2	0.1176	23344.5	6.65
A5395-4	5395	CotAD_51081	3	2	0.1609	25401.3	5.72
A5395-3	5395	CotAD_51082	3	2	0.1101	36921.7	6.85
A5395-6	5395	Cotton_A_17163	3	2	0.1104	36926.7	6.85
A5395-1	5395	Cotton_D_gene_10009789	3	2	0.1104	36864.5	6.68
A5395-5	5395	DR453033!2	3	2	0.1445	29334	8.73
A5395-8	5395	TC238576!1	3	2	0.0819	50882	7.44
A5395-7	5395	TC245628!2	3	2	0.1072	38948.9	8.85
A5395-2	5395	TC253549!1	3	2	0.1504	27974.3	8.14
A5394-4	5394	CotAD_51643	3	2	0.0737	40090.5	6.01
A5394-6	5394	CotAD_61532	3	2	0.0674	43635.6	5.9
A5394-5	5394	Cotton_A_33367	3	2	0.0739	40036.5	6.05
A5394-7	5394	CO084171!1	3	2	0.1145	25247.1	5.6
A5394-1	5394	Cotton_D_gene_10009060	3	2	0.0739	40166.6	6.01
A5394-3	5394	TC236114!2	3	2	0.0591	50179.6	8.17
A5394-2	5394	TC238598!3	3	2	0.0929	31713	6.09
A5393-1	5393	Cotton_D_gene_10008471	3	2	0.1218	27311.4	6.52
A5392-4	5392	CotAD_73512	3	2	0.0539	65570.7	5.25
A5392-5	5392	CotAD_74518	3	2	0.0563	62333.6	5.07
A5392-3	5392	Cotton_A_39556	3	2	0.0564	62456.7	5
A5392-1	5392	Cotton_D_gene_10007486	3	2	0.0606	57520	4.9
A5392-2	5392	TC263611!3	3	2	0.0604	58575.8	9.27
A5391-4	5391	Cotton_A_12008	3	2	0.0481	71656.2	5.96
A5391-2	5391	BQ406343!2	3	2	0.1297	25794.5	6.08
A5391-1	5391	Cotton_D_gene_10005719	3	2	0.0481	71579.1	5.74
A5391-3	5391	TC275594!3	3	2	0.0373	92694.8	9.09
A5390-1	5390	Cotton_D_gene_10004655	3	2	0.1281	22684.5	5.24
A5389-3	5389	CotAD_09095	3	2	0.0449	72790.4	9.18
A5389-1	5389	Cotton_D_gene_10002309	3	2	0.0421	77689.7	9.02
A5389-2	5389	ES794458!1	3	2	0.1295	25297.9	9.72
A5388-2	5388	Cotton_A_32440	3	2	0.1186	27036.2	9.05
A5388-1	5388	Cotton_D_gene_10000277	3	2	0.0377	83466.3	8.9
A5387-1	5387	CotAD_76681	3	2	0.1053	28810.4	4.13
A5387-2	5387	Cotton_D_gene_10031893	3	2	0.045	67007	4.47
A5386-4	5386	CotAD_45073	3	2	0.0807	42676.7	6.62
A5386-1	5386	CotAD_76647	3	2	0.0807	42628.6	6.04
A5386-2	5386	Cotton_A_38256	3	2	0.0845	40915.9	7
A5386-5	5386	Cotton_D_gene_10004551	3	2	0.0809	42658.7	6.62
A5386-3	5386	TC234132!2	3	2	0.069	50153.6	6.73
A5385-4	5385	CotAD_51004	3	2	0.093	28950.8	9.69
A5385-1	5385	CotAD_75679	3	2	0.093	28855.7	9.48
A5385-7	5385	Cotton_A_38497	3	2	0.0934	28817.6	9.48
A5385-6	5385	Cotton_D_gene_10040927	3	2	0.0934	28825.7	9.57
A5385-2	5385	TC236649!2	3	2	0.0619	43538.7	9.84
A5385-3	5385	TC253247!1	3	2	0.0593	45254.3	9.42
A5385-5	5385	TC271410!2	3	2	0.0863	31458.1	9.22
A5384-3	5384	CotAD_36240	3	2	0.1197	28236.5	6.74
A5384-2	5384	CotAD_36547	3	2	0.1314	26199.2	8.52
A5384-1	5384	CotAD_75227	3	2	0.1281	26397.5	8.19
A5383-2	5383	CotAD_63259	3	2	0.0808	46805.7	9.15
A5383-1	5383	CotAD_74927	3	2	0.1015	37240.6	8.84
A5383-3	5383	Cotton_A_27670	3	2	0.081	46777.6	9.15
A5383-4	5383	TC235442!3	3	2	0.0619	61641	9.03
A5382-3	5382	CotAD_47176	3	2	0.0333	91000.6	6.63
A5382-1	5382	CotAD_74485	3	2	0.0352	85968.3	7.86
A5382-2	5382	Cotton_A_27268	3	2	0.0352	85908.3	7.86
A5382-4	5382	Cotton_D_gene_10001593	3	2	0.0352	86069.7	8.09
A5381-1	5381	CotAD_74187	3	2	0.0877	39135.1	6.14
A5381-2	5381	Cotton_A_38655	3	2	0.0879	39135.1	6.14
A5380-1	5380	CotAD_72976	3	2	0.1012	28070.5	8.81
A5380-2	5380	Cotton_A_36464	3	2	0.1016	28202.7	8.79
A5379-1	5379	CotAD_72904	3	2	0.1673	26460.8	8.64
A5379-3	5379	CotAD_75995	3	2	0.125	35980.6	7.67
A5379-8	5379	Cotton_A_41305	3	2	0.1243	36341.9	6.67
A5379-7	5379	Cotton_D_gene_10014569	3	2	0.125	36179.8	8.22
A5379-4	5379	TC231001!3	3	2	0.1029	44511.4	9.17
A5379-5	5379	TC237759!3	3	2	0.0959	47402.3	9.99
A5379-6	5379	TC251623!3	3	2	0.0929	48767.2	9.86
A5379-2	5379	TC268994!2	3	2	0.1505	29819.8	9.52
A5378-1	5378	CotAD_71370	3	2	0.2262	9040.31	4.54
A5378-2	5378	Cotton_A_16250	3	2	0.1557	13402.2	5.11
A5377-1	5377	CotAD_69429	3	2	0.0472	41903.1	7.62
A5376-2	5376	CotAD_02152	3	2	0.0883	43009.5	7.13
A5376-1	5376	CotAD_68747	3	2	0.0879	43254.7	7.13
A5376-3	5376	Cotton_D_gene_10002315	3	2	0.0885	42995.4	6.8
A5376-4	5376	TC243036!2	3	2	0.0919	41694.9	6.17
A5375-1	5375	CotAD_68110	3	2	0.0434	68280.8	9.59
A5374-1	5374	CotAD_67245	3	2	0.0664	64890.8	5.53
A5373-3	5373	CotAD_12120	3	2	0.043	54630.9	5.06
A5373-5	5373	CotAD_33390	3	2	0.043	54623.9	5.06
A5373-4	5373	CotAD_56181	3	2	0.0369	63541.2	5.72
A5373-2	5373	CotAD_64375	3	2	0.1544	15511.4	5.16
A5373-1	5373	CotAD_66485	3	2	0.0369	63615.4	5.78
A5373-10	5373	Cotton_A_00840	3	2	0.0398	58953.6	5.16
A5373-11	5373	Cotton_A_27334	3	2	0.037	63580.4	5.84
A5373-8	5373	Cotton_D_gene_10029603	3	2	0.037	63599.3	5.66
A5373-7	5373	Cotton_D_gene_10030011	3	2	0.0398	58942.6	5.16
A5373-12	5373	ES840312!1	3	2	0.1221	19179.5	4.74
A5373-13	5373	TC257795!1	3	2	0.0436	53762	5.05
A5373-9	5373	TC268874!3	3	2	0.0334	68359.9	5.74
A5373-6	5373	TC269711!3	3	2	0.0702	34352.5	8.52
A5372-2	5372	CotAD_65919	3	2	0.0706	35946.5	8.82
A5372-1	5372	CotAD_66136	3	2	0.0706	35997.6	8.83
A5372-3	5372	Cotton_D_gene_10016610	3	2	0.0708	35997.6	8.83
A5371-1	5371	CotAD_65869	3	2	0.0573	54025.4	6.15
A5371-2	5371	Cotton_A_18782	3	2	0.0574	54025.4	6.15
A5371-3	5371	Cotton_D_gene_10029014	3	2	0.0597	51934.2	6.25
A5370-1	5370	CotAD_65232	3	2	0.0948	34974.8	4.95
A5369-2	5369	CotAD_05314	3	2	0.0913	46841.5	6.95
A5369-1	5369	CotAD_65092	3	2	0.0913	46868.6	7.25
A5369-8	5369	Cotton_A_29962	3	2	0.0744	49815.6	9.49
A5369-7	5369	Cotton_D_gene_10015738	3	2	0.0915	46864.6	7.25
A5369-3	5369	DW233640!3	3	2	0.2349	18661	6.36
A5369-5	5369	TC233620!1	3	2	0.0747	57959.9	9.03
A5369-4	5369	TC244857!2	3	2	0.1403	31296.9	9.18
A5369-6	5369	TC247350!1	3	2	0.1765	24952.7	9.21
A5368-2	5368	CotAD_21918	3	2	0.044	63319.7	7.01
A5368-3	5368	CotAD_21919	3	2	0.0436	63791.8	8.91
A5368-1	5368	CotAD_64662	3	2	0.0314	88657.2	9.11
A5368-5	5368	Cotton_A_18925	3	2	0.0439	63587.7	9.12
A5368-4	5368	Cotton_A_18926	3	2	0.044	63619.2	7.03
A5367-1	5367	CotAD_62086	3	2	0.1009	35136	9.21
A5367-3	5367	Cotton_A_28728	3	2	0.1053	33350.5	8.47
A5367-2	5367	Cotton_D_gene_10022001	3	2	0.1592	23246.6	9.22
A5366-1	5366	CotAD_61085	3	2	0.3178	11414.8	5.54
A5366-4	5366	Cotton_A_05472	3	2	0.1988	18548.9	5.79
A5366-2	5366	Cotton_D_gene_10013104	3	2	0.3579	10196.5	5.65
A5366-3	5366	TC259046!3	3	2	0.1762	21513.3	9.1
A5365-1	5365	CotAD_60387	3	2	0.0987	33965.7	5.94
A5365-3	5365	Cotton_A_03412	3	2	0.099	33965.7	5.94
A5365-4	5365	TC235044!2	3	2	0.0648	52154.8	8.16
A5365-2	5365	TC262822!3	3	2	0.0593	56989.6	8.86
A5364-1	5364	CotAD_60246	3	2	0.0919	42398.2	9.28
A5364-2	5364	Cotton_D_gene_10001879	3	2	0.1015	38494.6	9.24
A5363-1	5363	CotAD_60094	3	2	0.3077	9678	10
A5362-1	5362	CotAD_59658	3	2	0.3955	14854.9	5.9
A5361-3	5361	CotAD_00370	3	2	0.1713	23268.4	5.63
A5361-1	5361	CotAD_59466	3	2	0.1713	23358.5	5.64
A5361-2	5361	Cotton_D_gene_10037329	3	2	0.1721	23419.5	5.53
A5360-4	5360	CotAD_37023	3	2	0.1199	31318.3	9.3
A5360-1	5360	CotAD_58484	3	2	0.1292	28936.6	9.28
A5360-7	5360	Cotton_A_22738	3	2	0.1268	29510.2	9.19
A5360-2	5360	Cotton_D_gene_10036828	3	2	0.1268	29494.2	9.19
A5360-6	5360	DW506491!1	3	2	0.1923	20047.2	9.66
A5360-3	5360	TC230954!3	3	2	0.0875	44219.2	9.41
A5360-5	5360	TC280344!3	3	2	0.0866	44525.9	9.25
A5359-1	5359	CotAD_57332	3	2	0.0721	48359.4	6.14
A5359-3	5359	Cotton_A_34670	3	2	0.0745	46852.7	5.89
A5359-2	5359	Cotton_D_gene_10011117	3	2	0.0745	46765.6	6.06
A5358-2	5358	CotAD_23170	3	2	0.0502	37117.4	9.67
A5358-1	5358	CotAD_56816	3	2	0.0502	37110.4	9.63
A5358-3	5358	Cotton_A_36130	3	2	0.0503	37103.4	9.67
A5357-1	5357	CotAD_55269	3	2	0.0467	61131.3	5.91
A5357-3	5357	CO123188!-3	3	2	0.1097	26394.9	5.35
A5357-4	5357	ES851112!1	3	2	0.0648	44698.3	8.99
A5357-2	5357	TC279915!1	3	2	0.0922	32658.5	9.16
A5356-1	5356	CotAD_54158	3	2	0.0548	72184.1	5.51
A5355-2	5355	CotAD_09687	3	2	0.0623	65253.1	9.41
A5355-1	5355	CotAD_53983	3	2	0.0623	65307.1	9.5
A5355-4	5355	Cotton_A_05446	3	2	0.0624	65351.2	9.49
A5355-3	5355	Cotton_D_gene_10031782	3	2	0.0624	65328.2	9.46
A5354-3	5354	CotAD_02241	3	2	0.0686	50392.8	5.25
A5354-1	5354	CotAD_53599	3	2	0.0686	50323.7	5.31
A5354-4	5354	Cotton_A_30224	3	2	0.0446	77888.4	6.57
A5354-2	5354	TC249578!3	3	2	0.0525	66564.7	5.96
A5353-4	5353	CotAD_06939	3	2	0.0216	119971	5.35
A5353-2	5353	CotAD_11022	3	2	0.0216	119899	5.38
A5353-3	5353	CotAD_15426	3	2	0.0206	125484	5.38
A5353-1	5353	CotAD_53333	3	2	0.0216	119858	5.3
A5353-7	5353	Cotton_A_10647	3	2	0.0216	119820	5.27
A5353-8	5353	Cotton_A_21870	3	2	0.0216	119987	5.35
A5353-5	5353	Cotton_D_gene_10013558	3	2	0.0216	119802	5.3
A5353-6	5353	Cotton_D_gene_10022331	3	2	0.0216	119876	5.38
A5352-2	5352	CotAD_29365	3	2	0.0557	55828.3	5.53
A5352-1	5352	CotAD_53224	3	2	0.0581	53854.2	5.59
A5352-4	5352	Cotton_A_23761	3	2	0.0535	58457.5	5.59
A5352-3	5352	Cotton_D_gene_10036411	3	2	0.0552	56875.6	5.66
A5351-1	5351	CotAD_52911	3	2	0.0359	104151	5.89
A5351-2	5351	Cotton_A_01272	3	2	0.0366	102407	6.08
A5350-2	5350	CotAD_46628	3	2	0.0259	165529	4.61
A5350-1	5350	CotAD_51683	3	2	0.0259	165406	4.59
A5350-3	5350	Cotton_D_gene_10010519	3	2	0.0259	165542	4.6
A5349-1	5349	CotAD_49731	3	2	0.4634	8793.8	5.25
A5348-1	5348	CotAD_47275	3	2	0.0581	55984.2	6.65
A5347-3	5347	CotAD_08172	3	2	0.2105	8612.57	4.85
A5347-1	5347	CotAD_46559	3	2	0.1159	15838.6	4.92
A5347-6	5347	Cotton_A_27532	3	2	0.2133	8741.73	4.85
A5347-2	5347	BQ401633!3	3	2	0.0825	22608.9	9.82
A5347-4	5347	Cotton_D_gene_10020988	3	2	0.1416	13138.6	4.74
A5347-5	5347	TC258869!-3	3	2	0.0784	23762.8	8.18
A5346-2	5346	CotAD_26506	3	2	0.0821	36144.1	9.02
A5346-1	5346	CotAD_45867	3	2	0.0821	36234.2	8.92
A5346-3	5346	Cotton_A_19789	3	2	0.0823	36220.2	8.92
A5346-5	5346	Cotton_D_gene_10001343	3	2	0.0823	36142.1	9.02
A5346-4	5346	TC252111!3	3	2	0.1205	25654.4	7.9
A5345-1	5345	CotAD_43538	3	2	0.2113	20984	9.05
A5345-4	5345	CotAD_50602	3	2	0.2113	21147.2	9.14
A5345-3	5345	CotAD_58870	3	2	0.2113	20984	9.05
A5345-6	5345	Cotton_A_22695	3	2	0.2124	21115.2	9.37
A5345-2	5345	Cotton_D_gene_10034996	3	2	0.2124	21053.1	9.25
A5345-5	5345	TC234829!1	3	2	0.1559	29259.5	9.04
A5345-8	5345	TC237084!1	3	2	0.1459	31406.2	9.48
A5345-7	5345	TC269107!2	3	2	0.1306	35943.3	9.52
A5344-3	5344	CotAD_01968	3	2	0.4727	6121.06	5.99
A5344-1	5344	CotAD_43091	3	2	0.4727	6149.11	5.99
A5344-4	5344	Cotton_A_18152	3	2	0.4815	6149.11	5.99
A5344-2	5344	Cotton_D_gene_10005166	3	2	0.4815	6121.06	5.99
A5343-1	5343	CotAD_41760	3	2	0.1016	48885.7	5.41
A5343-2	5343	Cotton_D_gene_10030184	3	2	0.1009	49272.3	5.66
A5342-1	5342	CotAD_40219	3	2	0.0654	43162.5	6
A5341-1	5341	CotAD_40140	3	2	0.0402	76721.2	5.69
A5341-3	5341	Cotton_A_03045	3	2	0.0335	92348.6	6.59
A5341-2	5341	Cotton_D_gene_10001952	3	2	0.0319	97156.1	6.24
A5340-1	5340	CotAD_39661	3	2	0.0719	36083.7	9.69
A5340-3	5340	CotAD_45624	3	2	0.0757	33999.4	9.24
A5340-5	5340	Cotton_A_30023	3	2	0.0787	32629.7	9.55
A5340-4	5340	Cotton_D_gene_10026085	3	2	0.0787	32580.7	9.56
A5340-2	5340	TC270240!1	3	2	0.0949	28457.5	9.33
A5339-1	5339	CotAD_36824	3	2	0.1472	17671.2	9.26
A5338-1	5338	CotAD_36538	3	2	0.0533	94270.4	5.72
A5338-3	5338	CotAD_72106	3	2	0.0544	92568.4	5.69
A5338-4	5338	Cotton_A_04280	3	2	0.0531	94791	5.61
A5338-2	5338	Cotton_D_gene_10006601	3	2	0.0631	79872.9	5.8
A5337-1	5337	CotAD_36267	3	2	0.0729	47779.7	5.57
A5337-3	5337	CotAD_47830	3	2	0.0729	47799.7	5.68
A5337-5	5337	Cotton_A_24093	3	2	0.0731	47758.7	5.79
A5337-4	5337	Cotton_D_gene_10026640	3	2	0.0731	47767.7	5.68
A5337-2	5337	TC255243!2	3	2	0.0752	47499.9	5.97
A5336-1	5336	CotAD_36160	3	2	0.0822	24936.1	9.58
A5336-3	5336	Cotton_A_13300	3	2	0.0826	24985.2	9.63
A5336-2	5336	Cotton_D_gene_10028381	3	2	0.0741	27852.3	9.6
A5335-1	5335	CotAD_35544	3	2	0.0136	242377	6.34
A5335-2	5335	Cotton_A_17734	3	2	0.0136	242717	6.46
A5335-3	5335	Cotton_D_gene_10030827	3	2	0.0136	242353	6.29
A5334-1	5334	CotAD_33447	3	2	0.0239	117787	9.1
A5334-2	5334	Cotton_A_07491	3	2	0.0193	148447	9.34
A5333-1	5333	CotAD_31952	3	2	0.0602	69882.5	9.55
A5333-2	5333	Cotton_A_17637	3	2	0.0602	70072.7	9.63
A5332-1	5332	CotAD_31268	3	2	0.0604	54685	7.42
A5331-2	5331	CotAD_17878	3	2	0.1012	38282.3	6.12
A5331-1	5331	CotAD_31030	3	2	0.1012	38314.4	6.12
A5331-4	5331	Cotton_A_18587	3	2	0.1014	38306.4	6.12
A5331-3	5331	Cotton_D_gene_10034927	3	2	0.1014	38573.6	6.22
A5330-4	5330	CotAD_18611	3	2	0.0957	34057.3	4.97
A5330-1	5330	CotAD_30888	3	2	0.0873	37455.3	4.95
A5330-3	5330	Cotton_A_08411	3	2	0.0929	35180.6	4.89
A5330-2	5330	Cotton_D_gene_10019114	3	2	0.0967	33746	4.91
A5329-3	5329	CotAD_17514	3	2	0.0879	33614.2	8.84
A5329-1	5329	CotAD_28661	3	2	0.1534	19498.3	6.61
A5329-2	5329	CotAD_57304	3	2	0.0879	33532.1	8.85
A5329-4	5329	Cotton_A_07171	3	2	0.0925	31952.2	8.37
A5328-1	5328	CotAD_27245	3	2	0.0348	92397.1	6.69
A5328-2	5328	Cotton_D_gene_10006831	3	2	0.0288	111026	7
A5327-1	5327	CotAD_26854	3	2	0.073	64610.8	5.71
A5326-1	5326	CotAD_26791	3	2	0.0445	64868	5.4
A5326-2	5326	Cotton_D_gene_10029795	3	2	0.0443	65359.5	5.32
A5325-1	5325	CotAD_24662	3	2	0.0866	39277.4	8.13
A5325-2	5325	CotAD_70057	3	2	0.0866	39321.4	7.65
A5325-4	5325	Cotton_A_22825	3	2	0.0868	39263.3	8.13
A5325-3	5325	Cotton_D_gene_10023736	3	2	0.0868	39307.5	8.13
A5324-1	5324	CotAD_24610	3	2	0.034	70327.3	7.1
A5324-2	5324	Cotton_D_gene_10008959	3	2	0.034	70383.3	7.1
A5323-1	5323	CotAD_20807	3	2	0.2874	9530.01	9.04
A5323-2	5323	CotAD_53197	3	2	0.2874	9557.07	9.19
A5322-1	5322	CotAD_20492	3	2	0.0423	75443.6	8.89
A5322-2	5322	Cotton_A_07767	3	2	0.0423	75476.6	9.07
A5321-1	5321	CotAD_20064	3	2	0.0868	28829.7	5.59
A5320-2	5320	CotAD_13561	3	2	0.0905	46819.8	7
A5320-1	5320	CotAD_19999	3	2	0.0905	46809.6	6.08
A5320-5	5320	Cotton_A_01868	3	2	0.0907	46809.6	6.08
A5320-4	5320	Cotton_D_gene_10036022	3	2	0.0907	46855.8	6.29
A5320-3	5320	TC230688!2	3	2	0.0972	43600.8	8.35
A5319-1	5319	CotAD_18446	3	2	0.1329	17840.1	7.94
A5319-3	5319	Cotton_A_06979	3	2	0.1338	17745	6.76
A5319-2	5319	Cotton_D_gene_10032203	3	2	0.1338	17840.1	7.94
A5318-1	5318	CotAD_18083	3	2	0.0462	85323.4	9.2
A5318-4	5318	Cotton_A_16566	3	2	0.0463	85309.4	8.98
A5318-2	5318	Cotton_D_gene_10009533	3	2	0.0503	78004.1	9.22
A5318-3	5318	TC240465!2	3	2	0.0494	81695.6	9.6
A5317-1	5317	CotAD_18016	3	2	0.0442	70138.4	7.94
A5317-3	5317	CotAD_65494	3	2	0.0253	122760	6.95
A5317-2	5317	Cotton_A_23258	3	2	0.0461	67200.1	7.73
A5317-4	5317	Cotton_D_gene_10005563	3	2	0.0252	124211	8.24
A5316-1	5316	CotAD_17518	3	2	0.1166	31669.7	5.37
A5315-1	5315	CotAD_16227	3	2	0.0545	46017.9	9.73
A5315-2	5315	CotAD_22071	3	2	0.0548	45757	9.56
A5315-7	5315	CotAD_26482	3	2	0.0546	45826.8	9.54
A5315-8	5315	CotAD_61305	3	2	0.0546	45800.8	9.54
A5315-6	5315	CotAD_76157	3	2	0.0546	45842.8	9.54
A5315-5	5315	Cotton_A_06139	3	2	0.0519	48533.9	9.54
A5315-9	5315	Cotton_A_27952	3	2	0.0548	45861.9	9.59
A5315-4	5315	Cotton_D_gene_10008875	3	2	0.0546	46043	9.76
A5315-10	5315	Cotton_D_gene_10033497	3	2	0.0548	45841.8	9.54
A5315-3	5315	TC263453!2	3	2	0.0689	37348	9.77
A5314-10	5314	CotAD_07864	3	2	0.0413	59083.1	9.56
A5314-7	5314	CotAD_07866	3	2	0.0413	59083.1	9.56
A5314-1	5314	CotAD_15596	3	2	0.0407	60048.9	9.53
A5314-2	5314	CotAD_16819	3	2	0.0411	59272.3	9.48
A5314-9	5314	Cotton_A_28621	3	2	0.0412	59345.4	9.56
A5314-6	5314	Cotton_A_31393	3	2	0.0404	60483.5	9.53
A5314-4	5314	Cotton_D_gene_10008573	3	2	0.0407	60082	9.53
A5314-5	5314	Cotton_D_gene_10019349	3	2	0.0414	59200.2	9.48
A5314-3	5314	TC270014!2	3	2	0.0469	52594.2	10.14
A5314-8	5314	TC275178!2	3	2	0.0595	41141.2	10.28
A5313-1	5313	CotAD_15589	3	2	0.1182	32367.3	8.08
A5313-2	5313	CotAD_56243	3	2	0.1144	33260.1	8.39
A5313-4	5313	Cotton_A_31397	3	2	0.1155	33040.9	8.39
A5313-5	5313	Cotton_D_gene_10008579	3	2	0.1178	32489.4	8.34
A5313-3	5313	ES831341!3	3	2	0.1111	35625.6	9.36
A5312-1	5312	CotAD_14630	3	2	0.1233	24235.9	8.77
A5312-2	5312	Cotton_D_gene_10002564	3	2	0.0821	36567.6	9.26
A5312-3	5312	TC252471!2	3	2	0.0568	53624.6	9
A5311-1	5311	CotAD_14329	3	2	0.0471	93389.4	5.42
A5311-2	5311	Cotton_A_06375	3	2	0.0429	102038	5.69
A5310-1	5310	CotAD_13440	3	2	0.0364	87174.9	4.8
A5310-3	5310	CO071968!1	3	2	0.107	29762.5	4.73
A5310-2	5310	Cotton_D_gene_10034012	3	2	0.0365	87206.9	4.79
A5309-1	5309	CotAD_12712	3	2	0.0171	89670.3	8.45
A5309-2	5309	CotAD_58083	3	2	0.0172	89187.6	8.56
A5309-3	5309	Cotton_A_14566	3	2	0.0172	89148.5	8.36
A5308-1	5308	CotAD_12427	3	2	0.1478	24924.2	5.49
A5308-2	5308	Cotton_A_11043	3	2	0.1485	24910.1	5.34
A5307-1	5307	CotAD_11919	3	2	0.0486	52109.5	5.07
A5307-4	5307	CotAD_24534	3	2	0.0482	52873.1	4.85
A5307-5	5307	Cotton_A_10180	3	2	0.0485	52453.7	4.97
A5307-3	5307	Cotton_A_25535	3	2	0.0487	52084.3	4.97
A5307-2	5307	Cotton_D_gene_10011461	3	2	0.0489	52093.3	4.97
A5307-7	5307	Cotton_D_gene_10021870	3	2	0.0486	52404.7	4.91
A5307-6	5307	TC260984!1	3	2	0.0467	54407.7	9.39
A5306-1	5306	CotAD_10306	3	2	0.0386	97727.2	5.84
A5306-2	5306	Cotton_A_12434	3	2	0.0386	97733.2	5.77
A5305-4	5305	CotAD_05392	3	2	0.0958	34571.2	5.06
A5305-1	5305	CotAD_10045	3	2	0.0962	34517.1	5.03
A5305-3	5305	Cotton_A_09472	3	2	0.0965	34517.1	5.03
A5305-2	5305	Cotton_D_gene_10032829	3	2	0.0965	34542.1	5.02
A5305-5	5305	TC233240!1	3	2	0.0719	46844.3	9.1
A5304-1	5304	CotAD_08005	3	2	0.0842	43954.2	9.25
A5303-1	5303	CotAD_07958	3	2	0.0607	41602.6	7.17
A5302-1	5302	CotAD_07884	3	2	0.0374	74660.6	5.4
A5302-2	5302	Cotton_D_gene_10019368	3	2	0.0386	72118.6	5.26
A5301-1	5301	CotAD_07619	3	2	0.0713	52163.1	8.2
A5300-1	5300	CotAD_06898	3	2	0.0189	168593	5.26
A5300-2	5300	CotAD_10969	3	2	0.0193	164974	5.3
A5300-4	5300	Cotton_A_09098	3	2	0.0192	166590	5.32
A5300-3	5300	Cotton_D_gene_10022376	3	2	0.0192	166444	5.32
A5299-1	5299	CotAD_05462	3	2	0.0563	53124.4	5.84
A5299-3	5299	CotAD_10167	3	2	0.0563	52942.2	5.71
A5299-7	5299	CotAD_15798	3	2	0.0561	52651.9	7.92
A5299-8	5299	CotAD_39849	3	2	0.0675	44512.7	7.54
A5299-9	5299	CotAD_42316	3	2	0.0561	52817.2	5.91
A5299-6	5299	CotAD_50040	3	2	0.0561	52797.3	5.98
A5299-4	5299	CotAD_67534	3	2	0.0561	52616	7.02
A5299-5	5299	CotAD_74370	3	2	0.0561	53108.6	6.99
A5299-12	5299	Cotton_A_15494	3	2	0.0564	53041.3	5.84
A5299-10	5299	Cotton_A_29493	3	2	0.0563	52616	7.02
A5299-11	5299	Cotton_A_32127	3	2	0.0563	52909.3	5.83
A5299-2	5299	Cotton_A_35254	3	2	0.0563	53108.6	6.99
A5298-1	5298	CotAD_04288	3	2	0.1026	37470.6	8.62
A5297-1	5297	CotAD_01307	3	2	0.0919	40561.4	9.45
A5296-1	5296	CotAD_01232	3	2	0.071	40320.6	6.42
A5295-1	5295	CotAD_01100	3	2	0.0319	96748.1	8.88
A5295-4	5295	CotAD_63204	3	2	0.0324	95378.6	8.96
A5295-2	5295	Cotton_A_12977	3	2	0.0324	95407.6	8.94
A5295-3	5295	Cotton_D_gene_10029145	3	2	0.0326	94912.8	8.87
A5294-1	5294	CotAD_00153	3	2	0.0977	19616.3	9.9
A5293-3	5293	Cotton_A_38446	3	2	0.0579	47630.4	8.83
A5293-1	5293	CO081874!3	3	2	0.085	32472.7	7.93
A5293-2	5293	Cotton_D_gene_10032420	3	2	0.0517	53495.1	8.94
A5292-1	5292	CO079347!-1	3	2	0.109	31125.8	5.96
A5291-2	5291	CotAD_14395	3	2	0.0492	68437.9	9.18
A5291-1	5291	Cotton_A_38238	3	2	0.0493	68441	9.22
A5290-4	5290	CotAD_40775	3	2	0.0501	73199.2	8.68
A5290-1	5290	Cotton_A_38091	3	2	0.053	69673.1	8.51
A5290-2	5290	Cotton_D_gene_10029905	3	2	0.0503	72990.9	8.68
A5290-3	5290	TC262665!2	3	2	0.0702	51876.6	7.28
A5289-3	5289	CotAD_53751	3	2	0.0469	89772.9	6.05
A5289-2	5289	CotAD_67475	3	2	0.0469	89884	6.01
A5289-1	5289	Cotton_A_36908	3	2	0.047	89839	5.98
A5289-4	5289	Cotton_D_gene_10040514	3	2	0.047	89778.8	6.05
A5288-6	5288	CotAD_42623	3	2	0.1031	43577.6	4.9
A5288-5	5288	CotAD_54640	3	2	0.1914	23614.6	5.08
A5288-8	5288	CotAD_71528	3	2	0.2051	21614.3	4.93
A5288-1	5288	Cotton_A_32299	3	2	0.2899	15602.6	4.84
A5288-2	5288	Cotton_D_gene_10028518	3	2	0.2941	15322.2	4.71
A5288-3	5288	ES829528!-2	3	2	0.0962	46975.8	9.46
A5288-7	5288	TC248909!1	3	2	0.186	24244.8	4.81
A5288-4	5288	TC254715!1	3	2	0.1724	26360.1	5.05
A5287-2	5287	CotAD_57725	3	2	0.0811	36086.4	9.65
A5287-1	5287	Cotton_A_30820	3	2	0.0813	36042.4	9.61
A5286-2	5286	CotAD_02842	3	2	0.1832	14361.2	6.89
A5286-3	5286	CotAD_30895	3	2	0.1832	14301.2	6.88
A5286-1	5286	Cotton_A_29678	3	2	0.1846	14301.2	6.88
A5285-1	5285	Cotton_A_28169	3	2	0.0462	72913	5.91
A5284-1	5284	Cotton_A_27540	3	2	0.017	152049	6.31
A5283-2	5283	CotAD_63435	3	2	0.034	129059	5.79
A5283-1	5283	Cotton_A_27384	3	2	0.0343	129238	5.7
A5282-2	5282	CotAD_19926	3	2	0.0435	49229.1	9.46
A5282-3	5282	CotAD_69657	3	2	0.0435	49213.1	9.51
A5282-1	5282	Cotton_A_27368	3	2	0.0361	58525	9.49
A5281-3	5281	CotAD_12899	3	2	0.0445	69847	5.97
A5281-2	5281	CotAD_44760	3	2	0.0385	80930.7	6.45
A5281-1	5281	Cotton_A_27162	3	2	0.0384	81363.3	6.8
A5280-4	5280	CotAD_49887	3	2	0.0257	62022.4	4.5
A5280-3	5280	CotAD_50016	3	2	0.0246	64474.2	4.52
A5280-1	5280	Cotton_A_26605	3	2	0.0253	63109.6	4.53
A5280-2	5280	Cotton_D_gene_10030553	3	2	0.0254	62664.1	4.54
A5279-4	5279	CotAD_40821	3	2	0.0594	46065.3	5.99
A5279-3	5279	CotAD_69881	3	2	0.0561	48884.7	5.87
A5279-1	5279	Cotton_A_26003	3	2	0.0595	46152.4	5.82
A5279-2	5279	Cotton_D_gene_10020186	3	2	0.0595	46099.4	5.94
A5279-5	5279	TC232820!2	3	2	0.0591	46137.8	6.71
A5278-13	5278	CotAD_20369	3	2	0.0938	30852.5	8.6
A5278-14	5278	CotAD_67622	3	2	0.1093	26278.7	8.08
A5278-2	5278	Cotton_A_11653	3	2	0.0941	30852.5	8.6
A5278-1	5278	Cotton_A_25965	3	2	0.0941	30906.5	8.6
A5278-8	5278	BE052886!3	3	2	0.1274	22901.4	6.7
A5278-4	5278	Cotton_D_gene_10001552	3	2	0.0941	30920.5	8.6
A5278-5	5278	Cotton_D_gene_10003739	3	2	0.0941	30852.5	8.6
A5278-9	5278	EX172460!3	3	2	0.1007	29087.5	8.37
A5278-7	5278	TC230183!1	3	2	0.0619	47365.8	10.12
A5278-16	5278	TC230323!3	3	2	0.0687	43261.9	8.83
A5278-11	5278	TC230482!1	3	2	0.054	55898.1	9.86
A5278-6	5278	TC230571!3	3	2	0.0615	47952.7	9.61
A5278-3	5278	TC230985!2	3	2	0.0728	40590.2	9.31
A5278-17	5278	TC231339!3	3	2	0.0774	38049.8	6.72
A5278-12	5278	TC239565!1	3	2	0.0678	43861.8	9.57
A5278-10	5278	TC247149!1	3	2	0.1111	25919.2	8.8
A5278-18	5278	TC275498!1	3	2	0.0748	40104.5	8.28
A5278-15	5278	TC276166!3	3	2	0.1452	20137.2	6.63
A5277-4	5277	CotAD_47540	3	2	0.1284	24288.2	6.85
A5277-3	5277	CotAD_68732	3	2	0.1162	26979.5	9.08
A5277-1	5277	Cotton_A_25831	3	2	0.1233	25537.8	9.03
A5277-2	5277	Cotton_D_gene_10026269	3	2	0.129	24288.2	6.85
A5277-5	5277	TC231683!3	3	2	0.0685	46687.4	9.49
A5277-6	5277	TC241099!1	3	2	0.1129	28082.7	8.82
A5277-7	5277	TC253520!2	3	2	0.0757	43299.8	9.66
A5276-2	5276	CotAD_40671	3	2	0.095	40277.2	7.09
A5276-4	5276	CotAD_62944	3	2	0.1076	35382.4	7.14
A5276-1	5276	Cotton_A_23934	3	2	0.1076	35581.7	6.76
A5276-3	5276	Cotton_D_gene_10032007	3	2	0.1076	35612.7	7.11
A5275-2	5275	CotAD_01825	3	2	0.0246	132707	8.26
A5275-3	5275	CotAD_42819	3	2	0.0246	132732	8.18
A5275-1	5275	Cotton_A_23882	3	2	0.0247	132826	8.28
A5274-2	5274	CotAD_16474	3	2	0.0411	66732	5.94
A5274-4	5274	CotAD_34525	3	2	0.0394	69389.1	5.91
A5274-1	5274	Cotton_A_23746	3	2	0.0395	69445.1	5.85
A5274-3	5274	Cotton_D_gene_10028436	3	2	0.0395	69434.1	5.94
A5273-2	5273	CotAD_44751	3	2	0.1272	37301.7	6.37
A5273-1	5273	Cotton_A_22024	3	2	0.1268	37537	6.83
A5272-4	5272	CotAD_10929	3	2	0.1958	20869	9.6
A5272-1	5272	Cotton_A_20591	3	2	0.1947	21251.3	7.85
A5272-3	5272	TC236856!1	3	2	0.0871	47641.2	10.31
A5272-2	5272	TC259277!2	3	2	0.1574	26340.2	10.06
A5272-5	5272	TC280030!2	3	2	0.076	55638.4	8.84
A5271-2	5271	CotAD_04171	3	2	0.3196	10836.3	5.85
A5271-1	5271	Cotton_A_20142	3	2	0.2263	15187.2	8.76
A5270-1	5270	Cotton_A_19547	3	2	0.0905	47375.2	5.77
A5269-2	5269	CotAD_28562	3	2	0.2441	13030.6	9.44
A5269-1	5269	Cotton_A_19048	3	2	0.246	13118.6	9.27
A5268-3	5268	CotAD_09734	3	2	0.0226	117319	9.07
A5268-4	5268	CotAD_26983	3	2	0.0367	72838	9.03
A5268-1	5268	Cotton_A_18954	3	2	0.0324	81558.7	8.81
A5268-2	5268	Cotton_D_gene_10031727	3	2	0.0324	81506.6	8.94
A5268-6	5268	TC237384!2	3	2	0.0319	82933.3	9.29
A5268-5	5268	TC243873!3	3	2	0.0598	44687.9	9.54
A5267-3	5267	CotAD_47491	3	2	0.0496	79494.8	8.88
A5267-1	5267	Cotton_A_18818	3	2	0.0497	79343.6	8.96
A5267-2	5267	Cotton_D_gene_10029049	3	2	0.0501	78755.8	8.77
A5266-5	5266	CotAD_42093	3	2	0.1346	17364.8	10.41
A5266-1	5266	Cotton_A_18461	3	2	0.1355	17423	10.41
A5266-2	5266	BF272717!3	3	2	0.1099	21986.7	10.9
A5266-3	5266	Cotton_D_gene_10007251	3	2	0.1567	15197.3	10.41
A5266-4	5266	ES793849!2	3	2	0.0843	28122.7	10.38
A5266-6	5266	TC243848!1	3	2	0.0843	28146.9	10.34
A5265-2	5265	CotAD_49940	3	2	0.0382	63247.2	8.37
A5265-1	5265	Cotton_A_18314	3	2	0.0426	56389.2	8.3
A5264-1	5264	Cotton_A_15163	3	2	0.0469	85202.2	9.32
A5264-2	5264	TC279837!3	3	2	0.0758	51211.2	9.52
A5263-4	5263	CotAD_16960	3	2	0.0482	64195.2	6.15
A5263-6	5263	CotAD_21693	3	2	0.0519	59679.3	6.43
A5263-1	5263	Cotton_A_14405	3	2	0.0455	68125.5	6.19
A5263-5	5263	Cotton_D_gene_10035698	3	2	0.0455	68105.6	6.28
A5263-3	5263	ES804167!-3	3	2	0.0831	37172.7	10.04
A5263-7	5263	TC234355!3	3	2	0.0714	44411.6	9.57
A5263-2	5263	TC239903!-1	3	2	0.052	60339.1	9.18
A5262-2	5262	CotAD_04931	3	2	0.0494	50430.1	6.61
A5262-1	5262	Cotton_A_14323	3	2	0.0495	50598.3	6.43
A5262-3	5262	Cotton_D_gene_10027372	3	2	0.0495	50402.1	6.84
A5261-4	5261	CotAD_24736	3	2	0.1282	34398.1	8.43
A5261-3	5261	CotAD_60049	3	2	0.1282	34410	7.69
A5261-1	5261	Cotton_A_14216	3	2	0.1286	34438	7.69
A5261-2	5261	Cotton_D_gene_10020831	3	2	0.1286	34381.9	7.14
A5260-2	5260	CotAD_01095	3	2	0.0677	43507.3	4.97
A5260-3	5260	CotAD_63209	3	2	0.0736	40032.3	4.81
A5260-1	5260	Cotton_A_12982	3	2	0.0748	39459.6	4.9
A5260-4	5260	Cotton_D_gene_10029140	3	2	0.0748	39487.7	4.9
A5260-5	5260	TC241261!3	3	2	0.0891	33517.1	5.93
A5259-3	5259	CotAD_55482	3	2	0.0585	39544.4	9.24
A5259-1	5259	Cotton_A_12335	3	2	0.0572	40369.3	9.35
A5259-2	5259	TC236076!2	3	2	0.0682	33956.3	9.96
A5258-3	5258	CotAD_19124	3	2	0.0509	64924.1	5.35
A5258-1	5258	Cotton_A_11944	3	2	0.0515	64194.1	5.4
A5258-2	5258	TC232536!1	3	2	0.0459	72454.4	8.14
A5257-2	5257	CotAD_08621	3	2	0.0198	115602	6.36
A5257-4	5257	CotAD_37063	3	2	0.0198	115709	6.4
A5257-1	5257	Cotton_A_11243	3	2	0.0198	115686	6.4
A5257-3	5257	Cotton_D_gene_10036563	3	2	0.0198	115818	6.26
A5256-2	5256	CotAD_04614	3	2	0.0381	46465.3	8.48
A5256-1	5256	Cotton_A_10530	3	2	0.0382	46420.2	8.02
A5255-1	5255	Cotton_A_10224	3	2	0.1066	36269.8	7.12
A5255-2	5255	ES847902!3	3	2	0.1118	35035.4	8.6
A5255-3	5255	TC256056!1	3	2	0.109	35386.7	5.96
A5254-2	5254	CotAD_17280	3	2	0.0242	182245	9.09
A5254-1	5254	Cotton_A_09671	3	2	0.0242	182623	8.97
A5254-3	5254	Cotton_D_gene_10021389	3	2	0.0242	182178	9.04
A5253-2	5253	CotAD_60619	3	2	0.0726	35342.1	6.13
A5253-1	5253	Cotton_A_09613	3	2	0.0728	35314.1	6.13
A5252-3	5252	CotAD_59461	3	2	0.0911	43899.6	8.84
A5252-1	5252	Cotton_A_09324	3	2	0.0914	43824.5	8.69
A5252-2	5252	TC269667!2	3	2	0.1328	30369.8	9.24
A5251-4	5251	CotAD_55369	3	2	0.063	62366.2	4.95
A5251-1	5251	Cotton_A_09292	3	2	0.0631	62393.3	4.95
A5251-2	5251	Cotton_D_gene_10003201	3	2	0.0631	62479.5	4.96
A5251-3	5251	TC275601!2	3	2	0.0499	78723.6	6.4
A5250-6	5250	CotAD_00088	3	2	0.0341	74195	8.11
A5250-5	5250	CotAD_06902	3	2	0.0341	74289.1	7.85
A5250-4	5250	CotAD_10973	3	2	0.0341	74330	8.11
A5250-3	5250	CotAD_41008	3	2	0.0341	74078.9	8.52
A5250-2	5250	Cotton_A_01166	3	2	0.0342	74107.9	8.41
A5250-1	5250	Cotton_A_09102	3	2	0.0342	74288.1	8.11
A5249-3	5249	CotAD_05981	3	2	0.0201	121059	4.81
A5249-2	5249	CotAD_36599	3	2	0.0208	116401	5.31
A5249-1	5249	Cotton_A_08757	3	2	0.0195	125010	4.92
A5248-2	5248	CotAD_72038	3	2	0.0191	115191	5.63
A5248-3	5248	CotAD_73761	3	2	0.0191	115248	5.65
A5248-1	5248	Cotton_A_08590	3	2	0.0191	115224	5.65
A5247-1	5247	Cotton_A_08496	3	2	0.0416	87529.9	6.06
A5246-5	5246	CotAD_64915	3	2	0.0771	52183.3	7.83
A5246-1	5246	Cotton_A_08361	3	2	0.0773	52169.2	7.27
A5246-4	5246	Cotton_D_gene_10005269	3	2	0.1006	40210.5	5.73
A5246-2	5246	DT463008!3	3	2	0.1374	28789.6	9.48
A5246-3	5246	TC248533!2	3	2	0.0653	61964.9	9
A5245-2	5245	CotAD_42838	3	2	0.0996	31791	7.54
A5245-1	5245	Cotton_A_07970	3	2	0.1	31724.8	6.46
A5244-2	5244	CotAD_13890	3	2	0.0632	55082.3	5.6
A5244-1	5244	Cotton_A_07250	3	2	0.0632	55210.5	5.6
A5243-1	5243	Cotton_A_07094	3	2	0.0718	43294.4	5.92
A5242-4	5242	CotAD_04024	3	2	0.0606	55786.2	6.53
A5242-5	5242	CotAD_56330	3	2	0.0648	52376.2	6.48
A5242-1	5242	Cotton_A_05726	3	2	0.0649	52376.2	6.48
A5242-3	5242	Cotton_D_gene_10010579	3	2	0.0607	55848.2	6.35
A5242-2	5242	TC268783!1	3	2	0.0497	69098.7	8.05
A5241-1	5241	Cotton_A_04303	3	2	0.0821	36680.7	9.37
A5240-3	5240	CotAD_11790	3	2	0.0539	73649.4	7.28
A5240-1	5240	Cotton_A_03372	3	2	0.0494	80542.1	7.34
A5240-2	5240	Cotton_D_gene_10022232	3	2	0.0827	48527.9	6.65
A5239-6	5239	CotAD_26736	3	2	0.0588	43529.1	6.2
A5239-4	5239	CotAD_41302	3	2	0.0565	45714.3	5.79
A5239-5	5239	CotAD_59714	3	2	0.0565	45731.3	5.89
A5239-3	5239	CotAD_66015	3	2	0.0588	43448.9	6.2
A5239-1	5239	Cotton_A_02893	3	2	0.0613	41807	6.05
A5239-2	5239	Cotton_A_36734	3	2	0.0567	45697.3	5.89
A5238-1	5238	Cotton_A_02816	3	2	0.2826	10339.9	9.91
A5238-2	5238	Cotton_D_gene_10011680	3	2	0.2826	10339.9	9.91
A5238-3	5238	TC255035!3	3	2	0.1244	22884.3	9.58
A5237-3	5237	CotAD_73187	3	2	0.0625	43368.2	6.36
A5237-1	5237	Cotton_A_02775	3	2	0.0627	43561.6	6.36
A5237-2	5237	Cotton_D_gene_10011715	3	2	0.0627	43355.2	6.22
A5236-3	5236	CotAD_59684	3	2	0.0353	92863.1	4.98
A5236-1	5236	Cotton_A_02611	3	2	0.0351	93689.9	4.93
A5236-2	5236	Cotton_D_gene_10025200	3	2	0.0353	92987.2	4.94
A5235-4	5235	CotAD_14176	3	2	0.1306	24220.6	6.09
A5235-1	5235	Cotton_A_02401	3	2	0.1312	24220.6	6.09
A5235-3	5235	Cotton_D_gene_10017804	3	2	0.1306	24380.8	6.92
A5235-2	5235	TC249569!1	3	2	0.133	23927.7	8.54
A5234-2	5234	CotAD_29569	3	2	0.1516	40907.8	9.12
A5234-1	5234	Cotton_A_02203	3	2	0.152	40851.8	9.07
A5234-3	5234	Cotton_D_gene_10006615	3	2	0.152	40981.9	9.17
A5233-2	5233	CotAD_52097	3	2	0.0417	85052.2	5.63
A5233-3	5233	CotAD_58032	3	2	0.0417	84668.9	5.5
A5233-1	5233	Cotton_A_02153	3	2	0.0417	84777	5.55
A5232-3	5232	CotAD_03843	3	2	0.0699	45839.3	6.22
A5232-2	5232	CotAD_60514	3	2	0.0699	45813.2	6.22
A5232-1	5232	Cotton_A_01929	3	2	0.0681	47185.8	6.42
A5232-4	5232	Cotton_D_gene_10033087	3	2	0.07	45839.3	6.22
A5231-2	5231	CotAD_21795	3	2	0.027	103349	6.19
A5231-1	5231	Cotton_A_01413	3	2	0.027	103447	6.19
A5231-3	5231	Cotton_D_gene_10030642	3	2	0.027	103140	6.21
A5230-8	5230	CotAD_00106	3	2	0.1236	31029.9	4.8
A5230-4	5230	CotAD_06900	3	2	0.1236	31166	4.94
A5230-3	5230	CotAD_10971	3	2	0.1236	31180	4.94
A5230-5	5230	CotAD_40992	3	2	0.0606	63890.2	5.54
A5230-1	5230	Cotton_A_01183	3	2	0.1241	31115	4.86
A5230-2	5230	Cotton_A_09100	3	2	0.1241	31166	4.94
A5230-7	5230	Cotton_D_gene_10022374	3	2	0.1241	31153	4.86
A5230-9	5230	Cotton_D_gene_10037088	3	2	0.1241	31015.9	4.8
A5230-6	5230	TC240010!3	3	2	0.0804	48728.7	6.2
A5229-4	5229	CotAD_00008	3	2	0.0492	65322.1	5.4
A5229-2	5229	CotAD_12510	3	2	0.0492	65321.2	5.34
A5229-1	5229	Cotton_A_01093	3	2	0.0493	65295.1	5.34
A5229-3	5229	Cotton_D_gene_10019096	3	2	0.0493	65314.2	5.35
A5228-1	5228	Cotton_A_00488	3	2	0.161	22053.2	4.25
A5228-2	5228	Cotton_D_gene_10004997	3	2	0.161	22004.1	4.21
A5227-2	5227	CotAD_46637	3	2	0.0867	50225.2	8.44
A5227-3	5227	CotAD_51674	3	2	0.0867	50202	8.47
A5227-1	5227	Cotton_A_00278	3	2	0.0839	51948.1	8.14
A5226-4	5226	CotAD_08961	3	2	0.0803	46769	6.67
A5226-6	5226	CotAD_08962	3	2	0.0803	46814.1	6.67
A5226-5	5226	CotAD_31221	3	2	0.0803	46842.1	6.5
A5226-1	5226	Cotton_A_00129	3	2	0.0805	46873.1	6.5
A5226-3	5226	Cotton_D_gene_10018072	3	2	0.0805	46914.2	6.53
A5226-2	5226	TC232949!3	3	2	0.068	56223	7.86
A5225-1	5225	TC279662!1	4	2	0.0497	39734.3	9.52
A5224-9	5224	CotAD_56553	4	2	0.1198	39663.9	6.07
A5224-4	5224	CotAD_65013	4	2	0.1211	39087.1	6.07
A5224-6	5224	Cotton_A_26926	4	2	0.1303	36453.2	6.45
A5224-8	5224	Cotton_D_gene_10032966	4	2	0.1215	39098.1	6.06
A5224-7	5224	EX164436!3	4	2	0.1483	32483.5	6.81
A5224-2	5224	EX164778!3	4	2	0.1599	30416.3	8.61
A5224-3	5224	TC231924!1	4	2	0.1201	39916.2	6.53
A5224-5	5224	TC235260!1	4	2	0.1276	38324.6	5.99
A5224-1	5224	TC279134!2	4	2	0.1246	38266	6.06
A5223-3	5223	CotAD_23712	4	2	0.1311	29394.1	9.3
A5223-2	5223	Cotton_D_gene_10012892	4	2	0.1316	29394.1	9.3
A5223-1	5223	TC278648!3	4	2	0.1118	34697.9	8.59
A5222-3	5222	CotAD_20992	4	2	0.0576	53757.1	6.05
A5222-2	5222	Cotton_D_gene_10024694	4	2	0.0749	41437	6.95
A5222-1	5222	TC275589!1	4	2	0.0685	45481.6	7.83
A5221-1	5221	TC273789!3	4	2	0.0434	41636	9.06
A5220-3	5220	CotAD_21450	4	2	0.1519	26746.3	8.98
A5220-2	5220	Cotton_D_gene_10007881	4	2	0.139	29320.2	6.71
A5220-1	5220	TC263960!1	4	2	0.1165	35574.3	7.28
A5219-4	5219	CotAD_65796	4	2	0.2642	18216.2	5.47
A5219-5	5219	Cotton_A_20011	4	2	0.2658	18216.2	5.47
A5219-2	5219	Cotton_D_gene_10025241	4	2	0.2658	18250.2	5.47
A5219-3	5219	TC245331!2	4	2	0.1265	37926.2	7.78
A5219-1	5219	TC253950!3	4	2	0.1803	26719.1	6.42
A5218-2	5218	CotAD_42109	4	2	0.2868	14943	6.58
A5218-3	5218	Cotton_A_32965	4	2	0.4333	9984.24	6.03
A5218-1	5218	TC252323!3	4	2	0.1378	32394.7	8.83
A5217-1	5217	TC248187!3	4	2	0.0543	45138.1	5.72
A5216-2	5216	CotAD_22888	4	2	0.1302	19003.8	5.57
A5216-6	5216	Cotton_A_07236	4	2	0.1279	19177.9	5.84
A5216-3	5216	AI728429!1	4	2	0.1106	22729.1	5.99
A5216-4	5216	Cotton_D_gene_10015267	4	2	0.1279	19249	6.2
A5216-1	5216	TC247068!2	4	2	0.087	28427.8	8
A5216-5	5216	TC261829!1	4	2	0.0549	44941.9	8.45
A5215-2	5215	Cotton_A_02802	4	2	0.1985	15171.2	9.86
A5215-3	5215	Cotton_D_gene_10011693	4	2	0.1985	15231.3	9.86
A5215-1	5215	TC244469!2	4	2	0.1023	30054.8	9.26
A5214-3	5214	CotAD_70568	4	2	0.0628	43163.1	9.54
A5214-4	5214	CotAD_71359	4	2	0.0817	33406	9.72
A5214-2	5214	Cotton_D_gene_10001657	4	2	0.063	43126	9.52
A5214-1	5214	TC243680!1	4	2	0.0479	58680.4	9.89
A5213-3	5213	CotAD_56381	4	2	0.1108	38253.2	6.43
A5213-2	5213	Cotton_D_gene_10038358	4	2	0.1111	38267.2	6.43
A5213-1	5213	TC243568!1	4	2	0.0725	59908.7	9.57
A5212-3	5212	Cotton_A_28034	4	2	0.0481	34663	6.78
A5212-2	5212	Cotton_D_gene_10034646	4	2	0.0481	34636	6.82
A5212-1	5212	TC238901!1	4	2	0.0293	57404.7	7.71
A5211-2	5211	CotAD_11407	4	2	0.1111	31026	4.93
A5211-1	5211	TC235699!1	4	2	0.0672	52465.8	8.03
A5210-6	5210	CotAD_11448	4	2	0.152	22275.3	6.32
A5210-3	5210	Cotton_A_07346	4	2	0.1535	22119.1	6.32
A5210-5	5210	CO093134!2	4	2	0.114	30708.2	8.78
A5210-4	5210	Cotton_D_gene_10015514	4	2	0.1527	22220.2	5.96
A5210-1	5210	TC234407!1	4	2	0.0945	36943.3	7.68
A5210-2	5210	TC247648!1	4	2	0.1202	28661.5	8.6
A5209-7	5209	CotAD_57032	4	2	0.1213	26452.4	8.31
A5209-6	5209	Cotton_A_06590	4	2	0.1224	26323.2	8.88
A5209-2	5209	Cotton_A_15531	4	2	0.1255	25703.5	8.4
A5209-1	5209	TC232850!3	4	2	0.0932	35123.4	8.13
A5209-8	5209	TC251397!3	4	2	0.1018	32312.5	5.91
A5209-4	5209	TC269657!2	4	2	0.0706	45246	9.89
A5209-3	5209	TC274273!1	4	2	0.133	24380.2	7.72
A5209-5	5209	TC275432!2	4	2	0.1107	29573.3	8.97
A5208-1	5208	GR709500!2	4	2	0.1525	31807.4	6.89
A5207-4	5207	Cotton_A_07877	4	2	0.1036	31546.5	4.87
A5207-2	5207	Cotton_D_gene_10024347	4	2	0.1036	31325.4	4.72
A5207-1	5207	GR708338!1	4	2	0.2231	15237.2	8.69
A5207-3	5207	TC253095!3	4	2	0.0689	48395.8	7.87
A5206-3	5206	CotAD_03919	4	2	0.0198	89345.1	9.74
A5206-2	5206	Cotton_A_09210	4	2	0.0234	75390.7	9.88
A5206-4	5206	Cotton_D_gene_10033156	4	2	0.021	84054.4	9.78
A5206-1	5206	ES851078!3	4	2	0.0613	29197.5	9.63
A5206-5	5206	TC233566!2	4	2	0.0497	35918.3	9.75
A5205-6	5205	CotAD_08725	4	2	0.216	13554.3	8.88
A5205-8	5205	CotAD_14831	4	2	0.216	13612.3	8.47
A5205-2	5205	Cotton_A_18513	4	2	0.2177	13554.3	8.88
A5205-5	5205	Cotton_D_gene_10020010	4	2	0.2177	13612.3	8.69
A5205-7	5205	DW225716!3	4	2	0.1324	23368.4	9.15
A5205-1	5205	DW513654!1	4	2	0.1298	23904.4	9.42
A5205-3	5205	EX166224!2	4	2	0.1429	21759	8.85
A5205-4	5205	TC239375!3	4	2	0.1084	28672.9	9.63
A5204-1	5204	DR462968!1	4	2	0.1987	17801.1	8.61
A5203-4	5203	CotAD_27946	4	2	0.1129	27907	8.97
A5203-1	5203	Cotton_D_gene_10036298	4	2	0.1451	21589.7	8.62
A5203-5	5203	DW497147!3	4	2	0.0936	33851.8	9.26
A5203-2	5203	ES809164!2	4	2	0.0642	48640.9	9.38
A5203-6	5203	ES847742!2	4	2	0.0949	31696.5	9.39
A5203-3	5203	EX166699!1	4	2	0.1026	29986.4	8
A5203-7	5203	TC260065!3	4	2	0.0691	44511	9.56
A5202-2	5202	CotAD_31421	4	2	0.3563	9579.63	5.01
A5202-3	5202	CotAD_38364	4	2	0.3563	9593.7	5.2
A5202-5	5202	Cotton_A_31920	4	2	0.3605	9579.63	5.01
A5202-1	5202	Cotton_D_gene_10035838	4	2	0.3605	9593.7	5.2
A5202-4	5202	ES849731!2	4	2	0.1987	17680.1	8.76
A5201-4	5201	CotAD_05436	4	2	0.1	31974	8.88
A5201-3	5201	CotAD_10123	4	2	0.1	31940	8.73
A5201-2	5201	Cotton_A_20616	4	2	0.1007	31755.8	8.88
A5201-1	5201	Cotton_D_gene_10032754	4	2	0.1007	31829.8	8.88
A5200-2	5200	CotAD_34132	4	2	0.0895	35801	6.2
A5200-1	5200	Cotton_D_gene_10032687	4	2	0.0898	35801	6.2
A5199-3	5199	CotAD_01816	4	2	0.0501	69345.6	5.14
A5199-4	5199	CotAD_42828	4	2	0.0501	69316.6	5.37
A5199-2	5199	Cotton_A_23891	4	2	0.0502	69385.7	5.37
A5199-1	5199	Cotton_D_gene_10032343	4	2	0.0539	64351.1	4.96
A5198-3	5198	CotAD_09463	4	2	0.0324	88403.5	8.21
A5198-4	5198	CotAD_18494	4	2	0.0325	87952.7	6.62
A5198-5	5198	Cotton_A_12911	4	2	0.0325	88347.4	7.82
A5198-1	5198	Cotton_D_gene_10032152	4	2	0.0325	88269.2	7.54
A5198-2	5198	TC261354!1	4	2	0.03	96505.1	8.81
A5197-3	5197	CotAD_42393	4	2	0.0816	39038.7	6.43
A5197-2	5197	CO125013!2	4	2	0.1053	31129.5	7.26
A5197-1	5197	Cotton_D_gene_10032023	4	2	0.0976	32872.4	6.56
A5196-3	5196	CotAD_09680	4	2	0.0372	64043.6	9.04
A5196-4	5196	Cotton_A_05439	4	2	0.0387	61335.5	9.04
A5196-1	5196	Cotton_D_gene_10031789	4	2	0.0372	64128.7	8.97
A5196-2	5196	TC242632!1	4	2	0.0401	59985.9	8.98
A5195-6	5195	CotAD_11284	4	2	0.1859	17283	8.61
A5195-7	5195	CotAD_61071	4	2	0.1859	17283	8.61
A5195-2	5195	Cotton_A_20663	4	2	0.1871	17254.9	8.61
A5195-3	5195	BQ405796!1	4	2	0.1289	25305.2	9.41
A5195-1	5195	Cotton_D_gene_10030893	4	2	0.1871	17253	8.61
A5195-5	5195	TC257895!3	4	2	0.125	26741.1	8.84
A5195-4	5195	TC272453!3	4	2	0.112	29812.3	8.92
A5194-2	5194	CotAD_29649	4	2	0.0675	52368.7	8.69
A5194-3	5194	CotAD_42649	4	2	0.0675	52411.7	8.57
A5194-4	5194	Cotton_A_32395	4	2	0.0676	52420.7	8.69
A5194-1	5194	Cotton_D_gene_10028499	4	2	0.0676	52420.8	8.56
A5193-1	5193	Cotton_D_gene_10027575	4	2	0.1099	20297.5	8.88
A5193-2	5193	TC269698!-3	4	2	0.1042	21654	8.83
A5192-1	5192	Cotton_D_gene_10025936	4	2	0.0662	42524.7	6.22
A5191-2	5191	CotAD_49757	4	2	0.0501	57606.6	6.36
A5191-1	5191	Cotton_D_gene_10025070	4	2	0.0525	54696.4	6.16
A5190-2	5190	CotAD_05637	4	2	0.0367	114104	5.52
A5190-1	5190	Cotton_D_gene_10024047	4	2	0.0367	114089	5.55
A5189-2	5189	CotAD_30162	4	2	0.1328	30709.4	4.37
A5189-1	5189	Cotton_D_gene_10022977	4	2	0.1304	30888	4.73
A5188-2	5188	CotAD_11908	4	2	0.0347	102581	5.53
A5188-3	5188	Cotton_A_10169	4	2	0.0352	101091	5.63
A5188-1	5188	Cotton_D_gene_10021858	4	2	0.0347	102401	5.69
A5187-2	5187	CotAD_08699	4	2	0.197	23469.2	9.28
A5187-3	5187	Cotton_A_18489	4	2	0.198	23496.3	9.37
A5187-1	5187	Cotton_D_gene_10020037	4	2	0.198	23468.3	9.37
A5187-4	5187	TC268096!2	4	2	0.1384	33622.1	9.59
A5186-2	5186	CotAD_32611	4	2	0.0298	111187	8.82
A5186-1	5186	Cotton_D_gene_10018231	4	2	0.0298	111361	8.86
A5185-3	5185	CotAD_08123	4	2	0.0833	41279.8	6.44
A5185-2	5185	CotAD_29912	4	2	0.0853	40554.2	8.13
A5185-1	5185	Cotton_D_gene_10016747	4	2	0.084	40988.4	6.59
A5184-2	5184	CotAD_29924	4	2	0.0474	69537.8	5.05
A5184-1	5184	Cotton_D_gene_10016735	4	2	0.0464	71086.6	4.97
A5183-7	5183	CotAD_36349	4	2	0.0897	33434.3	5.7
A5183-8	5183	CotAD_38057	4	2	0.0897	33419.3	5.85
A5183-2	5183	Cotton_A_26274	4	2	0.09	33420.3	5.7
A5183-6	5183	CO091781!1	4	2	0.1023	29435.1	6.01
A5183-1	5183	Cotton_D_gene_10015771	4	2	0.09	33347.3	6.01
A5183-5	5183	TC235850!3	4	2	0.0865	34827	5.87
A5183-4	5183	TC247055!1	4	2	0.0754	40099.8	9.11
A5183-3	5183	TC267146!3	4	2	0.0724	41913.3	8.86
A5182-2	5182	CotAD_18769	4	2	0.0589	57849.8	8.59
A5182-4	5182	Cotton_A_05664	4	2	0.059	57972	8.45
A5182-6	5182	AI726907!1	4	2	0.1623	20916.4	5.63
A5182-5	5182	CO127093!2	4	2	0.139	23842.5	6.46
A5182-1	5182	Cotton_D_gene_10015139	4	2	0.0502	67898	7.82
A5182-8	5182	ES835247!3	4	2	0.104	32617.1	9.3
A5182-7	5182	TC235767!1	4	2	0.0711	48293.2	9
A5182-3	5182	TC240882!1	4	2	0.0742	46574.3	9.79
A5181-3	5181	CotAD_26075	4	2	0.081	34468.8	5.98
A5181-4	5181	CotAD_29293	4	2	0.081	34548.1	6.18
A5181-2	5181	Cotton_A_31009	4	2	0.0813	34569.9	5.98
A5181-1	5181	Cotton_D_gene_10012797	4	2	0.0813	34479.8	5.97
A5180-2	5180	Cotton_A_02819	4	2	0.081	39145.1	7.54
A5180-1	5180	Cotton_D_gene_10011677	4	2	0.0817	38816.7	7.53
A5180-4	5180	DT458180!2	4	2	0.1374	24056.3	8.78
A5180-3	5180	TC257431!1	4	2	0.1078	30059.7	5.48
A5179-2	5179	CotAD_51428	4	2	0.0548	68385.5	9.9
A5179-4	5179	CotAD_62830	4	2	0.0548	68439.5	9.93
A5179-3	5179	Cotton_A_36829	4	2	0.0549	68266.2	9.91
A5179-1	5179	Cotton_D_gene_10008529	4	2	0.069	54176.9	9.87
A5178-2	5178	CotAD_35317	4	2	0.1289	21512.4	8.31
A5178-6	5178	Cotton_A_17815	4	2	0.1295	21521.4	8.31
A5178-1	5178	Cotton_D_gene_10007456	4	2	0.1295	21512.4	8.31
A5178-4	5178	TC235340!3	4	2	0.0822	34130.3	8.77
A5178-5	5178	TC250231!1	4	2	0.0969	28862.2	8.98
A5178-3	5178	TC264815!3	4	2	0.0755	36909.6	9.24
A5177-2	5177	Cotton_A_12648	4	2	0.0905	28723.5	10.22
A5177-1	5177	Cotton_D_gene_10004037	4	2	0.094	27682.3	10.01
A5177-4	5177	ES813000!3	4	2	0.0582	43836.7	9.72
A5177-3	5177	TC251847!1	4	2	0.0469	54732.9	9.89
A5176-1	5176	Cotton_D_gene_10003974	4	2	0.0317	120566	5.77
A5175-3	5175	CotAD_02881	4	2	0.0803	37797.4	9.24
A5175-4	5175	CotAD_45665	4	2	0.0866	34508.2	8.69
A5175-2	5175	Cotton_A_13451	4	2	0.0826	36272.2	8.61
A5175-1	5175	Cotton_D_gene_10003916	4	2	0.0788	38446.9	8.9
A5174-2	5174	CotAD_56832	4	2	0.0863	21110.7	4.5
A5174-4	5174	CotAD_62356	4	2	0.0881	20751.2	4.55
A5174-6	5174	Cotton_A_25951	4	2	0.0867	21110.7	4.5
A5174-1	5174	Cotton_D_gene_10003411	4	2	0.0867	21136.8	4.5
A5174-5	5174	TC236102!1	4	2	0.0586	32515.9	5.96
A5174-3	5174	TC267373!2	4	2	0.0427	44414.8	9.59
A5173-2	5173	Cotton_D_gene_10001178	4	2	0.1096	34806.3	6.25
A5173-1	5173	Cotton_D_gene_10001179	4	2	0.1075	35439.1	6.45
A5172-4	5172	CotAD_01433	4	2	0.0387	67630.1	9.53
A5172-2	5172	CotAD_22276	4	2	0.0402	65374.8	9.56
A5172-3	5172	CotAD_29060	4	2	0.0392	66997.5	9.42
A5172-6	5172	CotAD_30326	4	2	0.0384	68339.2	9.59
A5172-5	5172	CotAD_49192	4	2	0.0399	66539.2	9.47
A5172-1	5172	CotAD_76272	4	2	0.0493	53767.8	9.18
A5172-9	5172	Cotton_A_05317	4	2	0.0388	67666.2	9.53
A5172-11	5172	Cotton_A_11818	4	2	0.0392	66881.3	9.45
A5172-10	5172	Cotton_A_28294	4	2	0.039	67945.6	9.44
A5172-8	5172	Cotton_A_40177	4	2	0.0512	51355.1	9.19
A5172-16	5172	Cotton_D_gene_10010865	4	2	0.0386	67934.7	9.55
A5172-14	5172	Cotton_D_gene_10011545	4	2	0.0394	66527	9.53
A5172-18	5172	Cotton_D_gene_10023236	4	2	0.039	67976.5	9.52
A5172-21	5172	Cotton_D_gene_10031901	4	2	0.0388	67601.2	9.49
A5172-20	5172	TC233694!1	4	2	0.0371	71439.3	9.91
A5172-12	5172	TC235663!3	4	2	0.0772	34256.8	7.76
A5172-7	5172	TC238224!2	4	2	0.0578	46514.5	9.99
A5172-15	5172	TC245356!2	4	2	0.0719	36794.1	8.31
A5172-22	5172	TC247694!1	4	2	0.0762	34894.6	9.31
A5172-19	5172	TC249278!3	4	2	0.0952	27555.9	5.95
A5172-17	5172	TC258276!2	4	2	0.0359	73929.6	9.36
A5172-13	5172	TC276900!3	4	2	0.1091	24401.1	8.67
A5171-1	5171	CotAD_74426	4	2	0.0584	87877.3	5.51
A5171-2	5171	Cotton_D_gene_10025113	4	2	0.0535	95895.1	6.27
A5170-1	5170	CotAD_74408	4	2	0.0324	54943.6	9.34
A5170-2	5170	Cotton_A_02780	4	2	0.0325	54899.5	9.34
A5169-3	5169	CotAD_26427	4	2	0.0554	53831.1	9.02
A5169-6	5169	CotAD_73699	4	2	0.0548	54430.2	9.49
A5169-1	5169	CotAD_74063	4	2	0.0554	54008.4	9.09
A5169-2	5169	Cotton_A_29011	4	2	0.0596	50022.2	9.51
A5169-7	5169	Cotton_A_39385	4	2	0.0515	58865.1	9.1
A5169-5	5169	Cotton_D_gene_10030170	4	2	0.0556	53902.3	9.2
A5169-4	5169	TC232299!1	4	2	0.0545	55654.3	9.13
A5168-3	5168	CotAD_07111	4	2	0.1281	22283.8	9.84
A5168-1	5168	CotAD_70868	4	2	0.1281	22236.8	9.78
A5168-2	5168	Cotton_A_21681	4	2	0.1287	22283.8	9.84
A5168-4	5168	Cotton_D_gene_10001293	4	2	0.1287	22236.8	9.78
A5167-1	5167	CotAD_70633	4	2	0.1299	17356.1	4.38
A5167-2	5167	Cotton_A_28770	4	2	0.1307	17329.1	4.32
A5166-1	5166	CotAD_69956	4	2	0.0661	54792	4.32
A5165-1	5165	CotAD_69274	4	2	0.1245	29783	5.43
A5164-2	5164	CotAD_03533	4	2	0.1447	25396.8	9.17
A5164-1	5164	CotAD_68040	4	2	0.1447	25357.8	9.05
A5164-3	5164	Cotton_A_00341	4	2	0.15	24623.9	9.01
A5164-6	5164	Cotton_D_gene_10010460	4	2	0.1454	25258.7	9.04
A5164-5	5164	GR711785!2	4	2	0.1274	30222.1	8.54
A5164-4	5164	TC252685!1	4	2	0.1196	31999.5	8.96
A5163-1	5163	CotAD_63719	4	2	0.1145	28821.7	4.7
A5163-2	5163	Cotton_A_30324	4	2	0.1149	28836.7	4.79
A5163-3	5163	Cotton_D_gene_10032443	4	2	0.1053	32021.4	4.76
A5162-1	5162	CotAD_62373	4	2	0.0343	50468	6.68
A5162-2	5162	Cotton_A_13635	4	2	0.0343	50454	6.68
A5161-3	5161	CotAD_55829	4	2	0.0362	83698.5	4.99
A5161-1	5161	CotAD_61936	4	2	0.0362	83699.7	4.98
A5161-4	5161	Cotton_A_38829	4	2	0.0362	83609.5	4.95
A5161-2	5161	Cotton_D_gene_10034182	4	2	0.0362	83756.6	4.96
A5160-2	5160	CotAD_61566	4	2	0.0604	57641.2	6.72
A5160-1	5160	CotAD_61928	4	2	0.0603	57838.5	7.58
A5160-4	5160	Cotton_A_21009	4	2	0.0624	56089.4	8.12
A5160-3	5160	Cotton_D_gene_10026358	4	2	0.0605	57655.2	6.48
A5159-2	5159	CotAD_23751	4	2	0.0792	41820.5	9.4
A5159-1	5159	CotAD_59573	4	2	0.0867	38328.7	9.58
A5159-3	5159	Cotton_A_10317	4	2	0.0794	41896.6	9.39
A5159-5	5159	Cotton_D_gene_10012853	4	2	0.0815	40557.2	9.46
A5159-4	5159	TC242834!3	4	2	0.0737	45233.7	9.68
A5158-2	5158	CotAD_53896	4	2	0.1029	30271.5	5.07
A5158-1	5158	CotAD_55969	4	2	0.125	25065.5	4.86
A5158-3	5158	TC230322!3	4	2	0.08	39539.6	5.53
A5157-1	5157	CotAD_52878	4	2	0.2177	13994.9	5.28
A5157-2	5157	CotAD_59700	4	2	0.2177	13920.8	5.11
A5157-4	5157	Cotton_A_27482	4	2	0.2195	13946.9	5.11
A5157-3	5157	Cotton_D_gene_10020104	4	2	0.2195	13994.9	5.28
A5156-1	5156	CotAD_52786	4	2	0.0651	35572.4	7.02
A5156-3	5156	CotAD_69254	4	2	0.0653	35628.5	7.79
A5156-5	5156	Cotton_A_03266	4	2	0.0655	35654.6	7.79
A5156-2	5156	Cotton_D_gene_10000906	4	2	0.0653	35528.4	7.74
A5156-4	5156	TC257243!3	4	2	0.1146	21734.3	5.95
A5155-1	5155	CotAD_51787	4	2	0.0899	28749.3	6.08
A5155-3	5155	Cotton_A_05079	4	2	0.0833	31215	5.81
A5155-4	5155	ES792094!1	4	2	0.0569	46757.3	9.58
A5155-2	5155	TC235483!3	4	2	0.0643	41013.4	8.77
A5155-5	5155	TC269210!2	4	2	0.0808	34123.6	9.89
A5154-8	5154	CotAD_00585	4	2	0.0315	96566.9	5.78
A5154-4	5154	CotAD_05656	4	2	0.0315	96967.2	5.86
A5154-2	5154	CotAD_25711	4	2	0.0315	96834.2	5.61
A5154-1	5154	CotAD_51660	4	2	0.0315	96637.1	5.85
A5154-5	5154	Cotton_A_05024	4	2	0.0315	97217.7	5.94
A5154-3	5154	Cotton_A_12395	4	2	0.0315	96874.3	5.7
A5154-10	5154	Cotton_A_17512	4	2	0.0315	96634	5.78
A5154-6	5154	Cotton_D_gene_10000478	4	2	0.0322	94915.9	5.89
A5154-7	5154	Cotton_D_gene_10031457	4	2	0.0315	96524.9	5.7
A5154-11	5154	Cotton_D_gene_10033657	4	2	0.0315	96836.2	5.66
A5154-9	5154	DR462877!3	4	2	0.0964	31958	5.36
A5153-2	5153	CotAD_42310	4	2	0.0389	69101.4	6.59
A5153-1	5153	CotAD_50034	4	2	0.0389	69205.5	6.59
A5153-3	5153	Cotton_A_32121	4	2	0.0411	65594.4	6.41
A5153-5	5153	Cotton_D_gene_10037852	4	2	0.039	69072.3	6.41
A5153-4	5153	TC241780!2	4	2	0.0544	49644.9	8.8
A5152-4	5152	CotAD_47497	4	2	0.1883	25859.5	5.55
A5152-1	5152	CotAD_48750	4	2	0.1883	25634.2	5.22
A5152-3	5152	Cotton_D_gene_10029042	4	2	0.1891	25833.4	5.68
A5152-2	5152	TC253386!3	4	2	0.1316	38100.1	8.17
A5151-1	5151	CotAD_48307	4	2	0.032	89675.9	4.99
A5151-2	5151	TC279468!3	4	2	0.0712	40843.4	6.06
A5150-1	5150	CotAD_47702	4	2	0.0302	113005	5.69
A5150-3	5150	Cotton_A_23178	4	2	0.0302	112935	5.78
A5150-2	5150	Cotton_D_gene_10016880	4	2	0.0302	113152	5.74
A5149-8	5149	CotAD_44339	4	2	0.0753	29680.2	8.99
A5149-1	5149	CotAD_45913	4	2	0.0753	29618.1	8.83
A5149-2	5149	Cotton_A_21737	4	2	0.0764	29360.8	8.83
A5149-3	5149	Cotton_D_gene_10038574	4	2	0.0755	29680.2	8.99
A5149-4	5149	ES805801!2	4	2	0.0467	48310.3	9.77
A5149-10	5149	ES815732!2	4	2	0.0598	38144.8	8.87
A5149-9	5149	TC230074!3	4	2	0.0598	38299	8.25
A5149-7	5149	TC231065!2	4	2	0.0488	46645.9	9.64
A5149-5	5149	TC231095!2	4	2	0.0482	47905.5	9.76
A5149-6	5149	TC231470!1	4	2	0.0463	49386.4	9.89
A5149-12	5149	TC232521!2	4	2	0.0478	47267.5	9.95
A5149-13	5149	TC254025!3	4	2	0.0477	48241	9.62
A5149-11	5149	TC275451!1	4	2	0.0559	40956.6	8.94
A5148-1	5148	CotAD_45204	4	2	0.1094	35380.4	5.86
A5148-2	5148	Cotton_A_28420	4	2	0.0541	72376.9	6.02
A5147-1	5147	CotAD_44355	4	2	0.1391	26535.8	9.09
A5146-1	5146	CotAD_42556	4	2	0.1315	30481.4	10.11
A5145-5	5145	CotAD_24114	4	2	0.1232	24093	5.5
A5145-1	5145	CotAD_41361	4	2	0.1232	24063	5.62
A5145-4	5145	Cotton_A_21700	4	2	0.1238	24149	5.5
A5145-3	5145	Cotton_D_gene_10016433	4	2	0.1238	24119	5.5
A5145-2	5145	TC237146!3	4	2	0.0644	45641.8	9.35
A5144-2	5144	CotAD_39519	4	2	0.0676	38449.4	9.82
A5144-1	5144	CotAD_39877	4	2	0.0676	38505.4	9.55
A5144-3	5144	Cotton_A_14473	4	2	0.0678	38569.5	9.62
A5143-1	5143	CotAD_39454	4	2	0.1643	21419.2	8.97
A5143-2	5143	CotAD_51182	4	2	0.1777	21364.2	8.97
A5143-3	5143	TC235751!3	4	2	0.0801	48822.6	10.1
A5142-1	5142	CotAD_37872	4	2	0.0933	41861.4	7.24
A5142-2	5142	Cotton_D_gene_10011430	4	2	0.0936	41873.4	6.92
A5142-3	5142	TC261451!2	4	2	0.1101	35087.2	9.18
A5141-1	5141	CotAD_36226	4	2	0.1414	32834	9.28
A5140-3	5140	CotAD_05973	4	2	0.0363	55561.4	7.16
A5140-1	5140	CotAD_35279	4	2	0.0377	53689.6	6.58
A5140-2	5140	CotAD_36591	4	2	0.0363	55360.2	6.82
A5140-5	5140	Cotton_A_08763	4	2	0.0364	55376.2	6.82
A5140-4	5140	Cotton_A_30393	4	2	0.0377	53626.5	6.4
A5140-7	5140	Cotton_D_gene_10005599	4	2	0.0364	55462.3	6.82
A5140-6	5140	Cotton_D_gene_10007415	4	2	0.0377	53717.7	6.82
A5139-2	5139	CotAD_32747	4	2	0.0634	49886.7	9.68
A5139-1	5139	CotAD_33644	4	2	0.0624	50498.4	9.73
A5139-5	5139	Cotton_A_03301	4	2	0.0668	47453.7	9.79
A5139-4	5139	Cotton_D_gene_10005209	4	2	0.0644	49041.8	9.73
A5139-3	5139	TC269405!1	4	2	0.0615	50752.9	10.38
A5138-2	5138	CotAD_32120	4	2	0.0213	117034	8.89
A5138-1	5138	CotAD_33543	4	2	0.0213	116862	8.82
A5138-3	5138	Cotton_A_23545	4	2	0.0217	114917	8.01
A5137-1	5137	CotAD_33103	4	2	0.0803	45464.2	7.06
A5137-2	5137	Cotton_A_26245	4	2	0.0805	45503.3	7.06
A5136-1	5136	CotAD_31851	4	2	0.0656	57395.4	4.72
A5135-7	5135	CotAD_17502	4	2	0.2281	25993.5	4.88
A5135-1	5135	CotAD_31812	4	2	0.2281	26007.5	4.88
A5135-6	5135	Cotton_A_13630	4	2	0.2396	24463.6	4.56
A5135-2	5135	CO120132!2	4	2	0.208	28249.8	4.82
A5135-3	5135	Cotton_D_gene_10024507	4	2	0.2291	25993.5	4.88
A5135-4	5135	ES833887!1	4	2	0.1195	48627.2	9.75
A5135-5	5135	TC231187!1	4	2	0.1176	49907.1	8.32
A5134-2	5134	CotAD_08923	4	2	0.1026	39009.3	7.59
A5134-1	5134	CotAD_31254	4	2	0.1161	34360.8	6.96
A5134-3	5134	Cotton_D_gene_10018107	4	2	0.1254	32115.1	7.01
A5134-4	5134	DR458595!-1	4	2	0.2209	18707	5.94
A5133-1	5133	CotAD_29816	4	2	0.1075	34118	7.86
A5132-2	5132	CotAD_26057	4	2	0.0714	53386.3	4.59
A5132-1	5132	CotAD_29259	4	2	0.0719	53042	4.61
A5132-4	5132	Cotton_A_10347	4	2	0.0716	53400.3	4.59
A5132-3	5132	CO097898!-3	4	2	0.1453	26234.5	4.41
A5132-5	5132	Cotton_D_gene_10012825	4	2	0.0716	53364.2	4.59
A5131-1	5131	CotAD_29195	4	2	0.0406	52803.4	5.06
A5131-4	5131	CotAD_71175	4	2	0.0406	52693.2	5.06
A5131-3	5131	Cotton_D_gene_10017305	4	2	0.0407	52737.3	5.06
A5131-2	5131	TC248140!1	4	2	0.087	24842.8	7.2
A5130-1	5130	CotAD_27282	4	2	0.071	38154.5	9.11
A5130-5	5130	CotAD_42710	4	2	0.1062	25285.3	9.46
A5130-3	5130	Cotton_A_07595	4	2	0.0209	128704	8.7
A5130-4	5130	Cotton_A_20250	4	2	0.0206	129978	8.82
A5130-2	5130	Cotton_D_gene_10016654	4	2	0.0202	133004	8.8
A5130-6	5130	TC243445!2	4	2	0.1013	26506.7	9.36
A5129-1	5129	CotAD_26223	4	2	0.1881	22856.9	5.46
A5129-2	5129	Cotton_D_gene_10016531	4	2	0.1891	22856.9	5.46
A5129-3	5129	ES798574!1	4	2	0.086	49707.6	9.98
A5129-5	5129	EV495896!2	4	2	0.1689	25178.1	8.27
A5129-4	5129	TC238035!1	4	2	0.0846	50922.1	9.99
A5128-1	5128	CotAD_25928	4	2	0.1195	27412.1	6.9
A5128-2	5128	Cotton_D_gene_10030522	4	2	0.12	27472.2	6.9
A5128-3	5128	TC243698!3	4	2	0.0686	49255.7	9.26
A5127-4	5127	CotAD_17165	4	2	0.0663	66908.3	6.52
A5127-1	5127	CotAD_20460	4	2	0.0663	66968.4	6.52
A5127-7	5127	CotAD_42919	4	2	0.064	69172.8	6.5
A5127-9	5127	CotAD_62508	4	2	0.0667	66354.5	6.38
A5127-2	5127	Cotton_A_15311	4	2	0.0664	66852.3	6.38
A5127-3	5127	Cotton_A_15422	4	2	0.0664	66930.4	6.52
A5127-6	5127	Cotton_A_37345	4	2	0.0664	66845.1	6.7
A5127-8	5127	Cotton_D_gene_10009614	4	2	0.0664	66760.1	6.7
A5127-5	5127	Cotton_D_gene_10020477	4	2	0.0664	66968.4	6.52
A5126-1	5126	CotAD_20452	4	2	0.1069	28965.3	6.35
A5126-2	5126	Cotton_A_34696	4	2	0.1073	29041.4	6.35
A5125-1	5125	CotAD_19092	4	2	0.0655	71075.8	6
A5125-2	5125	Cotton_A_32708	4	2	0.0628	74327.4	6.11
A5124-1	5124	CotAD_18706	4	2	0.2098	15797.7	4.96
A5124-5	5124	Cotton_A_05601	4	2	0.2113	15797.7	4.96
A5124-2	5124	Cotton_D_gene_10015079	4	2	0.2113	15787.6	4.96
A5124-4	5124	TC243311!2	4	2	0.1271	26820.3	5.37
A5124-3	5124	TC258051!1	4	2	0.1215	27475.1	9.03
A5123-1	5123	CotAD_17938	4	2	0.1208	27607.3	9.76
A5122-1	5122	CotAD_17263	4	2	0.1321	30534.3	8.69
A5122-3	5122	Cotton_A_09692	4	2	0.1326	30525.3	8.38
A5122-2	5122	Cotton_D_gene_10021406	4	2	0.1326	30461.2	8.69
A5121-1	5121	CotAD_15169	4	2	0.0208	137403	6.44
[truncated: 12,450 more rows]

## Sheet: Detected phosphoproteins
Supplementary Table S2. A complete list of detected phosphoproteins.
Sequence	Protein Group Accessions	phosphoRS Site Probabilities	phosphoRS Binomial Peptide Score	IonScore	Charge	MH+ [Da]	ΔM [ppm]	Phosphosites
dmLTGFDEGDGsPAAVPDEENcR	CotAD_03213	T(4): 0.0; S(12): 100.0	220	20	3	2722.07	-0.86	S(12)
nVSTTTEGTEsPk	CotAD_32889	S(3): 0.0; T(4): 0.0; T(5): 0.0; T(6): 0.0; T(9): 0.0; S(11): 100.0	277	50	2	1718.81	0.67	S(11)
gLVsYDDGsPDsGR	CotAD_38392	S(4): 99.9; Y(5): 0.1; S(9): 100.0; S(12): 100.0	389	60	2	1808.63	0.8	S(4)	S(9)	S(12)
sDSIsTDsVSNNEk	CotAD_08607	S(1): 0.0; S(3): 2.4; S(5): 95.1; T(6): 2.4; S(8): 99.9; S(10): 0.1	158	30	2	1930.8	2.4	S(5)	S(8)
rRsPsPIR	CotAD_65328	S(3): 100.0; S(5): 100.0	103	23	4	1272.61	0.9	S(3)	S(5)
gRsPLsPPR	CotAD_09381	S(3): 100.0; S(6): 100.0	233	42	3	1270.58	0.88	S(3)	S(6)
wLLNVQDcEEHsAQsAR	CotAD_41279	S(12): 100.0; S(15): 100.0	431	85	3	2346.97	-0.07	S(12)	S(15)
eTDFQHSsPk	CotAD_00101	T(2): 0.0; S(7): 3.5; S(8): 96.4	87	23	3	1543.71	2.12	S(8)
gYDsGssDsDDYASGR	CotAD_07810	Y(2): 0.0; S(4): 100.0; S(6): 100.0; S(7): 100.0; S(9): 100.0; Y(12): 0.0; S(14): 0.0	195	46	2	2102.59	4.58	S(4)	S(6)	S(7)	S(9)
kGYDsGssDsDDYASGR	CotAD_07810	Y(3): 0.0; S(5): 100.0; S(7): 100.0; S(8): 100.0; S(10): 100.0; Y(13): 0.0; S(15): 0.0	251	40	3	2374.78	0.34	S(5)	S(7)	S(8)	S(10)
tSGAAGLGEGtPksERsDDIFcDDIFGEtPTGVR	CotAD_54943	T(1): 0.0; S(2): 0.0; T(11): 100.0; S(14): 100.0; S(17): 100.0; T(29): 92.4; T(31): 7.6	206	48	4	4150.71	0.38	T(11)	S(14)	S(17)	T(29)
gLtQtPGstFTR	Cotton_A_03692	T(3): 100.0; T(5): 100.0; S(8): 100.0; T(9): 99.9; T(11): 0.1	235	33	2	1729.61	-1.19	T(3)	T(5)	S(8)	T(9)
qRHDssEGDsDsDGGR	CotAD_07810	S(5): 100.0; S(6): 100.0; S(10): 100.0; S(12): 100.0	144	18	3	2168.65	-0.77	S(5)	S(6)	S(10)	S(12)
iPssDssDDEHAR	CotAD_64492	S(3): 100.0; S(4): 100.0; S(6): 100.0; S(7): 100.0	347	43	2	1879.57	1.4	S(3)	S(4)	S(6)	S(7)
kTPsMEsVDssGEEELAIQR	CotAD_04747	T(2): 0.4; S(4): 99.6; S(7): 100.0; S(10): 100.0; S(11): 100.0	189	40	3	2801.11	3.86	S(4)	S(7)	S(10)	S(11)
vTsDDDDssYDsEIDDRk	CotAD_65328	T(2): 4.7; S(3): 95.3; S(8): 95.5; S(9): 95.5; Y(10): 9.0; S(12): 100.0	227	54	3	2669.9	-1.86	S(3)	S(8)	S(9)	S(12)
rPISFsEsDREEsEYEtEGEEDER	CotAD_25875	S(4): 3.2; S(6): 96.9; S(8): 100.0; S(13): 100.0; Y(15): 0.0; T(17): 100.0	252	18	4	3369.2	1.39	S(6)	S(8)	S(13)	T(17)
asPENIQGssRSPYRk	Cotton_A_01339	S(2): 100.0; S(9): 93.4; S(10): 93.4; S(12): 12.3; Y(14): 1.0	154	16	4	2305.01	2.09	S(2)	S(9)	S(10)
nIQEDNsRGssLYDNDLYk	CotAD_22724	S(7): 100.0; S(10): 100.0; S(11): 100.0; Y(13): 0.0; Y(18): 0.0	300	58	3	2759.12	-0.1	S(7)	S(10)	S(11)
gSVGNMSVDStPstPATITGGR	CotAD_10363	S(2): 0.0; S(7): 100.0; S(10): 0.0; T(11): 0.0; S(13): 99.9; T(14): 100.0; T(17): 0.0; T(19): 0.0	163	44	3	2476	-0.1	S(7)	S(13)	T(14)
aEScssPPVsPmAQSLSR	CotAD_23746	S(3): 100.0; S(5): 2.6; S(6): 97.4; S(10): 100.0; S(15): 0.0; S(17): 0.0	156	22	3	2290.87	1.22	S(3)	S(6)	S(10)
qNsGPIPVLPAtGLItSGPISSGPLNSSGAPR	Cotton_A_15082	S(3): 100.0; T(12): 0.1; T(16): 0.1; S(17): 9.2; S(21): 95.4; S(22): 95.4; S(27): 0.0; S(28): 0.0	164	35	4	3426.62	-1.53	S(3)	S(21)	S(22)
eRIsPENGRGssPGSMPER	Cotton_A_01339	S(4): 100.0; S(11): 93.9; S(12): 93.9; S(15): 12.1	98	22	3	2426.97	1.09	S(4)	S(11)	S(12)
dRGsPEYGQItsRSPQR	Cotton_A_01339	S(4): 100.0; Y(7): 0.0; T(11): 97.4; S(12): 97.4; S(14): 5.2	233	15	4	2317.95	0.01	S(4)	T(11)	S(12)
iSNsAPVtPPLsSPTSR	CotAD_13527	S(2): 0.0; S(4): 100.0; T(8): 100.0; S(12): 0.0; S(13): 0.1; T(15): 97.5; S(16): 2.5	389	58	2	2094.9	0.19	S(4)	T(8)	T(15)
rsVsRsPVASR	CotAD_10506	S(2): 100.0; S(4): 100.0; S(6): 100.0; S(10): 0.0	69	12	4	1585.68	-0.28	S(2)	S(4)	S(6)
rHDDDsssDGEHAGTGk	CotAD_65328	S(6): 100.0; S(7): 100.0; S(8): 100.0; T(15): 0.0	206	26	3	2298.83	-1.29	S(6)	S(7)	S(8)
lIEPsDssHVDEkEVETIPDR	CotAD_40997	S(5): 100.0; S(7): 100.0; S(8): 100.0; T(17): 0.0	248	28	3	2923.29	6.77	S(5)	S(7)	S(8)
lNLDRssGDDsMEEDmLESk	CotAD_08608	S(6): 100.0; S(7): 100.0; S(11): 100.0; S(19): 0.0	258	46	3	2815.08	3.92	S(6)	S(7)	S(11)
hDDDsssDGEHAGTGk	CotAD_65328	S(5): 100.0; S(6): 100.0; S(7): 100.0; T(14): 0.0	348	40	3	2142.73	0.52	S(5)	S(6)	S(7)
yAsEsDDsVDYR	CotAD_12923	Y(1): 0.0; S(3): 100.0; S(5): 100.0; S(8): 100.0; Y(11): 0.0	331	45	2	1790.57	1	S(3)	S(5)	S(8)
yAsEsDDsVDYRR	CotAD_12923	Y(1): 0.1; S(3): 99.9; S(5): 100.0; S(8): 100.0; Y(11): 0.0	167	36	3	1946.67	0.23	S(3)	S(5)	S(8)
lsGNLsVEsQGELVPR	CotAD_54943	S(2): 100.0; S(6): 100.0; S(9): 100.0	139	20	2	2068.89	3.15	S(2)	S(6)	S(9)
nGkHsEsEsDEELk	CotAD_12923	S(5): 100.0; S(7): 100.0; S(9): 100.0	160	20	3	2260.91	-1.62	S(5)	S(7)	S(9)
dVsVDGDVssENRR	CotAD_00101	S(3): 100.0; S(9): 100.0; S(10): 100.0	218	46	2	1918.71	0.78	S(3)	S(9)	S(10)
dmGsEsDsDADR	CotAD_07810	S(4): 100.0; S(6): 100.0; S(8): 100.0	226	36	2	1684.46	-0.37	S(4)	S(6)	S(8)
kLtPVDsDsPk	CotAD_53052	T(3): 100.0; S(7): 100.0; S(9): 100.0	232	39	3	1858.84	1.91	T(3)	S(7)	S(9)
wLDDGNDNEGssGtVEk	Cotton_D_gene_10007707	S(11): 100.0; S(12): 100.0; T(14): 100.0	253	66	3	2350.87	-1.44	S(11)	S(12)	T(14)
fEGsEsDsDADR	CotAD_07810	S(4): 100.0; S(6): 100.0; S(8): 100.0	260	40	2	1698.51	0.6	S(4)	S(6)	S(8)
sPAIsEDsFQGEk	CotAD_65328	S(1): 100.0; S(5): 100.0; S(8): 100.0	295	36	2	1922.75	1.79	S(1)	S(5)	S(8)
qkFEGsEsDsDADR	CotAD_07810	S(6): 100.0; S(8): 100.0; S(10): 100.0	311	44	3	2098.77	0.42	S(6)	S(8)	S(10)
qRsPAIsEDsFQGEk	CotAD_65328	S(3): 100.0; S(7): 100.0; S(10): 100.0	474	58	3	2206.91	0.74	S(3)	S(7)	S(10)
vTEDNsHEEGELsPksDELANNGHGNk	CotAD_64492	T(2): 0.0; S(6): 100.0; S(13): 100.0; S(16): 100.0	171	23	4	3579.5	-1.97	S(6)	S(13)	S(16)
tMsksIsPWR	CotAD_10506	T(1): 0.0; S(3): 100.0; S(5): 100.0; S(7): 100.0	273	22	2	1720.72	0.48	S(3)	S(5)	S(7)
yLQTNAsDsDDsDGQk	CotAD_62197	Y(1): 0.0; T(4): 0.0; S(7): 100.0; S(9): 100.0; S(12): 100.0	247	45	2	2271.84	4.07	S(7)	S(9)	S(12)
yLQTNAsDsDDsDGQkR	CotAD_62197	Y(1): 0.0; T(4): 0.0; S(7): 100.0; S(9): 100.0; S(12): 100.0	380	45	2	2427.94	1.38	S(7)	S(9)	S(12)
aLLANYsQTPRPGMtPLRtPQRtPAGk	CotAD_04502	Y(6): 7.0; S(7): 47.2; T(9): 47.2; T(15): 98.6; T(19): 100.0; T(23): 100.0	87	23	4	3530.64	-1.5	T(15)	T(19)	T(23)
tQVGccSPssPsSFGSPR	CotAD_23746	T(1): 0.0; S(7): 5.7; S(9): 93.9; S(10): 93.9; S(12): 6.0; S(13): 0.4; S(16): 100.0	116	10	3	2281.82	0.08	S(9)	S(10)	S(16)
yDTGDDsDSNtsDVkVEk	CotAD_07810	Y(1): 0.0; T(3): 0.0; S(7): 94.6; S(9): 11.1; T(11): 94.6; S(12): 99.7	137	19	4	2647.05	0.63	S(7)	T(11)	S(12)
lREsQtPLLGGENPELHPSDFSGVtPk	CotAD_04502	S(4): 100.0; T(6): 100.0; S(19): 0.0; S(22): 6.0; T(25): 94.0	188	27	4	3433.57	-1.46	S(4)	T(6)	T(25)
iLESGNssADNAGsTFQVQDMESAR	CotAD_34215	S(4): 0.0; S(7): 100.0; S(8): 100.0; S(14): 50.0; T(15): 50.0; S(23): 0.0	190	61	3	2998.17	0.94	S(7)	S(8)
asPENIQGSSRsPYR	Cotton_A_01339	S(2): 100.0; S(9): 96.2; S(10): 0.2; S(12): 3.7; Y(14): 0.0	206	12	3	1952.84	-0.14	S(2)	S(9)
iAsDsDDGIDLDVGNDVYEYEEEVPQEESR	CotAD_16320	S(3): 100.0; S(5): 100.0; Y(18): 0.0; Y(20): 0.0; S(29): 0.0	144	36	3	3691.49	0.74	S(3)	S(5)
gGsRsPPYEDTYDR	Cotton_D_gene_10010170	S(3): 100.0; S(5): 100.0; Y(8): 0.0; T(11): 0.0; Y(12): 0.0	196	31	3	1903.74	1.17	S(3)	S(5)
gPLFADsVPsTPAYAGDmFQGk	CotAD_73547	S(7): 100.0; S(10): 95.2; T(11): 4.6; Y(14): 0.2	116	42	3	2720.21	5.11	S(7)	S(10)
rRsPsYDVYDR	CotAD_12923	S(3): 100.0; S(5): 99.8; Y(6): 0.1; Y(9): 0.1	132	23	3	1717.72	1.38	S(3)	S(5)
iGDEELsEGAEsSLGWYR	CotAD_45380	S(7): 100.0; S(12): 95.6; S(13): 4.4; Y(17): 0.0	162	31	3	2301.94	0.48	S(7)	S(12)
rRsPsYEAYER	CotAD_12923	S(3): 100.0; S(5): 99.9; Y(6): 0.1; Y(9): 0.0	145	31	3	1717.72	0.74	S(3)	S(5)
rsPsYDVYDR	CotAD_12923	S(2): 100.0; S(4): 99.9; Y(5): 0.1; Y(8): 0.0	170	24	3	1561.62	-0.09	S(2)	S(4)
rsPsYEAYER	CotAD_12923	S(2): 100.0; S(4): 99.9; Y(5): 0.1; Y(8): 0.0	219	13	3	1561.62	0.5	S(2)	S(4)
sPsYDVYDR	CotAD_12923	S(1): 100.0; S(3): 100.0; Y(4): 0.0; Y(7): 0.0	187	30	2	1405.52	0.68	S(1)	S(3)
sPsYEAYER	CotAD_12923	S(1): 100.0; S(3): 100.0; Y(4): 0.0; Y(7): 0.0	233	22	2	1405.52	0.51	S(1)	S(3)
dNPGLDDEEDssEQETGTFk	CotAD_30309	S(11): 100.0; S(12): 100.0; T(16): 0.0; T(18): 0.0	279	66	2	2661.04	1	S(11)	S(12)
ssIsPPPPPLSYR	CotAD_09574	S(1): 0.0; S(2): 100.0; S(4): 100.0; S(11): 0.0; Y(12): 0.0	289	33	2	1701.78	0.16	S(2)	S(4)
tLsSsPASAQSFLk	CotAD_38011	T(1): 0.1; S(3): 97.3; S(4): 5.2; S(5): 97.4; S(8): 0.0; S(11): 0.0	165	30	3	1871.88	1.81	S(3)	S(5)
dIITDVINNmsDEDEEGDEsEENADTGGGADkDGDGDDDA	CotAD_07377	T(4): 0.0; S(11): 96.2; S(20): 96.2; T(26): 7.7	114	23	4	4608.71	0.11	S(11)	S(20)
nPGVIGDRsGsFSR	CotAD_05159	S(9): 97.6; S(11): 97.6; S(13): 4.8	216	14	2	1752.76	0.82	S(9)	S(11)
nHAQtSQIsDSk	CotAD_23259	T(5): 96.4; S(6): 3.6; S(9): 96.4; S(11): 3.6	165	23	3	1763.76	1.33	T(5)	S(9)
eRAsPENIQGSSRsPYR	Cotton_A_01339	S(4): 100.0; S(11): 3.1; S(12): 3.1; S(14): 90.7; Y(16): 3.1	232	19	3	2237.98	0.71	S(4)	S(14)
lQsPEsESQLER	CotAD_14168	S(3): 100.0; S(6): 97.1; S(8): 2.9	191	27	2	1706.72	1.63	S(3)	S(6)
nVEPIsPMsSR	Cotton_D_gene_10026126	S(6): 100.0; S(9): 97.6; S(10): 2.4	159	32	3	1520.64	0.79	S(6)	S(9)
hVGtPQsESNRR	CotAD_10363	T(4): 100.0; S(7): 99.9; S(9): 0.1	150	23	3	1671.71	0.89	T(4)	S(7)
fcIWENtPsPPRNDGDDLEDkGDEISEk	CotAD_12923	T(7): 100.0; S(9): 100.0; S(26): 0.0	150	19	5	3855.68	-0.69	T(7)	S(9)
gLsDDERsDHGVPVGYR	CotAD_43699	S(3): 100.0; S(8): 100.0; Y(16): 0.0	190	25	3	2162.9	-0.12	S(3)	S(8)
dNssGEFLVSR	CotAD_27965	S(3): 100.0; S(4): 100.0; S(10): 0.0	199	24	2	1514.61	2.68	S(3)	S(4)
lRsVsPTPk	CotAD_64492	S(3): 100.0; S(5): 100.0; T(7): 0.0	222	23	3	1432.72	1.88	S(3)	S(5)
nsIsPPPPPFYR	CotAD_35092	S(2): 100.0; S(4): 100.0; Y(11): 0.0	238	34	2	1675.74	1.06	S(2)	S(4)
rRNsIsPPPPPFYR	CotAD_35092	S(4): 100.0; S(6): 100.0; Y(13): 0.0	245	32	3	1987.94	0.26	S(4)	S(6)
aPsHsPYGR	Cotton_A_01339	S(3): 100.0; S(5): 100.0; Y(7): 0.0	247	42	3	1275.5	0.47	S(3)	S(5)
rNsIsPPPPPFYR	CotAD_35092	S(3): 100.0; S(5): 100.0; Y(12): 0.0	373	55	3	1831.84	0.6	S(3)	S(5)
dIITDVINNMsDEDEEGDEsEENADTGGGADk	CotAD_07377	T(4): 0.0; S(11): 100.0; S(20): 100.0; T(26): 0.0	198	70	3	3832.51	1.66	S(11)	S(20)
tGsLDsNYNPVk	CotAD_66215	T(1): 0.0; S(3): 100.0; S(6): 100.0; Y(8): 0.0	283	52	2	1742.77	1.55	S(3)	S(6)
ssIsPPPPPLNYR	CotAD_72230	S(1): 0.0; S(2): 100.0; S(4): 100.0; Y(12): 0.0	325	39	2	1728.79	0.35	S(2)	S(4)
cIEPESVVsDDsLDGNSLR	CotAD_17280	S(6): 0.0; S(9): 100.0; S(12): 100.0; S(17): 0.0	480	92	2	2395.99	1.09	S(9)	S(12)
dYsDsEkDSGLk	CotAD_14168	Y(2): 0.1; S(3): 99.9; S(5): 100.0; S(9): 0.0	203	12	3	1935.84	0.52	S(3)	S(5)
eTTssVDDVSk	CotAD_40997	T(2): 0.1; T(3): 2.8; S(4): 97.1; S(5): 100.0; S(10): 0.0	172	28	2	1615.68	1.57	S(4)	S(5)
sGQTsEPNsEDETDIGGkR	CotAD_72230	S(1): 0.0; T(4): 3.6; S(5): 96.4; S(9): 100.0; T(13): 0.0	216	35	3	2455.02	-1.04	S(5)	S(9)
rRsSIsPPPPPLNYR	CotAD_72230	S(3): 99.9; S(4): 0.1; S(6): 100.0; Y(14): 0.0	251	18	3	2040.99	0.42	S(3)	S(6)
dIItHSTPSDEEPLsDESHk	CotAD_26552	T(4): 97.4; S(6): 2.6; T(7): 0.0; S(9): 0.0; S(15): 100.0; S(18): 0.0	334	38	3	2685.16	0.74	T(4)	S(15)
sSSLFADsVPStPAYADNLFk	CotAD_73547	S(1): 0.0; S(2): 0.0; S(3): 0.0; S(8): 100.0; S(11): 2.3; T(12): 97.7; Y(15): 0.0	224	63	3	2665.21	0.91	S(8)	T(12)
rRsPsLVR	CotAD_65328	S(3): 100.0; S(5): 100.0	87	29	4	1274.63	0.4	S(3)	S(5)
sQPAEDEsPQNIGLQR	CotAD_64492	S(1): 100.0; S(8): 100.0	109	16	3	2072.88	0.23	S(1)	S(8)
lMLPsPQIsDHELEEIAk	CotAD_04502	S(5): 100.0; S(9): 100.0	120	25	3	2498.2	3.57	S(5)	S(9)
vQDVPEDsQQsEQk	Cotton_A_38213	S(8): 100.0; S(11): 100.0	148	24	3	2064.88	1.86	S(8)	S(11)
sMsPPkDDVR	CotAD_64492	S(1): 100.0; S(3): 100.0	180	12	3	1579.68	0.66	S(1)	S(3)
ePAsQGsAPLAEEEVQQk	CotAD_26898	S(4): 100.0; S(7): 100.0	192	41	3	2346.05	1.58	S(4)	S(7)
nDtPsPEPLANR	CotAD_50713	T(3): 100.0; S(5): 100.0	244	42	2	1614.67	0.95	T(3)	S(5)
gIEsDEDsPPR	CotAD_25875	S(4): 100.0; S(8): 100.0	245	51	2	1505.57	0.4	S(4)	S(8)
nDtPsPEPLVNR	CotAD_49950	T(3): 100.0; S(5): 100.0	277	33	2	1642.7	0.39	T(3)	S(5)
kGIEsDEDsPPR	CotAD_25875	S(5): 100.0; S(9): 100.0	317	41	3	1777.77	1.84	S(5)	S(9)
fcIWENtPsPPR	CotAD_12923	T(7): 100.0; S(9): 100.0	333	45	2	1807.74	0.19	T(7)	S(9)
vRNDtPsPEPLANR	CotAD_50713	T(5): 100.0; S(7): 100.0	343	41	3	1869.84	0.4	T(5)	S(7)
gRLtsEDEELDADR	Cotton_D_gene_10035684	T(4): 100.0; S(5): 100.0	354	57	2	1909.77	0.47	T(4)	S(5)
gsIsPPPPPLNFR	CotAD_40275	S(2): 100.0; S(4): 100.0	357	60	2	1682.78	-0.24	S(2)	S(4)
vEHEPcRLsPEAsPR	CotAD_67255	S(9): 100.0; S(13): 100.0	367	29	3	2067.89	0.82	S(9)	S(13)
vRNDtPsPEPLVNR	CotAD_50713	T(5): 100.0; S(7): 100.0	370	43	3	1897.87	0.95	T(5)	S(7)
gkGsDsDEADEDEADDENLEk	CotAD_28213	S(4): 100.0; S(6): 100.0	378	62	3	2860.14	1.98	S(4)	S(6)
aYEGAsDsEAk	CotAD_40997	Y(2): 0.0; S(6): 100.0; S(8): 100.0	158	42	2	1575.63	2.42	S(6)	S(8)
hANTVDPNsDIsPPR	CotAD_50713	T(4): 0.0; S(9): 100.0; S(12): 100.0	202	33	3	1923.82	2.2	S(9)	S(12)
hANTVDPNsDIsPPRR	CotAD_50713	T(4): 0.0; S(9): 100.0; S(12): 100.0	221	25	3	2079.91	-0.45	S(9)	S(12)
tRNDtPsPEPGLR	CotAD_50713	T(1): 0.0; T(5): 100.0; S(7): 100.0	249	37	3	1743.76	0.45	T(5)	S(7)
vTEDNsHEEGELsPk	CotAD_64492	T(2): 0.0; S(6): 100.0; S(13): 100.0	262	39	3	2118.89	1.58	S(6)	S(13)
yIVENDVVsGDsLDk	CotAD_17280	Y(1): 0.0; S(9): 100.0; S(12): 100.0	338	96	2	2100.94	3.05	S(9)	S(12)
rAPPAPPVSTPNssDGkk	CotAD_10556	S(9): 0.0; T(10): 0.0; S(13): 100.0; S(14): 100.0	97	15	4	2398.19	0.5	S(13)	S(14)
qWLGSNGSGDQsIsPR	CotAD_53052	S(5): 0.0; S(8): 0.0; S(12): 100.0; S(14): 100.0	184	47	3	1992.83	-0.01	S(12)	S(14)
aPPAPPVSTPNssDGkk	CotAD_10556	S(8): 0.0; T(9): 0.0; S(12): 100.0; S(13): 100.0	247	31	4	2242.09	2.29	S(12)	S(13)
sNAVDYEssDDDRHFk	CotAD_26898	S(1): 0.0; Y(6): 0.0; S(8): 100.0; S(9): 100.0	275	47	3	2332.94	-0.48	S(8)	S(9)
gLMSSsVDVDsGIsDDEPLck	CotAD_20328	S(4): 33.3; S(5): 33.3; S(6): 33.3; S(11): 100.0; S(14): 100.0	185	35	3	2739.09	2.2	S(11)	S(14)
sSSkQWLGSNGSGDQsIsPR	CotAD_53052	S(1): 3.3; S(2): 48.4; S(3): 48.4; S(9): 0.0; S(12): 0.0; S(16): 100.0; S(18): 100.0	148	21	3	2606.09	0.6	S(16)	S(18)
vPSWSPAssPk	CotAD_34525	S(3): 0.0; S(5): 0.1; S(8): 99.9; S(9): 100.0	109	20	2	1590.72	0.14	S(8)	S(9)
vTDIFDPYsPsLcVk	CotAD_01818	T(2): 0.0; Y(8): 0.1; S(9): 99.9; S(11): 100.0	208	49	3	2189	3.25	S(9)	S(11)
tMSksLsPWR	CotAD_10506	T(1): 0.0; S(3): 2.1; S(5): 97.9; S(7): 100.0	201	14	2	1640.75	1.49	S(5)	S(7)
vSNsPLkEVsPGQk	CotAD_28213	S(2): 3.5; S(4): 96.5; S(10): 100.0	159	15	3	2062.04	1.22	S(4)	S(10)
mDQsDTDDkVPGLsPPPNk	CotAD_04648	S(4): 99.9; T(6): 0.1; S(14): 100.0	286	31	3	2633.2	1.59	S(4)	S(14)
asPYGGEAEsPVNER	Cotton_A_01339	S(2): 100.0; Y(4): 0.0; S(10): 100.0	456	60	2	1866.75	1.26	S(2)	S(10)
rAsPYGGEAEsPVNER	Cotton_A_01339	S(3): 100.0; Y(5): 0.0; S(11): 100.0	546	88	3	2022.85	0.92	S(3)	S(11)
sLSELSIGIsPR	Cotton_D_gene_10018388	S(1): 100.0; S(3): 0.0; S(6): 0.0; S(10): 100.0	262	51	2	1562.74	0.85	S(1)	S(10)
eSQtPLLGGENPELHPSDFSGVtPk	CotAD_04502	S(2): 97.0; T(4): 3.0; S(17): 0.0; S(20): 0.0; T(23): 100.0	355	58	3	3084.43	3.56	S(2)	T(23)
sNASSHsRsPDIsPSR	CotAD_64492	S(1): 0.0; S(4): 4.4; S(5): 51.0; S(7): 49.0; S(9): 95.6; S(13): 0.2; S(15): 99.8	154	20	3	2068.8	-0.11	S(9)	S(15)
rYsPQYYsPPR	Cotton_A_22958	Y(2): 0.0; S(3): 100.0; Y(6): 0.0; Y(7): 1.6; S(8): 98.4	352	59	3	1717.73	0.44	S(3)	S(8)
sSSVFGEsVPsTPAYADNMFQGk	CotAD_73547	S(1): 0.0; S(2): 0.0; S(3): 0.0; S(8): 99.7; S(11): 50.0; T(12): 50.0; Y(15): 0.2	120	22	3	2854.23	1.31	S(8)
vDsSSGNQGVLGSR	CotAD_72771	S(3): 97.2; S(4): 2.8; S(5): 0.0; S(13): 0.0	160	36	2	1586.73	2.49	S(3)
dRGsPEYGQITSR	Cotton_A_01339	S(4): 100.0; Y(7): 0.0; T(11): 0.0; S(12): 0.0	239	37	3	1689.77	0.3	S(4)
lAVsDDsRADNSLk	CotAD_17280	S(4): 100.0; S(7): 50.0; S(12): 50.0	154	13	3	1938.88	-1.29	S(4)
eRAsPENIQGSSR	Cotton_A_01339	S(4): 100.0; S(11): 0.0; S(12): 0.0	112	25	3	1654.77	0.58	S(4)
nLsDDDTGTAR	CotAD_63895	S(3): 100.0; T(7): 0.0; T(9): 0.0	143	26	2	1388.58	-0.5	S(3)
rRSsIsPPPPPLSYR	CotAD_09574	S(3): 50.0; S(4): 50.0; S(6): 100.0; S(13): 0.0; Y(14): 0.0	223	11	3	2013.98	1.84	S(6)
rsSIsPPPPPLSYR	CotAD_09574	S(2): 50.0; S(3): 50.0; S(5): 100.0; S(12): 0.0; Y(13): 0.0	274	46	3	1857.88	1.23	S(5)
eSsLEPSEFNSAR	Cotton_A_02209	S(2): 0.1; S(3): 99.9; S(7): 0.0; S(11): 0.0	188	29	2	1676.73	1.88	S(3)
tsRSPLNsPSR	CotAD_64492	T(1): 66.7; S(2): 66.7; S(4): 66.7; S(8): 95.5; S(10): 4.5	62	28	3	1585.63	1.24	S(8)
kVPsWSPASsPk	CotAD_34525	S(4): 50.0; S(6): 50.0; S(9): 96.2; S(10): 3.8	138	12	3	1862.92	1.78	S(9)
vSkFsDQEDIVsFDSLk	CotAD_17280	S(2): 50.0; S(5): 50.0; S(12): 99.9; S(15): 0.1	134	22	3	2536.21	6.27	S(12)
gSsRsPYRk	Cotton_A_01339	S(2): 50.0; S(3): 50.0; S(5): 99.9; Y(7): 0.1	150	16	3	1485.69	1.19	S(5)
sAEGDDGMLVSk	CotAD_53052	S(1): 100.0; S(11): 0.0	153	15	2	1576.72	1.37	S(1)
eRGsPDYGR	Cotton_A_01339	S(4): 100.0; Y(7): 0.0	172	26	3	1260.55	0.31	S(4)
eEsDDDMGFSLFD	CotAD_43386	S(3): 100.0; S(10): 0.0	315	49	2	1730.63	0.9	S(3)
lINAVIAEADAGGsPSLVAR	CotAD_17975	S(14): 100.0; S(16): 0.0	461	109	3	2148.12	0.57	S(14)
vATEsPESk	CotAD_07377	T(3): 0.0; S(5): 100.0; S(8): 0.0	190	47	2	1315.64	-0.03	S(5)
nEITPyLVSR	CotAD_54943	T(4): 0.0; Y(6): 100.0; S(9): 0.0	193	32	2	1415.71	0.43	Y(6)
eNAETEEDNGFNsDPQPTDEGGIEk	CotAD_08607	T(5): 0.0; S(13): 100.0; T(18): 0.0	202	71	3	3090.3	2.61	S(13)
kVATEsPESk	CotAD_07377	T(4): 0.0; S(6): 100.0; S(9): 0.0	254	52	3	1587.84	2.96	S(6)
qYNsDDDEEEREEGEEALGDTR	CotAD_72035	Y(2): 0.0; S(4): 100.0; T(21): 0.0	281	20	3	2810.11	1.23	S(4)
rsSIsPPPPPLNYR	CotAD_72230	S(2): 50.0; S(3): 50.0; S(5): 100.0; Y(13): 0.0	332	51	3	1884.89	0.58	S(5)
dSIHSPsFAEPTGR	CotAD_26552	S(2): 0.0; S(5): 0.0; S(7): 100.0; T(12): 0.0	115	22	3	1724.78	1.81	S(7)
sGQtSEPNsEDETDIGGk	CotAD_72230	S(1): 0.0; T(4): 50.0; S(5): 50.0; S(9): 100.0; T(13): 0.0	223	83	3	2298.93	0.9	S(9)
nSIAIISESPPSNSVGyFFGStPPDSHGPR	CotAD_72104	S(2): 0.0; S(7): 49.8; S(9): 49.8; S(12): 0.1; S(14): 0.1; Y(17): 0.1; S(21): 0.3; T(22): 99.7; S(26): 0.0	166	55	3	3421.53	2.26	T(22)
nNLDDVPEVADASsIGHSDNR	CotAD_22724	S(13): 2.8; S(14): 97.2; S(18): 0.0	259	52	3	2449.07	-2.18	S(14)
vAALPPEsPIDELR	Cotton_A_05001	S(8): 100.0	81	12	2	1730.89	4.22	S(8)
vLLPNIsGIFNR	CotAD_45797	S(7): 100.0	227	59	2	1566.85	1.08	S(7)
vPLPPGVVVsPPRPR	CotAD_13065	S(10): 100.0	270	33	3	1791.02	0.26	S(10)
sLIEDEAELsDWVGELR	Cotton_D_gene_10035684	S(1): 0.0; S(10): 100.0	157	60	3	2185.01	-2.73	S(10)
dPYGYVWLIcsPAk	CotAD_10835	Y(3): 0.0; Y(5): 0.0; S(11): 100.0	120	32	3	2036.98	1.13	S(11)
kSEQTsDPNsEDEADIGGk	CotAD_35092	S(2): 0.0; T(5): 50.0; S(6): 50.0; S(10): 100.0	299	73	3	2599.12	0.99	S(10)
sGQtSDPNsEDEAEVGGk	CotAD_40275	S(1): 33.3; T(4): 33.3; S(5): 33.3; S(9): 100.0	112	23	2	2254.9	1.7	S(9)
nSNITAPTSQQsFGER	CotAD_52681	S(2): 0.0; T(5): 0.0; T(8): 0.0; S(9): 0.0; S(12): 100.0	104	21	3	1960.89	0.5	S(12)
lVSSTDTYDGsPcGk	CotAD_23746	S(3): 0.0; S(4): 0.0; T(5): 0.0; T(7): 0.0; Y(8): 0.0; S(11): 100.0	207	50	2	1954.87	-0.38	S(11)
rYsPQYYsPPRR	Cotton_A_22958	Y(2): 50.0; S(3): 50.0; Y(6): 0.0; Y(7): 2.2; S(8): 97.8	323	24	3	1873.83	0.87	S(8)
iLQGSSsGLsk	CotAD_29361	S(5): 33.8; S(6): 33.8; S(7): 34.9; S(10): 97.5	136	24	2	1524.74	2.51	S(10)
fEDAsEtsssHGGVTAPGAISVPQLPR	CotAD_01697	S(5): 100.0; T(7): 100.0; S(8): 100.0; S(9): 100.0; S(10): 100.0; T(15): 0.0; S(21): 0.0	156	46	3	3241.25	0.5	S(5)	T(7)	S(8)	S(9)	S(10)
gSVPFEFDAAsNssHQsGRRsLDEk	Cotton_A_32697	S(2): 0.0; S(11): 100.0; S(13): 100.0; S(14): 100.0; S(17): 100.0; S(21): 100.0	179	33	4	3396.3	-0.33	S(11)	S(13)	S(14)	S(17)	S(21)
kLLEETDDQssEGssPGEsPk	Cotton_A_19478	T(6): 0.0; S(10): 100.0; S(11): 100.0; S(14): 100.0; S(15): 100.0; S(19): 100.0	276	53	3	3052.16	2.53	S(10)	S(11)	S(14)	S(15)	S(19)
lLEETDDQssEGssPGEsPk	Cotton_A_19478	T(5): 0.0; S(9): 100.0; S(10): 100.0; S(13): 100.0; S(14): 100.0; S(18): 100.0	282	59	3	2779.96	0.39	S(9)	S(10)	S(13)	S(14)	S(18)
iTVTDADAtDsssDEEAAsPk	Cotton_A_29346	T(2): 1.0; T(4): 98.2; T(9): 99.2; S(11): 92.1; S(12): 92.1; S(13): 17.4; S(19): 100.0	106	36	3	2797.97	2.83	T(4)	T(9)	S(11)	S(12)	S(19)
vLsGkLsEssGYAGsDLYDYk	CotAD_04747	S(3): 100.0; S(7): 100.0; S(9): 100.0; S(10): 99.6; Y(12): 0.4; S(15): 99.6; Y(18): 0.4; Y(20): 0.0	172	38	3	3071.22	3.36	S(3)	S(7)	S(9)	S(10)	S(15)
iQGHDssssDsDNDkPSESSIk	TC233322!1	S(6): 100.0; S(7): 100.0; S(8): 100.0; S(9): 100.0; S(11): 98.9; S(17): 1.0; S(19): 0.1; S(20): 0.0	115	30	4	3152.16	1.43	S(6)	S(7)	S(8)	S(9)	S(11)
fEDTsEtsssHGGVTAPGAISVPQLPR	CotAD_69537	T(4): 91.2; S(5): 12.0; T(7): 98.3; S(8): 91.7; S(9): 91.7; S(10): 91.7; T(15): 23.2; S(21): 0.0	121	40	3	3271.26	0.06	T(4)	T(7)	S(8)	S(9)	S(10)
nYsGsssDDGAEFDk	Cotton_A_14264	Y(2): 75.6; S(3): 75.6; S(5): 97.5; S(6): 75.6; S(7): 75.6	73	17	3	2186.69	2.07	Y(2)	S(3)	S(5)	S(6)	S(7)
fYmEPEtsDsGsMTSGTAAGR	CotAD_48393	Y(2): 0.0; T(7): 100.0; S(8): 99.7; S(10): 94.8; S(12): 99.4; T(14): 5.5; S(15): 0.6; T(17): 0.0	141	23	3	2661.87	0.99	T(7)	S(8)	S(10)	S(12)
iHGHDsssDsDIDEPSESSIk	CotAD_11323	S(6): 100.0; S(7): 100.0; S(8): 100.0; S(10): 100.0; S(16): 0.0; S(18): 0.0; S(19): 0.0	215	35	3	2850.04	-0.19	S(6)	S(7)	S(8)	S(10)
dVEAVsQEssGsGATLGESLR	CotAD_67266	S(6): 100.0; S(9): 100.0; S(10): 100.0; S(12): 100.0; T(15): 0.0; S(19): 0.0	257	82	3	2542.95	0.22	S(6)	S(9)	S(10)	S(12)
tLADLNRtPPGGsDsDsDEGQDYFTGGEk	CotAD_70990	T(1): 0.0; T(8): 100.0; S(13): 100.0; S(15): 100.0; S(17): 100.0; Y(23): 0.0; T(25): 0.0	136	24	4	3637.39	-1.59	T(8)	S(13)	S(15)	S(17)
lYDETYVNFPssssDDEDWSDTIAPR	CotAD_41356	Y(2): 0.0; T(5): 0.0; Y(6): 0.0; S(11): 100.0; S(12): 100.0; S(13): 100.0; S(14): 100.0; S(20): 0.0; T(22): 0.0	214	55	3	3473.27	4.44	S(11)	S(12)	S(13)	S(14)
hVSsPsPsPsPYSDNALR	Cotton_A_03692	S(3): 0.3; S(4): 99.7; S(6): 100.0; S(8): 100.0; S(10): 100.0; Y(12): 0.0; S(13): 0.0	162	16	3	2361.87	1.41	S(4)	S(6)	S(8)	S(10)
wAVIEDEsGsDEEGAANPPsPDGsSDIGR	Cotton_D_gene_10037083	S(8): 100.0; S(10): 100.0; S(20): 100.0; S(24): 94.2; S(25): 5.8	253	42	3	3408.25	2.59	S(8)	S(10)	S(20)	S(24)
sGGIASLVsPcPVtPAVLPtPIFsPSR	Cotton_A_01100	S(1): 0.0; S(6): 5.7; S(9): 94.2; T(14): 100.0; T(20): 100.0; S(24): 94.3; S(26): 5.7	294	48	3	3171.41	-1.82	S(9)	T(14)	T(20)	S(24)
sLsLPNsPVsGPtPVTPTTPTAR	Cotton_A_11328	S(1): 5.5; S(3): 94.5; S(7): 100.0; S(10): 0.0; T(13): 0.0; T(16): 99.7; T(18): 5.5; T(19): 89.6; T(21): 5.2	70	11	3	2741.19	3.34	S(3)	S(7)	T(16)	T(19)
nNHILEEGGssGssLDSR	Cotton_D_gene_10022163	S(10): 100.0; S(11): 100.0; S(13): 99.8; S(14): 95.8; S(17): 4.4	250	58	3	2322.82	0.34	S(10)	S(11)	S(13)	S(14)
wAVIEDEsGsDEEGAANPPsPDGsSDMHQk	Cotton_A_01177	S(8): 100.0; S(10): 100.0; S(20): 100.0; S(24): 96.4; S(25): 3.6	259	18	4	3750.39	0.31	S(8)	S(10)	S(20)	S(24)
rFPsLPVsQGsPSsLPFSR	Cotton_A_19058	S(4): 100.0; S(8): 100.0; S(11): 100.0; S(13): 6.4; S(14): 93.1; S(18): 0.5	194	44	3	2510.05	1.02	S(4)	S(8)	S(11)	S(14)
mLVNGENDtDDADsDEDDsDEEsLDEDQkTPEk	Cotton_A_00517	T(9): 100.0; S(14): 100.0; S(19): 100.0; S(23): 100.0; T(30): 0.0	173	39	4	4452.62	-1.46	T(9)	S(14)	S(19)	S(23)
eHsFRLEsPEAENsPsLSk	CotAD_18320	S(3): 100.0; S(8): 100.0; S(14): 100.0; S(16): 100.0; S(18): 0.0	206	11	3	2752.09	-0.68	S(3)	S(8)	S(14)	S(16)
aPPHILLsssEsDDEDDEASk	Cotton_A_18159	S(8): 100.0; S(9): 100.0; S(10): 100.0; S(12): 100.0; S(20): 0.0	250	55	3	2850.07	1.12	S(8)	S(9)	S(10)	S(12)
iLEEGGssGssLDSR	CotAD_17015	S(7): 100.0; S(8): 100.0; S(10): 100.0; S(11): 100.0; S(14): 0.0	405	53	2	1957.68	0.54	S(7)	S(8)	S(10)	S(11)
fPNISEkAssDssQDNS	CotAD_40093	S(5): 0.0; S(9): 100.0; S(10): 100.0; S(12): 100.0; S(13): 100.0; S(17): 0.0	141	18	3	2420.86	0.81	S(9)	S(10)	S(12)	S(13)
tAFsDsDsEsDGDLSMADLVk	CotAD_44282	T(1): 0.0; S(4): 100.0; S(6): 100.0; S(8): 100.0; S(10): 100.0; S(15): 0.0	175	56	2	2798.02	2.34	S(4)	S(6)	S(8)	S(10)
tAFsDsDsEsDGDLSMADMVk	Cotton_D_gene_10000291	T(1): 0.0; S(4): 100.0; S(6): 100.0; S(8): 100.0; S(10): 100.0; S(15): 0.0	195	45	3	2815.97	1.37	S(4)	S(6)	S(8)	S(10)
tSHLsWsPEsGDsFTAEHLAR	Cotton_A_10236	T(1): 0.0; S(2): 0.0; S(5): 100.0; S(7): 100.0; S(10): 100.0; S(13): 100.0; T(15): 0.0	321	80	3	2779.04	0.52	S(5)	S(7)	S(10)	S(13)
lYDETYGNVPssssDDEDWNDGTAPR	CotAD_14329	Y(2): 0.0; T(5): 0.0; Y(6): 0.0; S(11): 100.0; S(12): 100.0; S(13): 100.0; S(14): 100.0; T(23): 0.0	297	61	3	3354.15	-2.31	S(11)	S(12)	S(13)	S(14)
tMYGTADsGsssDEEGVSk	Cotton_D_gene_10040448	T(1): 0.0; Y(3): 0.0; T(5): 0.5; S(8): 99.5; S(10): 100.0; S(11): 100.0; S(12): 100.0; S(18): 0.0	142	39	3	2515.85	1.08	S(8)	S(10)	S(11)	S(12)
gGLsPSMGQWssPDsGHPHITk	Cotton_A_04786	S(4): 94.4; S(6): 5.6; S(11): 100.0; S(12): 100.0; S(15): 100.0; T(21): 0.0	146	30	3	2871.13	1.34	S(4)	S(11)	S(12)	S(15)
hDssEDDsGtDGWWEk	CotAD_07810	S(3): 100.0; S(4): 100.0; S(8): 100.0; T(10): 100.0	62	12	3	2458.78	-0.05	S(3)	S(4)	S(8)	T(10)
gGDNssEEsDGsEEVEIQPGVmk	Cotton_A_36595	S(5): 100.0; S(6): 100.0; S(9): 100.0; S(12): 100.0	143	24	3	3004.09	4.06	S(5)	S(6)	S(9)	S(12)
nLsEssDsDIGPR	Cotton_A_38301	S(3): 100.0; S(5): 100.0; S(6): 100.0; S(8): 100.0	150	24	2	1840.6	0.84	S(3)	S(5)	S(6)	S(8)
wGsGsEsDEsDDENEPEAVVEER	CotAD_15627	S(3): 100.0; S(5): 100.0; S(7): 100.0; S(10): 100.0	167	46	3	3016	4.25	S(3)	S(5)	S(7)	S(10)
nFtPFDEIDGktPQtPsVLGR	Cotton_D_gene_10014636	T(3): 100.0; T(12): 100.0; T(15): 100.0; S(17): 100.0	171	15	3	2927.23	1	T(3)	T(12)	T(15)	S(17)
rHDssEDDsGtDGWWEk	CotAD_07810	S(4): 100.0; S(5): 100.0; S(9): 100.0; T(11): 100.0	200	32	3	2614.88	0.07	S(4)	S(5)	S(9)	T(11)
eLIcsEssAELsE	Cotton_A_03863	S(5): 100.0; S(7): 100.0; S(8): 100.0; S(12): 100.0	208	31	2	1917.61	1.89	S(5)	S(7)	S(8)	S(12)
nFtPFDGIDGktPQtPsVLGR	Cotton_A_03692	T(3): 100.0; T(12): 100.0; T(15): 100.0; S(17): 100.0	223	19	3	2855.21	-0.81	T(3)	T(12)	T(15)	S(17)
dGALtsNDDLEsIsAR	CotAD_12651	T(5): 100.0; S(6): 100.0; S(12): 100.0; S(14): 100.0	234	42	2	2127.74	-3.89	T(5)	S(6)	S(12)	S(14)
lADsRsPsPQNsDVDE	CotAD_12157	S(4): 100.0; S(6): 100.0; S(8): 100.0; S(12): 100.0	324	20	3	2180.74	0.54	S(4)	S(6)	S(8)	S(12)
wAsGDsssGDEGEILEDEEMPk	CotAD_13842	S(3): 100.0; S(6): 100.0; S(7): 100.0; S(8): 100.0	352	54	3	2976.05	1.04	S(3)	S(6)	S(7)	S(8)
yNVGQDAssDDEsLsP	CotAD_51322	Y(1): 0.0; S(8): 100.0; S(9): 100.0; S(13): 100.0; S(15): 100.0	98	20	2	2147.67	2.09	S(8)	S(9)	S(13)	S(15)
sGkIPssDssDDEHAR	CotAD_64492	S(1): 0.0; S(6): 100.0; S(7): 100.0; S(9): 100.0; S(10): 100.0	123	22	3	2295.82	-2.6	S(6)	S(7)	S(9)	S(10)
tFVPEEGsDDEFDsEEEssEDEELPVAAENGk	BQ406491!1	T(1): 0.0; S(8): 100.0; S(14): 100.0; S(18): 100.0; S(19): 100.0	167	22	3	4124.5	-3.32	S(8)	S(14)	S(18)	S(19)
vVYVAPPRPPsPVREGsEEGssPR	Cotton_A_17602	Y(3): 0.0; S(11): 100.0; S(17): 100.0; S(21): 100.0; S(22): 100.0	212	11	3	3013.29	3.78	S(11)	S(17)	S(21)	S(22)
tVDPYsDIssDsD	CotAD_22804	T(1): 0.0; Y(5): 0.0; S(6): 100.0; S(9): 100.0; S(10): 100.0; S(12): 100.0	250	28	2	1864.54	0.72	S(6)	S(9)	S(10)	S(12)
vSVSLNNFtDssGsGDEDMMR	CotAD_61595	S(2): 0.0; S(4): 0.3; T(9): 99.7; S(11): 100.0; S(12): 100.0; S(14): 100.0	143	32	3	2711.93	4.62	T(9)	S(11)	S(12)	S(14)
tmsksMsIsPWR	CotAD_38392	T(1): 0.6; S(3): 99.4; S(5): 100.0; S(7): 100.0; S(9): 100.0	82	19	3	2034.75	0.9	S(3)	S(5)	S(7)	S(9)
sLTFWSsPGsGsPPVsPR	CotAD_59568	S(1): 0.0; T(3): 0.0; S(6): 95.0; S(7): 5.0; S(10): 100.0; S(12): 100.0; S(16): 100.0	266	37	3	2309.88	0.53	S(6)	S(10)	S(12)	S(16)
dNNsPVDVEYDDPLtPRGsAsP	CotAD_18320	S(4): 100.0; Y(10): 0.0; T(15): 100.0; S(19): 100.0; S(21): 100.0	281	23	3	2809.03	1.81	S(4)	T(15)	S(19)	S(21)
kLsTEsFGsDVsFLR	TC265408!3	S(3): 95.7; T(4): 4.5; S(6): 99.8; S(9): 100.0; S(12): 100.0	227	51	3	2280.93	1.27	S(3)	S(6)	S(9)	S(12)
kHPDDEDNWsLTssAAsVR	TC272849!2	S(10): 99.9; T(12): 3.8; S(13): 96.3; S(14): 100.0; S(17): 100.0	246	48	3	2723.06	5.23	S(10)	S(13)	S(14)	S(17)
lADSDAtPAGGVtPGAtPAGVTWDAtPk	Cotton_A_15804	S(4): 0.5; T(7): 99.5; T(13): 100.0; T(17): 99.5; T(22): 0.5; T(26): 100.0	250	73	4	3232.35	0.34	T(7)	T(13)	T(17)	T(26)
tQIQtPNPMLtPAAtPGTAGLtPR	Cotton_A_12834	T(1): 0.0; T(5): 100.0; T(11): 100.0; T(15): 100.0; T(18): 0.0; T(22): 100.0	234	20	3	2898.26	4.72	T(5)	T(11)	T(15)	T(22)
fSItPYItPRLtPTGtPk	Cotton_A_32248	S(2): 0.3; T(4): 99.5; Y(6): 0.3; T(8): 100.0; T(12): 100.0; T(14): 0.0; T(16): 100.0	291	37	4	2598.17	0.75	T(4)	T(8)	T(12)	T(16)
tIEsPAMsDtDtEELLEWFk	CotAD_51608	T(1): 7.0; S(4): 93.2; S(8): 99.9; T(10): 99.9; T(12): 99.9	66	35	3	2950.15	0.75	S(4)	S(8)	T(10)	T(12)
lEDIGAAPEEkssDEELSDDEyAAsDDEEIAGk	CotAD_20361	S(12): 100.0; S(13): 100.0; S(18): 90.4; Y(22): 9.7; S(25): 99.9	127	32	4	4279.7	1.88	S(12)	S(13)	S(18)	S(25)
gLGLSYsssGsENAGDGHGk	CotAD_32037	S(5): 99.6; Y(6): 99.6; S(7): 0.6; S(8): 4.2; S(9): 96.2; S(11): 99.8	237	51	3	2487.91	1.29	S(5)	Y(6)	S(9)	S(11)
kGSVPFEFDAAsNsSHQsGRR	Cotton_A_32697	S(3): 0.0; S(12): 75.0; S(14): 75.0; S(15): 75.0; S(18): 75.0	148	14	4	2792.18	-0.61	S(12)	S(14)	S(15)	S(18)
dDVIYGVFAsDtDsEDGGsSSSR	Cotton_A_29538	Y(5): 1.4; S(10): 99.9; T(12): 99.3; S(14): 99.3; S(19): 48.0; S(20): 48.0; S(21): 3.8; S(22): 0.3	93	22	3	2829.96	0.34	S(10)	T(12)	S(14)
tLsDLNRPsGPDsDsDSDDPQEYYTGGEk	Cotton_A_04655	T(1): 91.2; S(3): 8.8; S(9): 99.5; S(13): 99.9; S(15): 50.3; S(17): 50.3; Y(23): 0.0; Y(24): 0.0; T(25): 0.0	171	29	4	3753.4	-0.03	T(1)	S(9)	S(13)
sLRDPsAsPPSWHSPSVVDLLYk	CotAD_00590	S(1): 100.0; S(6): 100.0; S(8): 100.0; S(11): 0.0; S(14): 0.0; S(16): 0.0; Y(22): 0.0	160	44	4	3066.41	3.68	S(1)	S(6)	S(8)
ePNssPsPPPSSSSHFSVAAFR	Cotton_A_00776	S(4): 100.0; S(5): 100.0; S(7): 100.0; S(11): 0.0; S(12): 0.0; S(13): 0.0; S(14): 0.0; S(17): 0.0	184	31	3	2656.07	2.67	S(4)	S(5)	S(7)
aRLSssPsPTAVTTTTPR	CotAD_33130	S(4): 93.3; S(5): 6.7; S(6): 100.0; S(8): 100.0; T(10): 0.0; T(13): 0.0; T(14): 0.0; T(15): 0.0; T(16): 0.0	128	24	3	2213.97	0.74	S(4)	S(6)	S(8)
sVAADsWsIksDYGsTLDDEQR	CotAD_09341	S(1): 0.0; S(6): 100.0; S(8): 100.0; S(11): 99.5; Y(13): 0.8; S(15): 49.9; T(16): 49.9	172	22	3	3038.19	3.73	S(6)	S(8)	S(11)
dVVAAssDsESEDTNDLVDkPVGSVDPAk	CotAD_53052	S(6): 78.3; S(7): 78.3; S(9): 78.3; S(11): 32.6; T(14): 32.6; S(24): 0.0	95	23	4	3618.59	4.7	S(6)	S(7)	S(9)
fEDAsEtNsSHGGVTAPGAISVPQLPR	Cotton_D_gene_10030962	S(5): 100.0; T(7): 98.5; S(9): 86.8; S(10): 7.3; T(15): 7.3; S(21): 0.0	146	24	4	3108.32	0.42	S(5)	T(7)	S(9)
sDPTPEsEsDsDPETPTQINITDEWGER	CotAD_11427	S(1): 0.0; T(4): 0.3; S(7): 99.4; S(9): 94.9; S(11): 94.9; T(15): 9.8; T(17): 0.6; T(22): 0.0	179	47	3	3516.34	0.34	S(7)	S(9)	S(11)
lSPTPsIGtLsDTPMTGQk	Cotton_A_10525	S(2): 100.0; T(4): 93.9; S(6): 6.1; T(9): 93.5; S(11): 6.0; T(13): 0.4; T(16): 0.0	70	28	3	2459.09	1.35	S(2)	T(4)	T(9)
kVPGsPDDssEEDIFLESLTGMPTR	Cotton_A_01216	S(5): 100.0; S(9): 100.0; S(10): 100.0; S(18): 0.0; T(20): 0.0; T(24): 0.0	119	42	3	3235.4	5.73	S(5)	S(9)	S(10)
sIGssEFLNPITHEVILSNSR	CotAD_07106	S(1): 100.0; S(4): 100.0; S(5): 100.0; T(12): 0.0; S(18): 0.0; S(20): 0.0	194	38	3	2684.2	2.23	S(1)	S(4)	S(5)
nNIVIsssDDEDYEPSSR	Cotton_A_24176	S(6): 100.0; S(7): 100.0; S(8): 100.0; Y(13): 0.0; S(16): 0.0; S(17): 0.0	264	41	3	2410.89	0.89	S(6)	S(7)	S(8)
iLVssEsEENLITYVAADSk	CotAD_67255	S(4): 100.0; S(5): 100.0; S(7): 100.0; T(13): 0.0; Y(14): 0.0; S(19): 0.0	298	47	3	2696.21	4.31	S(4)	S(5)	S(7)
nFRsssDEEDGFYTTk	CotAD_45000	S(4): 100.0; S(5): 100.0; S(6): 100.0; Y(13): 0.0; T(14): 0.0; T(15): 0.0	366	56	3	2410.92	1.51	S(4)	S(5)	S(6)
eDAGssDsPDDSSLQQLTR	CotAD_17280	S(5): 100.0; S(6): 100.0; S(8): 100.0; S(12): 0.0; S(13): 0.0; T(18): 0.0	383	64	2	2391.88	2.41	S(5)	S(6)	S(8)
tMVssEsEENLITYVAADSk	TC229918!3	T(1): 0.1; S(4): 100.0; S(5): 100.0; S(7): 100.0; T(13): 0.0; Y(14): 0.0; S(19): 0.0	403	49	3	2702.12	0.69	S(4)	S(5)	S(7)
nTIVIsssDDEDYEPSSR	CotAD_15672	T(2): 0.0; S(6): 100.0; S(7): 100.0; S(8): 100.0; Y(13): 0.0; S(16): 0.0; S(17): 0.0	160	36	3	2397.89	-1.67	S(6)	S(7)	S(8)
fWTQGGsDtEEEEtDIEDEIENGGAGETTAAAAGSR	Cotton_A_15403	T(3): 0.0; S(7): 100.0; T(9): 100.0; T(14): 100.0; T(28): 0.0; T(29): 0.0; S(35): 0.0	271	84	4	4114.55	-5.13	S(7)	T(9)	T(14)
sQLTQFIEREDAGssDsPDDSSLQQLTR	CotAD_17280	S(1): 0.0; T(4): 0.0; S(14): 100.0; S(15): 100.0; S(17): 100.0; S(21): 0.0; S(22): 0.0; T(27): 0.0	153	26	3	3494.46	1.59	S(14)	S(15)	S(17)
sDLYSTFVVHsGsEsESESGSR	CotAD_13166	S(1): 0.0; Y(4): 0.0; S(5): 0.0; T(6): 0.0; S(11): 100.0; S(13): 100.0; S(15): 100.0; S(17): 0.0; S(19): 0.0; S(21): 0.0	263	53	3	2731.03	-0.52	S(11)	S(13)	S(15)
tLADLNRPSGPDsGsDsDNPQEYYTGGEk	Cotton_A_04938	T(1): 0.0; S(9): 15.9; S(13): 94.7; S(15): 94.7; S(17): 94.7; Y(23): 0.0; Y(24): 0.0; T(25): 0.0	150	47	3	3598.47	4.05	S(13)	S(15)	S(17)
tQILtPNPMLtPAAtPGTAGLtPR	CotAD_04502	T(1): 0.0; T(5): 100.0; T(11): 100.0; T(15): 100.0; T(18): 50.0; T(22): 50.0	182	35	3	2883.27	0.47	T(5)	T(11)	T(15)
kHSPtLDERsPQEGGsPSSR	CotAD_73331	S(3): 100.0; T(5): 5.8; S(10): 94.2; S(16): 93.9; S(18): 5.8; S(19): 0.4	106	11	4	2680.14	0.75	S(3)	S(10)	S(16)
sIESLPQQFGLSPtPsIGtLSDTPMTGR	Cotton_A_10525	S(1): 0.0; S(4): 0.0; S(12): 100.0; T(14): 0.0; S(16): 100.0; T(19): 0.0; S(21): 95.5; T(23): 4.5; T(26): 0.0	245	57	3	3301.47	2.19	S(12)	S(16)	S(21)
fYMEPEtsDsGSMISGPAAGR	CotAD_03191	Y(2): 0.0; T(7): 99.9; S(8): 99.9; S(10): 96.7; S(12): 3.5; S(15): 0.0	175	23	3	2573.94	-2.45	T(7)	S(8)	S(10)
eVIEsGsERsEENHYPDNEDEEVDQTR	CotAD_25875	S(5): 100.0; S(7): 100.0; S(10): 99.7; Y(15): 0.4; T(26): 0.0	157	34	3	3576.35	0.06	S(5)	S(7)	S(10)
iVNSDsRsEEsTLETGk	Cotton_A_33965	S(4): 99.7; S(6): 5.5; S(8): 94.8; S(11): 99.7; T(12): 0.3; T(15): 0.0	134	11	3	2380	2.62	S(4)	S(8)	S(11)
iAsRsPsPGGTSk	Cotton_A_19569	S(3): 100.0; S(5): 100.0; S(7): 100.0; T(11): 0.0; S(12): 0.0	173	21	2	1772.76	1.23	S(3)	S(5)	S(7)
gDVGsLGsLsDMDDLASTFAk	Cotton_A_29925	S(5): 100.0; S(8): 100.0; S(10): 100.0; S(17): 0.0; T(18): 0.0	195	52	3	2614.07	0.88	S(5)	S(8)	S(10)
rVEsEGAVsDDsLDGSSLR	Cotton_A_18629	S(4): 100.0; S(9): 100.0; S(12): 100.0; S(16): 0.0; S(17): 0.0	228	52	3	2362.94	3.53	S(4)	S(9)	S(12)
eDAGssDsPDDSSLQQLR	Cotton_A_09671	S(5): 100.0; S(6): 100.0; S(8): 100.0; S(12): 0.0; S(13): 0.0	263	52	2	2290.83	2.01	S(5)	S(6)	S(8)
kAEEsEssDDDFENTLVSR	Cotton_A_18738	S(5): 100.0; S(7): 100.0; S(8): 100.0; T(15): 0.0; S(18): 0.0	337	66	3	2686.05	1.53	S(5)	S(7)	S(8)
aEEsEssDDDFENTLVSR	Cotton_A_18738	S(4): 100.0; S(6): 100.0; S(7): 100.0; T(14): 0.0; S(17): 0.0	419	111	2	2413.85	0.68	S(4)	S(6)	S(7)
kAPASNQGcIAsRsPsPGGTSk	CotAD_64492	S(5): 0.0; S(12): 100.0; S(14): 100.0; S(16): 100.0; T(20): 0.0; S(21): 0.0	180	30	4	2830.28	2.55	S(12)	S(14)	S(16)
eTMVssEsEDNLITYDAANFk	Cotton_A_38461	T(2): 0.0; S(5): 100.0; S(6): 100.0; S(8): 100.0; T(14): 0.0; Y(15): 0.0	187	46	3	2892.15	-1.89	S(5)	S(6)	S(8)
tPPGGsDsDsDEGQDYFTGGEk	CotAD_70990	T(1): 0.0; S(6): 100.0; S(8): 100.0; S(10): 100.0; Y(16): 0.0; T(18): 0.0	335	36	3	2774.01	1.62	S(6)	S(8)	S(10)
fWTQGGsDtEEEEtDIEDEIENGGAGETAAAAAGSR	CotAD_62197	T(3): 0.2; S(7): 99.8; T(9): 100.0; T(14): 100.0; T(28): 0.0; S(35): 0.0	325	95	4	4084.58	3.16	S(7)	T(9)	T(14)
hVSsPsPsPYSDNALR	Cotton_D_gene_10014636	S(3): 4.2; S(4): 96.0; S(6): 99.8; S(8): 100.0; Y(10): 0.0; S(11): 0.0	179	19	3	2097.82	0.22	S(4)	S(6)	S(8)
hYsRsVsPQDGHYSR	CotAD_64686	Y(2): 5.1; S(3): 95.1; S(5): 99.7; S(7): 100.0; Y(13): 0.0; S(14): 0.0	188	25	3	2159.82	0.55	S(3)	S(5)	S(7)
dDVDDEEFEsDFDNLYstDEEIENLYSAR	CotAD_76835	S(10): 100.0; Y(16): 9.5; S(17): 95.3; T(18): 95.3; Y(26): 0.0; S(27): 0.0	257	118	3	3858.42	1.46	S(10)	S(17)	T(18)
dSLNLVDLTttPAssEFSDEESEPk	CotAD_03232	S(2): 0.0; T(9): 40.2; T(10): 40.2; T(11): 40.2; S(14): 82.2; S(15): 88.4; S(18): 89.7; S(22): 19.2	57	31	3	3319.31	0.45	S(14)	S(15)	S(18)
kGSVPLEsDAIsNsSHQSGRR	Cotton_D_gene_10039511	S(3): 0.0; S(8): 2.3; S(12): 97.9; S(14): 97.9; S(15): 90.8; S(18): 11.0	80	10	4	2740.21	0.59	S(12)	S(14)	S(15)
aAATNLHTDADGsDRLRsVsPTPk	Cotton_A_19569	T(4): 0.0; T(8): 0.0; S(13): 100.0; S(18): 95.6; S(20): 95.6; T(22): 8.8	213	22	4	3008.35	0.46	S(13)	S(18)	S(20)
aIDFSQFLDDPcPssDPDQPEsASGLR	CotAD_47706	S(5): 0.0; S(14): 100.0; S(15): 100.0; S(22): 93.9; S(24): 6.1	149	43	3	3335.32	6.83	S(14)	S(15)	S(22)
tMSGLQPGMLSTSQPLHDPLPsPsVsGSR	Cotton_D_gene_10005718	T(1): 0.0; S(3): 0.0; S(11): 0.0; T(12): 0.0; S(13): 0.0; S(22): 100.0; S(24): 100.0; S(26): 94.1; S(28): 5.9	190	38	3	3348.46	1.22	S(22)	S(24)	S(26)
lEEAsDDEsDGEHRFsQGQSMDQER	Cotton_D_gene_10005718	S(5): 100.0; S(9): 100.0; S(16): 94.5; S(20): 5.5	164	22	3	3266.17	-3.23	S(5)	S(9)	S(16)
vDDEDFYDVPyESEYDsEDsNAEDNPR	Cotton_A_04167	Y(7): 0.0; Y(11): 4.2; S(13): 96.0; Y(15): 99.8; S(17): 96.0; S(20): 4.0	193	54	3	3598.25	1.3	S(13)	Y(15)	S(17)
vSLsQEsGEAsDPVLTGR	Cotton_A_37961	S(2): 0.0; S(4): 100.0; S(7): 100.0; S(11): 96.4; T(16): 3.6	188	30	2	2215.9	0.21	S(4)	S(7)	S(11)
vAQVstsDDEDEVPMTR	CotAD_51889	S(5): 99.8; T(6): 100.0; S(7): 100.0; T(16): 0.2	105	22	2	2262.84	0.51	S(5)	T(6)	S(7)
yMAFsPsPSAPHsPHLSGLR	Cotton_A_14797	Y(1): 0.0; S(5): 100.0; S(7): 100.0; S(9): 0.0; S(13): 99.8; S(17): 0.2	249	48	3	2523.04	-1.07	S(5)	S(7)	S(13)
lEIPQSGPtsPtFSLVSR	CotAD_00593	S(6): 0.2; T(9): 99.8; S(10): 100.0; T(12): 0.2; S(14): 99.6; S(17): 0.2	193	34	3	2300.02	2.42	T(9)	S(10)	S(14)
atAsEPEEAEEsDHVESk	CotAD_28213	T(2): 100.0; S(4): 100.0; S(12): 99.9; S(17): 0.1	66	11	3	2472.94	0.63	T(2)	S(4)	S(12)
yAsEsDGsPDYR	CotAD_12923	Y(1): 0.0; S(3): 100.0; S(5): 100.0; S(8): 99.9; Y(11): 0.1	205	37	2	1730.55	0.76	S(3)	S(5)	S(8)
lTELsGssQVDEkEVETIPDR	CotAD_00101	T(2): 7.3; S(5): 93.6; S(7): 99.5; S(8): 99.5; T(17): 0.1	113	17	3	2860.27	4.08	S(5)	S(7)	S(8)
lEDEDsEssERGDFGEGLWSk	CotAD_26607	S(6): 100.0; S(8): 100.0; S(9): 100.0; S(20): 0.0	110	14	3	2900.11	-2.55	S(6)	S(8)	S(9)
fQLLDsDsDDDPsDcEFTGk	Cotton_A_06731	S(6): 100.0; S(8): 100.0; S(13): 100.0; T(18): 0.0	131	30	3	2819.04	2.79	S(6)	S(8)	S(13)
lEDEDsEssERGDFGEGLWSR	CotAD_40268	S(6): 100.0; S(8): 100.0; S(9): 100.0; S(20): 0.0	144	25	3	2784.02	-1.38	S(6)	S(8)	S(9)
nMsRsVsPDESAk	CotAD_38392	S(3): 100.0; S(5): 100.0; S(7): 100.0; S(11): 0.0	153	27	3	1935.75	-0.99	S(3)	S(5)	S(7)
gRsLGNssDDNLESR	CotAD_58308	S(3): 100.0; S(7): 100.0; S(8): 100.0; S(14): 0.0	163	38	3	1990.74	0.22	S(3)	S(7)	S(8)
isLssAEEGSNLEQR	Cotton_A_26575	S(2): 100.0; S(4): 100.0; S(5): 100.0; S(10): 0.0	180	37	2	2003.8	3.48	S(2)	S(4)	S(5)
fAssEDEFMDsDDLANSRPR	Cotton_A_10273	S(3): 100.0; S(4): 100.0; S(11): 100.0; S(17): 0.0	198	33	3	2672.98	2.05	S(3)	S(4)	S(11)
vNANNsPRssPDVQDGDLYIk	Cotton_A_31905	S(6): 100.0; S(9): 100.0; S(10): 100.0; Y(19): 0.0	201	53	3	2817.22	2.03	S(6)	S(9)	S(10)
aRssFGHsPPPILPLPAVDNNDHPSk	Cotton_A_31077	S(3): 100.0; S(4): 100.0; S(8): 100.0; S(25): 0.0	206	12	4	3278.5	-0.4	S(3)	S(4)	S(8)
nVscPVsPIGsPLLHSR	CotAD_65897	S(3): 100.0; S(7): 100.0; S(11): 100.0; S(16): 0.0	217	42	3	2203.96	5.42	S(3)	S(7)	S(11)
lEDkDsAssDGEDLVDGFWSk	CotAD_29561	S(6): 100.0; S(8): 100.0; S(9): 100.0; S(20): 0.0	221	43	4	2972.23	0.93	S(6)	S(8)	S(9)
fEcEsDAssESENIGQNPEk	CotAD_41506	S(5): 100.0; S(8): 100.0; S(9): 100.0; S(11): 0.0	223	37	3	2785.03	2.05	S(5)	S(8)	S(9)
eRDssDEsDVGDDLYk	CotAD_46333	S(4): 100.0; S(5): 100.0; S(8): 100.0; Y(15): 0.0	272	39	3	2357.87	1.07	S(4)	S(5)	S(8)
lLAtPtPmGtPLYAIPEENR	Cotton_A_15804	T(4): 100.0; T(6): 100.0; T(10): 100.0; Y(13): 0.0	290	52	3	2584.14	1.79	T(4)	T(6)	T(10)
nIQEDDsGGssLYDNNLHk	CotAD_52303	S(7): 100.0; S(10): 100.0; S(11): 100.0; Y(13): 0.0	332	81	3	2634.04	1.13	S(7)	S(10)	S(11)
lAVAksEtsDEDEEAAQAQYLLGR	Cotton_A_03590	S(6): 100.0; T(8): 100.0; S(9): 100.0; Y(20): 0.0	348	69	3	3122.38	4.82	S(6)	T(8)	S(9)
nkNsstENEEGEGPVPLSR	Cotton_A_23785	S(4): 100.0; S(5): 100.0; T(6): 100.0; S(18): 0.0	367	67	3	2572.06	0.96	S(4)	S(5)	T(6)
lNLDRssGDDsMEEDVLESk	CotAD_08607	S(6): 100.0; S(7): 100.0; S(11): 100.0; S(19): 0.0	408	30	4	2767.11	1.07	S(6)	S(7)	S(11)
etmVSsEsEDNLITHDAANFk	CotAD_63262	T(2): 0.0; S(5): 100.0; S(6): 100.0; S(8): 100.0; T(14): 0.0	137	54	3	2882.15	-0.87	S(5)	S(6)	S(8)
vDNTLAGDssDmEIsDEITEVLR	Cotton_A_12823	T(4): 0.0; S(9): 100.0; S(10): 100.0; S(15): 100.0; T(19): 0.0	160	51	3	2909.16	1.64	S(9)	S(10)	S(15)
sLtPIsPAVsPQPFGPIGQNVPmASQQQR	Cotton_A_10269	S(1): 4.4; T(3): 95.6; S(6): 100.0; S(10): 100.0; S(25): 0.0	165	17	3	3432.55	-2.42	T(3)	S(6)	S(10)
gSSStsDVADsGIsDDEPLSk	CotAD_28213	S(2): 3.8; S(3): 49.8; S(4): 49.8; T(5): 89.9; S(6): 6.7; S(11): 100.0; S(14): 100.0; S(20): 0.0	146	25	3	2661.97	-1.76	T(5)	S(11)	S(14)
sFLLETGsPRsPQNILSL	CotAD_33048	S(1): 100.0; T(6): 0.1; S(8): 99.9; S(11): 100.0; S(17): 0.0	299	35	2	2343.06	1.36	S(1)	S(8)	S(11)
qTSALVEPDSDEtsIAsDEDETk	CotAD_40370	T(2): 0.0; S(3): 0.0; S(10): 12.4; T(13): 93.8; S(14): 93.8; S(17): 100.0; T(22): 0.0	112	42	3	2995.19	2.07	T(13)	S(14)	S(17)
sLtPIsPAVsPQPIGPIGQNVPTVPQQQR	CotAD_01527	S(1): 0.8; T(3): 99.3; S(6): 99.9; S(10): 99.9; T(23): 0.0	175	25	3	3390.63	-2.92	T(3)	S(6)	S(10)
aSNVFtsDtESDDDNVPIATLR	Cotton_A_17746	S(2): 0.0; T(6): 99.6; S(7): 94.1; T(9): 12.2; S(11): 94.1; T(20): 0.0	148	36	3	2751.1	0.37	T(6)	S(7)	S(11)
gELANLVAVDsPRVEHEPcRLsPEAsPR	CotAD_67255	S(11): 100.0; S(22): 100.0; S(26): 100.0	66	16	4	3469.55	-1.23	S(11)	S(22)	S(26)
fRsVsRsPEAR	CotAD_65328	S(3): 100.0; S(5): 100.0; S(7): 100.0	89	13	4	1675.69	1.22	S(3)	S(5)	S(7)
gGDNssEENDGsEEVEIQPGVmk	CotAD_72035	S(5): 100.0; S(6): 100.0; S(12): 100.0	101	23	3	2951.13	5.39	S(5)	S(6)	S(12)
rQsRsIsVEGk	Cotton_D_gene_10021043	S(3): 100.0; S(5): 100.0; S(7): 100.0	107	27	3	1774.79	1.07	S(3)	S(5)	S(7)
nLsEssGELPk	CotAD_04098	S(3): 100.0; S(5): 100.0; S(6): 100.0	112	21	2	1688.69	1.6	S(3)	S(5)	S(6)
sPGGNAAGDsDDEGtEPADEDEILFADk	CotAD_50655	S(1): 100.0; S(10): 100.0; T(15): 100.0	120	36	3	3350.28	-0.95	S(1)	S(10)	T(15)
qVVsEGHsDsIAAGQR	CotAD_05206	S(4): 100.0; S(8): 100.0; S(10): 100.0	135	16	2	2024.8	0.62	S(4)	S(8)	S(10)
kQPsGsDsDFEWEEGVVEGk	CotAD_20704	S(4): 100.0; S(6): 100.0; S(8): 100.0	149	28	3	2882.22	7.39	S(4)	S(6)	S(8)
mcQVDsPGssGLREEAVER	Cotton_A_35174	S(6): 100.0; S(9): 100.0; S(10): 100.0	168	21	3	2490.96	2.04	S(6)	S(9)	S(10)
dAVPsPLsEDMEEsPR	Cotton_D_gene_10037299	S(5): 100.0; S(8): 100.0; S(14): 100.0	171	22	2	2142.78	-0.71	S(5)	S(8)	S(14)
nPQPmNIDsGNEsDsE	CotAD_13357	S(9): 100.0; S(13): 100.0; S(15): 100.0	215	40	2	2133.69	0.38	S(9)	S(13)	S(15)
sMsIsPWR	CotAD_38392	S(1): 100.0; S(3): 100.0; S(5): 100.0	217	35	2	1347.47	0.68	S(1)	S(3)	S(5)
eRsRsQsIVDEEALLk	Cotton_D_gene_10033485	S(3): 100.0; S(5): 100.0; S(7): 100.0	229	49	3	2388.09	2.82	S(3)	S(5)	S(7)
sRGsIsPPPPPLNFR	Cotton_D_gene_10014027	S(1): 100.0; S(4): 100.0; S(6): 100.0	238	12	3	2005.88	-0.87	S(1)	S(4)	S(6)
dRsIsPIVsRDDLEk	CotAD_13554	S(3): 100.0; S(5): 100.0; S(9): 100.0	247	21	4	2258.01	0.22	S(3)	S(5)	S(9)
eGHVNDDssDEsGGEDEILVR	CotAD_69067	S(8): 100.0; S(9): 100.0; S(12): 100.0	269	67	3	2642.96	-3.6	S(8)	S(9)	S(12)
sLAQsPmLAcsVLEGVGR	Cotton_A_26272	S(1): 100.0; S(5): 100.0; S(11): 100.0	272	53	3	2274.95	1.72	S(1)	S(5)	S(11)
rFAQVstsDDEDEVPIR	CotAD_14082	S(6): 100.0; T(7): 100.0; S(8): 100.0	297	62	3	2347.94	-0.49	S(6)	T(7)	S(8)
eRsRsQsIVDEEALLNR	CotAD_54943	S(3): 100.0; S(5): 100.0; S(7): 100.0	303	43	3	2386.03	-0.01	S(3)	S(5)	S(7)
sRsQsIVDEEALLk	Cotton_D_gene_10033485	S(1): 100.0; S(3): 100.0; S(5): 100.0	325	52	3	2102.94	-0.46	S(1)	S(3)	S(5)
wAsGDssPGDEGEILEDEEMPk	CotAD_46254	S(3): 100.0; S(6): 100.0; S(7): 100.0	344	51	3	2906.11	3.41	S(3)	S(6)	S(7)
rEEVssDEENsPPcVk	CotAD_09321	S(5): 100.0; S(6): 100.0; S(11): 100.0	346	44	3	2389.94	3.67	S(5)	S(6)	S(11)
eAsEsEDVEEDsDDQQFLk	CotAD_17280	S(3): 100.0; S(5): 100.0; S(12): 100.0	349	62	3	2728.01	2.47	S(3)	S(5)	S(12)
fAQVstsDDEDEVPIR	CotAD_14082	S(5): 100.0; T(6): 100.0; S(7): 100.0	393	73	3	2191.84	0.83	S(5)	T(6)	S(7)
tFIPEEGDDFGmssEEEsEEEEDEELPVAAAAAAAAVNGk	TC271223!1	T(1): 0.0; S(13): 100.0; S(14): 100.0; S(18): 100.0	62	11	4	4714.9	1.43	S(13)	S(14)	S(18)
vVTEHEDHDDDGsssD	CotAD_47828	T(3): 0.0; S(13): 100.0; S(14): 100.0; S(15): 100.0	90	15	3	2127.66	1.05	S(13)	S(14)	S(15)
tAEAGIADDAGRMsEDsGsDDD	CotAD_72035	T(1): 0.0; S(14): 100.0; S(17): 100.0; S(19): 100.0	96	13	3	2568.85	1.56	S(14)	S(17)	S(19)
tAEAGIADDAGRMsGDsGsDD	Cotton_A_36595	T(1): 0.0; S(14): 100.0; S(17): 100.0; S(19): 100.0	105	30	3	2381.8	-1.1	S(14)	S(17)	S(19)
kLDAHTALsEEVsGtPk	CotAD_74182	T(6): 0.0; S(9): 100.0; S(13): 100.0; T(15): 100.0	139	18	3	2455.12	-1.73	S(9)	S(13)	T(15)
tNDsNEDDsDsDVEkk	CotAD_44190	T(1): 0.0; S(4): 100.0; S(9): 100.0; S(11): 100.0	147	34	3	2469.93	0.56	S(4)	S(9)	S(11)
sVDADDsDVEVNsDNEsDDDDDDDDEDDEEALLAELER	TC230510!2	S(1): 0.0; S(7): 100.0; S(13): 100.0; S(17): 100.0	152	89	3	4613.6	-0.73	S(7)	S(13)	S(17)
iGLQEATssPNsAR	CotAD_01964	T(7): 0.0; S(8): 100.0; S(9): 100.0; S(12): 100.0	208	33	2	1814.73	1.09	S(8)	S(9)	S(12)
lNYPPLDsDDVAssNIHLR	Cotton_A_30070	Y(3): 0.0; S(8): 100.0; S(13): 100.0; S(14): 100.0	223	30	3	2510.05	-1.53	S(8)	S(13)	S(14)
gEPcEIELINESAPsNssMQQGk	Cotton_A_31632	S(12): 0.0; S(15): 100.0; S(17): 100.0; S(18): 100.0	239	42	3	3033.22	-2.7	S(15)	S(17)	S(18)
vDNNVLNQISPAVAsDkELQssGNEDPLAk	Cotton_D_gene_10026593	S(10): 0.0; S(15): 100.0; S(21): 100.0; S(22): 100.0	245	42	4	3824.77	-2.53	S(15)	S(21)	S(22)
tVLEPENDEVVVVsEGENsEVsR	CotAD_40093	T(1): 0.0; S(14): 100.0; S(19): 100.0; S(22): 100.0	285	66	3	2900.2	-0.3	S(14)	S(19)	S(22)
vIYIPANPPsPVPEGsEEGtPPR	Cotton_A_32193	Y(3): 0.0; S(10): 100.0; S(16): 100.0; T(20): 100.0	484	48	3	2787.22	0.4	S(10)	S(16)	T(20)
aSHYLssDDEGsEGGR	CotAD_62991	S(2): 0.0; Y(4): 0.0; S(6): 100.0; S(7): 100.0; S(12): 100.0	130	19	2	2050.69	-1.17	S(6)	S(7)	S(12)
aINEELSPTQLQPAVsAAGsDEsQRDIDQVDLVQEPIALEH	CotAD_13877	S(7): 0.0; T(9): 0.0; S(16): 100.0; S(20): 100.0; S(23): 100.0	163	38	4	4797.18	2.46	S(16)	S(20)	S(23)
eGITQTGsPIctDEsLEEQLDDPFEPEER	Cotton_A_03077	T(4): 0.0; T(6): 0.0; S(8): 100.0; T(12): 100.0; S(15): 100.0	189	47	3	3705.46	-0.39	S(8)	T(12)	S(15)
vVYVSPPQPPsPVREGsEEGsPPR	CotAD_03996	Y(3): 0.0; S(5): 0.0; S(11): 100.0; S(17): 100.0; S(21): 100.0	446	24	3	2931.29	1.1	S(11)	S(17)	S(21)
lPSSNTAVNNIDssEDDDsPLAR	Cotton_A_03815	S(3): 0.0; S(4): 0.0; T(6): 0.0; S(13): 100.0; S(14): 100.0; S(19): 100.0	130	26	3	2801.12	3.49	S(13)	S(14)	S(19)
gSVPLESDAISNssHQsGR	Cotton_D_gene_10039511	S(2): 0.0; S(7): 0.0; S(11): 0.0; S(13): 100.0; S(14): 100.0; S(17): 100.0	312	42	3	2311.91	0.73	S(13)	S(14)	S(17)
iELTGSQTRGsDsDsDsDVDR	CotAD_07810	T(4): 1.3; S(6): 32.9; T(8): 32.9; S(11): 32.9; S(13): 100.0; S(15): 100.0; S(17): 100.0	211	46	2	2703.96	0.95	S(13)	S(15)	S(17)
tPVPYFDsGNsGsDEDLPk	Cotton_A_09379	T(1): 0.0; Y(5): 0.2; S(8): 99.8; S(11): 100.0; S(13): 100.0	190	37	3	2553.01	-0.74	S(8)	S(11)	S(13)
eIEPFTAYsPAsHAsk	Cotton_A_04786	T(6): 0.0; Y(8): 0.2; S(9): 99.8; S(12): 100.0; S(15): 100.0	268	28	3	2262.94	-0.15	S(9)	S(12)	S(15)
iYRDEsDsDDsFGNPFDDDFIR	Cotton_A_18459	Y(2): 0.3; S(6): 99.7; S(8): 100.0; S(11): 100.0	164	43	3	3009.11	3.94	S(6)	S(8)	S(11)
gSVPFEFDAASNssHQsGR	Cotton_A_32697	S(2): 0.0; S(11): 0.3; S(13): 99.7; S(14): 100.0; S(17): 100.0	231	23	3	2363.89	-0.08	S(13)	S(14)	S(17)
lNFTDGENsGHsIDDNsPELR	CotAD_66204	T(4): 0.5; S(9): 99.5; S(12): 100.0; S(17): 100.0	152	35	3	2701.03	-2.34	S(9)	S(12)	S(17)
tSFSSWYPSSQQssAANsPPR	Cotton_A_32248	T(1): 0.0; S(2): 0.0; S(4): 0.0; S(5): 0.0; Y(7): 0.0; S(9): 0.3; S(10): 0.3; S(13): 99.4; S(14): 100.0; S(18): 100.0	210	42	3	2656.03	0.04	S(13)	S(14)	S(18)
iDGSLsPAsLDsVVIAER	CotAD_31866	S(4): 3.7; S(6): 96.3; S(9): 100.0; S(12): 100.0	205	73	3	2212.97	1.62	S(6)	S(9)	S(12)
tLEsNELEHPDEsRGEsGLADGR	CotAD_74182	T(1): 6.6; S(4): 93.4; S(13): 100.0; S(17): 100.0	156	16	3	2882.13	-3.7	S(4)	S(13)	S(17)
rPEsSPVRGNsAELQEsDGEIR	TC230403!2	S(4): 95.4; S(5): 4.6; S(11): 100.0; S(17): 100.0	281	24	3	2797.17	-0.04	S(4)	S(11)	S(17)
itEPkTPYHPMIDDDGsLsPR	Cotton_A_38127	T(2): 0.3; T(6): 99.7; Y(8): 0.0; S(17): 100.0; S(19): 100.0	189	14	4	2897.25	0.52	T(6)	S(17)	S(19)
dYDtsSPHsLHIk	ES828449!3	Y(2): 0.0; T(4): 0.3; S(5): 99.9; S(6): 99.9; S(9): 100.0	153	13	3	2027.82	0.69	S(5)	S(6)	S(9)
hANGsDYsGsPR	Cotton_A_26188	S(5): 100.0; Y(7): 0.1; S(8): 99.9; S(10): 100.0	140	21	3	1631.54	0.71	S(5)	S(8)	S(10)
lNNGsDYsAsPR	CotAD_46669	S(5): 100.0; Y(7): 0.1; S(8): 99.9; S(10): 100.0	239	27	2	1664.59	0.38	S(5)	S(8)	S(10)
tGLVsYsDEsEDDD	Cotton_A_12625	T(1): 0.0; S(5): 97.0; Y(6): 6.0; S(7): 97.0; S(10): 100.0	167	45	2	1915.6	2.8	S(5)	S(7)	S(10)
iLsLPEYNLsPFGsPR	Cotton_A_07384	S(3): 100.0; Y(7): 4.6; S(10): 95.4; S(14): 100.0	107	36	3	2173.95	0.28	S(3)	S(10)	S(14)
sGsSVsNNsDDEAHQFWR	CotAD_00317	S(1): 0.3; S(3): 99.5; S(4): 5.0; S(6): 95.3; S(9): 100.0	243	57	3	2406.86	0.2	S(3)	S(6)	S(9)
kGssSGIIsPGEk	Cotton_A_10236	S(3): 99.9; S(4): 96.7; S(5): 3.4; S(9): 100.0	261	46	3	1918.87	2.63	S(3)	S(4)	S(9)
eDAAsHVsGTDPVPAsP	Cotton_A_06595	S(5): 100.0; S(8): 100.0; T(10): 0.0; S(16): 100.0	383	55	2	2020.75	1.79	S(5)	S(8)	S(16)
qYELsEsETEskPEk	CotAD_21987	Y(2): 0.0; S(5): 100.0; S(7): 100.0; T(9): 0.0; S(11): 100.0	240	24	3	2456.04	3.7	S(5)	S(7)	S(11)
lScSPHGNLSssPPIGsLPk	Cotton_A_04282	S(2): 5.0; S(4): 95.0; S(10): 99.4; S(11): 0.3; S(12): 0.3; S(17): 100.0	143	30	3	2563.13	-0.39	S(4)	S(10)	S(17)
tSFSSWYPSSQQssAANsPPRR	Cotton_A_32248	T(1): 0.0; S(2): 0.2; S(4): 99.1; S(5): 0.2; Y(7): 0.4; S(9): 4.5; S(10): 91.0; S(13): 4.3; S(14): 0.2; S(18): 100.0	146	17	3	2812.13	0.08	S(4)	S(10)	S(18)
lScSPHGTLSssPPVGsLPk	CotAD_72104	S(2): 4.4; S(4): 95.4; T(8): 95.2; S(10): 0.2; S(11): 0.2; S(12): 4.6; S(17): 100.0	252	31	3	2536.12	0.23	S(4)	T(8)	S(17)
sLGsSDSLGALMSIcPTTDEHsPR	CotAD_08557	S(1): 0.0; S(4): 97.5; S(5): 2.5; S(7): 99.9; S(13): 0.0; T(17): 0.0; T(18): 0.0; S(22): 100.0	313	36	3	2902.15	-1.04	S(4)	S(7)	S(22)
eNsGELPtVGSYNPSESVLWLDsPPR	CotAD_45380	S(3): 100.0; T(8): 89.9; S(11): 2.5; Y(12): 2.5; S(15): 2.5; S(17): 2.5; S(23): 100.0	166	28	3	3214.37	3.78	S(3)	T(8)	S(23)
iSLNADsNDSDDDkDsDEkyWsE	Cotton_A_04440	S(2): 0.0; S(7): 55.1; S(10): 55.1; S(16): 95.0; Y(20): 95.0; S(22): 99.9	64	12	4	3400.25	1.7	S(16)	Y(20)	S(22)
eSLsEEttPSVDDVPk	Cotton_A_33965	S(2): 0.1; S(4): 99.9; T(7): 96.7; T(8): 3.4; S(10): 99.9	155	45	2	2260.92	1.53	S(4)	T(7)	S(10)
nDDVLDsADsEDYsD	Cotton_A_05001	S(7): 100.0; S(10): 100.0; Y(13): 0.1; S(14): 99.9	227	71	2	2043.61	-0.29	S(7)	S(10)	S(14)
nDIGLDsADsEDYsD	Cotton_D_gene_10006076	S(7): 100.0; S(10): 100.0; Y(13): 0.1; S(14): 99.9	273	94	2	1999.63	0.66	S(7)	S(10)	S(14)
iSLNADsDYsDDDkDsDEkYWsE	CotAD_56759	S(2): 0.0; S(7): 100.0; Y(9): 3.7; S(10): 96.3; S(16): 50.1; Y(20): 50.1; S(22): 99.9	149	11	4	3449.28	2.7	S(7)	S(10)	S(22)
gSVPLESDAISNssHQsGRR	Cotton_D_gene_10039511	S(2): 0.0; S(7): 0.0; S(11): 12.3; S(13): 94.1; S(14): 94.1; S(17): 99.6	181	31	4	2468.01	0.46	S(13)	S(14)	S(17)
kESLsEEtTPsVDDVPk	Cotton_A_33965	S(3): 3.1; S(5): 96.9; T(8): 99.9; T(9): 3.2; S(11): 96.9	220	38	3	2533.12	4.75	S(5)	T(8)	S(11)
dAVDQVNYSPMPAsEtGDAsENSGAHFLQQGETGPDTk	CotAD_23259	Y(8): 98.3; S(9): 98.3; S(14): 33.9; T(16): 33.9; S(20): 33.9; S(23): 1.5; T(33): 0.0; T(37): 0.0	150	24	4	4478.83	-0.82	Y(8)	S(9)
lDELsEtsSGNVTSTGSILVPDLPR	CotAD_74142	S(5): 99.8; T(7): 96.9; S(8): 50.0; S(9): 50.0; T(13): 3.1; S(14): 0.2; T(15): 0.0; S(17): 0.0	132	60	3	2971.3	-2.74	S(5)	T(7)
eQPAPsNsVPsSSPSTLHHLk	Cotton_A_21741	S(6): 100.0; S(8): 100.0; S(11): 49.3; S(12): 49.3; S(13): 1.4; S(15): 0.0; T(16): 0.0	282	34	4	2728.2	-1.14	S(6)	S(8)
lSkSTsHsPTSESk	CotAD_05923	S(2): 86.0; S(4): 86.0; T(5): 13.4; S(6): 13.4; S(8): 1.1; T(10): 0.0; S(11): 0.0; S(13): 0.0	66	19	3	2067.97	1.11	S(2)	S(4)
lAGIQNDsPtTTPTSSTTSSTSQFR	Cotton_A_19638	S(8): 100.0; T(10): 99.7; T(11): 0.2; T(12): 0.2; T(14): 0.0; S(15): 0.0; S(16): 0.0; T(17): 0.0; T(18): 0.0; S(19): 0.0; S(20): 0.0; T(21): 0.0; S(22): 0.0	295	81	3	2889.28	4.17	S(8)	T(10)
sFsGsSVDDSWQLAPLTMSSSSSk	TC257722!3	S(1): 94.8; S(3): 5.5; S(5): 94.5; S(6): 5.2; S(10): 0.0; T(17): 0.0; S(19): 0.0; S(20): 0.0; S(21): 0.0; S(22): 0.0; S(23): 0.0	163	56	3	2939.27	2.82	S(1)	S(5)
sSQTPsPsHSASASATSSLHk	CotAD_12651	S(1): 0.3; S(2): 5.3; T(4): 94.1; S(6): 5.3; S(8): 89.9; S(10): 5.1; S(12): 0.0; S(14): 0.0; T(16): 0.0; S(17): 0.0; S(18): 0.0	117	30	3	2503.11	1.13	T(4)	S(8)
vAAVANSDsPPLsPSQENGSLFSGSDSLIk	Cotton_A_39303	S(7): 95.1; S(9): 4.9; S(13): 99.7; S(15): 0.3; S(20): 0.0; S(23): 0.0; S(25): 0.0; S(27): 0.0	212	79	4	3422.59	-3.84	S(7)	S(13)
yNsGQDLAsPDSISSDGSFTNPLSR	CotAD_43699	Y(1): 4.4; S(3): 95.6; S(9): 99.8; S(12): 0.2; S(14): 0.0; S(15): 0.0; S(18): 0.0; T(20): 0.0; S(24): 0.0	218	45	3	2919.23	2.95	S(3)	S(9)
asPsLSPScSSLSDSWVk	Cotton_A_24576	S(2): 100.0; S(4): 100.0; S(6): 0.0; S(8): 0.0; S(10): 0.0; S(11): 0.0; S(13): 0.0; S(15): 0.0	182	36	3	2343.03	3.58	S(2)	S(4)
aEtPGscTSNTTEYYTILSk	CotAD_14082	T(3): 100.0; S(6): 100.0; T(8): 0.0; S(9): 0.0; T(11): 0.0; T(12): 0.0; Y(14): 0.0; Y(15): 0.0; T(16): 0.0; S(19): 0.0	267	56	3	2671.15	0.53	T(3)	S(6)
lQsPsPVAATEIAGYSTLESR	CotAD_13842	S(3): 100.0; S(5): 100.0; T(10): 0.0; Y(15): 0.0; S(16): 0.0; T(17): 0.0; S(20): 0.0	353	46	3	2481.14	-2.85	S(3)	S(5)
sTGFssPDSAPPPSYDSVPPPLDGIEMAk	CotAD_39733	S(1): 0.7; T(2): 0.7; S(5): 75.1; S(6): 75.1; S(9): 17.3; S(14): 10.4; Y(15): 10.4; S(17): 10.4	158	33	3	3394.52	3.27	S(5)	S(6)
rFPsLPVSHGsPSSLPFSR	CotAD_44768	S(4): 100.0; S(8): 95.5; S(11): 3.9; S(13): 0.2; S(14): 0.2; S(18): 0.2	166	23	3	2359.11	-0.8	S(4)	S(8)
eQPAPsNsVPsSSPFTLHHLk	CotAD_45908	S(6): 100.0; S(8): 100.0; S(11): 33.3; S(12): 33.3; S(13): 33.3; T(16): 0.1	207	37	3	2788.25	2.95	S(6)	S(8)
tVssSSLGHSSGNPVEAk	Cotton_A_14501	T(1): 0.1; S(3): 99.8; S(4): 94.8; S(5): 2.7; S(6): 2.7; S(10): 0.0; S(11): 0.0	264	67	3	2191.99	-0.36	S(3)	S(4)
hIsAsSLTPFYSGR	Cotton_A_31077	S(3): 99.7; S(5): 99.7; S(6): 0.3; T(8): 0.3; Y(11): 0.0; S(12): 0.0	209	34	3	1826.8	0.51	S(3)	S(5)
kLsTEsVGSDVTSLR	CotAD_10443	S(3): 99.9; T(4): 97.2; S(6): 2.9; S(9): 0.0; T(12): 0.0; S(13): 0.0	180	32	3	2026.98	6.5	S(3)	T(4)
lVVDsQsDTEISTPSR	Cotton_A_29495	S(5): 100.0; S(7): 100.0; T(9): 0.0; S(12): 0.0; T(13): 0.0; S(15): 0.0	182	50	3	2037.89	0.48	S(5)	S(7)
eELIsDsDEEEYEEEEENYQDSkDDTPER	Cotton_A_06948	S(5): 100.0; S(7): 100.0; Y(12): 0.0; Y(19): 0.0; S(22): 0.0; T(26): 0.0	350	48	4	3999.54	-1.68	S(5)	S(7)
ysPSLAYsPSSPR	CotAD_55724	Y(1): 0.0; S(2): 100.0; S(4): 99.9; Y(7): 0.0; S(8): 0.0; S(10): 0.0; S(11): 0.0	244	52	2	1715.72	2.23	S(2)	S(4)
rLsSPYGssPR	CotAD_04648	S(3): 100.0; S(4): 100.0; Y(6): 0.0; S(8): 50.0; S(9): 50.0	126	23	2	1590.62	-0.66	S(3)	S(4)
wAVIEDEsGsDEEGAANLPSPDGsSDIGR	CotAD_00101	S(8): 100.0; S(10): 100.0; S(20): 0.0; S(24): 50.0; S(25): 50.0	223	46	3	3344.3	-1.45	S(8)	S(10)
vNsQLSsPSQPYSLR	Cotton_D_gene_10006685	S(3): 99.8; S(6): 4.1; S(7): 84.4; S(9): 3.9; Y(12): 3.9; S(13): 3.9	90	11	2	1966.88	0.92	S(3)	S(7)
sRstsLVRYPEPDVFk	Cotton_D_gene_10033214	S(1): 99.8; S(3): 99.8; T(4): 50.1; S(5): 50.1; Y(9): 0.2	86	29	4	2409.1	2.36	S(1)	S(3)
rsysRSPTIVR	CotAD_10506	S(2): 100.0; Y(3): 98.9; S(4): 50.5; S(6): 50.5; T(8): 0.0	167	13	4	1705.73	-0.55	S(2)	Y(3)
wDAtPtPGRVSDAtPSVGR	Cotton_A_15804	T(4): 100.0; T(6): 100.0; S(11): 50.0; T(14): 50.0; S(16): 0.0	193	10	3	2353.97	-1.68	T(4)	T(6)
eAsPEPVkVDEPAPSTTNAEEGESDYESsR	Cotton_A_32691	S(3): 100.0; S(15): 0.0; T(16): 0.0; T(17): 0.0; S(24): 94.9; Y(26): 5.1; S(28): 0.0; S(29): 0.0	231	27	4	3655.54	-0.94	S(3)	S(24)
dGksYsTNLAFTPPEYLR	Cotton_A_12907	S(4): 99.7; Y(5): 0.5; S(6): 95.1; T(7): 4.6; T(12): 0.0; Y(16): 0.0	175	25	3	2507.15	1.7	S(4)	S(6)
eEVsNYtTVPTYLEQk	CotAD_41809	S(4): 96.3; Y(6): 7.2; T(7): 92.8; T(8): 3.7; T(11): 0.0; Y(12): 0.0	135	34	3	2349.06	3.59	S(4)	T(7)
kDDsDsDSDRkPISYADAVAk	CotAD_54979	S(4): 100.0; S(6): 99.7; S(8): 0.3; S(14): 0.0; Y(15): 0.0	163	22	5	3019.42	2.41	S(4)	S(6)
lEGFsPPsSPPSQADmSNR	CotAD_35082	S(5): 100.0; S(8): 99.7; S(9): 0.3; S(12): 0.0; S(17): 0.0	188	21	3	2323.95	1.13	S(5)	S(8)
nFsRSDsTASEGTPk	CotAD_08607	S(3): 3.2; S(5): 96.8; S(7): 99.9; T(8): 0.1; S(10): 0.0; T(13): 0.0	209	22	3	2031.87	-0.11	S(5)	S(7)
gsPLGsPTTSkPk	CotAD_34773	S(2): 100.0; S(6): 100.0; T(8): 0.0; T(9): 0.0; S(10): 0.0	191	27	3	1848.92	-1.1	S(2)	S(6)
fDsINsSkDFGSGFSR	Cotton_D_gene_10028753	S(3): 100.0; S(6): 100.0; S(7): 0.0; S(12): 0.0; S(15): 0.0	219	36	3	2198.94	1.14	S(3)	S(6)
sGsWEIATDDVLSNSk	TC266112!2	S(1): 100.0; S(3): 100.0; T(8): 0.0; S(13): 0.0; S(15): 0.0	258	41	2	2156.94	0.89	S(1)	S(3)
eELIsDsDEEEYEEEEENYQDSk	Cotton_A_06948	S(5): 100.0; S(7): 100.0; Y(12): 0.0; Y(19): 0.0; S(22): 0.0	403	73	3	3286.25	-0.69	S(5)	S(7)
rsGsWEIATDDVLSNSk	TC266112!2	S(2): 100.0; S(4): 100.0; T(9): 0.0; S(14): 0.0; S(16): 0.0	426	52	3	2313.04	1.91	S(2)	S(4)
sLVDLIQEDFPRtPsPVYSQSR	Cotton_A_40565	S(1): 0.0; T(13): 100.0; S(15): 100.0; Y(18): 0.0; S(19): 0.0; S(21): 0.0	125	27	3	2838.32	-1.3	T(13)	S(15)
sNLNDssDLENGEEALPGFSEYSLDQLR	Cotton_A_12907	S(1): 0.0; S(6): 100.0; S(7): 100.0; S(20): 0.0; Y(22): 0.0; S(23): 0.0	401	84	3	3403.44	1.61	S(6)	S(7)
sDPTPEsDsDPETPTQINITDEWGER	Cotton_A_07326	S(1): 0.2; T(4): 4.2; S(7): 95.6; S(9): 100.0; T(13): 0.0; T(15): 0.0; T(20): 0.0	230	50	3	3220.31	1.86	S(7)	S(9)
lLALPStsGGGGGHSREDQEDVSNQGSSR	Cotton_A_39305	S(6): 6.3; T(7): 6.3; S(8): 87.4; S(15): 100.0; S(23): 0.0; S(27): 0.0; S(28): 0.0	110	34	4	3202.4	1.49	S(8)	S(15)
tTLTksPsPSVSSAk	CotAD_27252	T(1): 0.0; T(2): 0.3; T(4): 94.6; S(6): 5.1; S(8): 100.0; S(10): 0.0; S(12): 0.0; S(13): 0.0	122	11	3	2083.05	2.54	T(4)	S(8)
lSSsPksPTSLLSDQQLk	ES851176!1	S(2): 3.6; S(3): 92.8; S(4): 3.6; S(7): 100.0; T(9): 0.0; S(10): 0.0; S(13): 0.0	189	51	3	2508.27	0.15	S(3)	S(7)
vLDDNFSHsssQEQIVPSLScVTWDEk	CotAD_25735	S(7): 52.6; S(9): 52.6; S(10): 97.4; S(11): 97.4; S(18): 0.0; S(20): 0.0; T(23): 0.0	168	44	3	3635.52	-2.04	S(10)	S(11)
dIGQNSSRsGGDQyDPLFDSIEPSTR	CotAD_01964	S(6): 12.0; S(7): 12.0; S(9): 88.0; Y(14): 88.0; S(20): 0.0; S(24): 0.0; T(25): 0.0	149	34	3	3145.33	0.61	S(9)	Y(14)
iLEkEDAVsDDsDDtSPQQLR	CotAD_17280	S(9): 100.0; S(12): 100.0; T(15): 50.0; S(16): 50.0	330	53	3	2889.22	3.26	S(9)	S(12)
aItSLPVsPcSsPLR	CotAD_12886	T(3): 95.9; S(4): 4.1; S(8): 100.0; S(11): 50.0; S(12): 50.0	159	40	3	1968.84	0.33	T(3)	S(8)
gEVVGLGsLsDMDDLASTFAk	CotAD_39741	S(8): 85.7; S(10): 85.7; S(17): 14.3; T(18): 14.3	63	29	3	2560.16	3.69	S(8)	S(10)
sFAFPILQsEWNSSPVR	CotAD_44709	S(1): 100.0; S(9): 95.6; S(13): 2.2; S(14): 2.2	176	26	2	2269.03	1.93	S(1)	S(9)
sDYDWLLtPPGtPLFPSLEMESQk	CotAD_47595	S(1): 0.0; Y(3): 0.0; T(8): 99.3; T(12): 94.2; S(17): 5.8; S(22): 0.7	67	20	3	3199.46	0.06	T(8)	T(12)
tAGPAPSTsDLsGSSk	Cotton_A_27268	T(1): 0.0; S(7): 4.9; T(8): 4.9; S(9): 90.3; S(12): 94.6; S(14): 5.1; S(15): 0.3	126	31	3	1910.84	0.86	S(9)	S(12)
lGASHSVHSILPsPtVSASR	CotAD_72905	S(4): 0.0; S(6): 0.0; S(9): 0.0; S(13): 100.0; T(15): 96.0; S(17): 3.9; S(19): 0.2	246	31	3	2307.1	-1.06	S(13)	T(15)
tVssDQTLGTVLNQLDR	CotAD_07495	T(1): 0.0; S(3): 99.6; S(4): 99.8; T(7): 0.4; T(10): 0.2	173	43	3	2150.99	-0.07	S(3)	S(4)
vVDsPsSPPEEPLVPYNDDEDDERR	Cotton_A_35280	S(4): 100.0; S(6): 94.6; S(7): 5.4; Y(16): 0.0	180	29	3	3160.32	1.95	S(4)	S(6)
lEGFsPPsSPPPQADmSNR	CotAD_60425	S(5): 100.0; S(8): 95.3; S(9): 4.7; S(17): 0.0	192	25	3	2333.96	-2.06	S(5)	S(8)
lDGVsPPsSPPSQADILNR	CotAD_02472	S(5): 100.0; S(8): 95.9; S(9): 4.1; S(12): 0.0	249	64	3	2254.03	0.43	S(5)	S(8)
aFETGsTAtSPADEADIEkLEEEASNLR	Cotton_A_19938	T(4): 0.2; S(6): 95.9; T(7): 4.1; T(9): 95.9; S(10): 4.0; S(25): 0.0	210	49	3	3429.52	0.58	S(6)	T(9)
gRLsSDsSDDYNQMk	Cotton_A_11127	S(4): 99.8; S(5): 3.9; S(7): 92.5; S(8): 3.7; Y(11): 0.0	152	25	3	2150.87	-2.06	S(4)	S(7)
lQDAsFsSINALIDScAk	CotAD_49878	S(5): 100.0; S(7): 96.4; S(8): 3.6; S(15): 0.0	206	50	3	2388.08	1.21	S(5)	S(7)
lAFsQAsETGNEDWDDSVLPk	Cotton_A_23763	S(4): 100.0; S(7): 96.6; T(9): 3.4; S(17): 0.0	212	58	3	2757.21	5.51	S(4)	S(7)
dEWsEGAVsSLLEAYENk	CotAD_27296	S(4): 99.9; S(9): 96.9; S(10): 3.2; Y(15): 0.0	125	46	3	2475.06	0.47	S(4)	S(9)
asLSsIPDNVTR	CotAD_13166	S(2): 99.9; S(4): 97.1; S(5): 3.0; T(11): 0.0	165	37	2	1563.69	-3.83	S(2)	S(4)
qVsVkStVDEAAVGLNHPTAGQR	CotAD_46604	S(3): 100.0; S(6): 97.2; T(7): 2.8; T(19): 0.0	235	15	4	2812.37	3.09	S(3)	S(6)
sDFsPEsGILDYPMSPEIk	Cotton_A_35001	S(1): 2.5; S(4): 97.4; S(7): 97.5; Y(12): 2.6; S(15): 0.0	112	22	3	2560.13	4.32	S(4)	S(7)
nVsSIcsLSEMDDHDLSR	Cotton_A_04001	S(3): 97.4; S(4): 5.1; S(7): 94.9; S(9): 2.6; S(17): 0.0	178	20	3	2368.93	0.19	S(3)	S(7)
sVVEsDEscETASGIk	Cotton_A_36620	S(1): 0.0; S(5): 100.0; S(8): 97.7; T(11): 2.3; S(13): 0.0	209	55	2	2145.89	1.54	S(5)	S(8)
sYsPNSLDASR	CotAD_27245	S(1): 100.0; Y(2): 0.0; S(3): 97.9; S(6): 2.1; S(10): 0.0	203	36	2	1500.59	0.94	S(1)	S(3)
sQLEESQAVDDGPLETVNNNHVRsPsISSR	CotAD_45937	S(1): 0.0; S(6): 0.0; T(16): 0.5; S(24): 99.5; S(26): 99.4; S(28): 0.5; S(29): 0.0	211	30	4	3569.6	-2.16	S(24)	S(26)
aGPsPcVsPTVMETEQPmWPR	Cotton_A_13097	S(4): 100.0; S(8): 99.8; T(10): 0.2; T(14): 0.0	111	20	3	2677.11	1.72	S(4)	S(8)
icSSDAkDPLQsPGsASGTk	Cotton_A_04786	S(3): 0.0; S(4): 0.0; S(12): 100.0; S(15): 99.8; S(17): 0.2; T(19): 0.0	171	17	3	2598.19	1.52	S(12)	S(15)
vSQIQSEQsPVQsPSGSR	Cotton_A_11201	S(2): 0.0; S(6): 0.2; S(9): 99.8; S(13): 99.8; S(15): 0.2; S(17): 0.0	189	52	3	2204.97	-0.01	S(9)	S(13)
eSsYGGEDGAsEYGYGDANHEk	Cotton_A_18641	S(2): 4.2; S(3): 91.6; Y(4): 4.2; S(11): 99.8; Y(13): 0.2; Y(15): 0.0	199	42	3	2770.05	2.62	S(3)	S(11)
nFSRsDsTASEGAQk	Cotton_A_11235	S(3): 95.8; S(5): 8.3; S(7): 95.6; T(8): 0.2; S(10): 0.0	149	18	3	2032.86	0.31	S(3)	S(7)
sLsPTPSNVRPk	CotAD_26661	S(1): 100.0; S(3): 99.9; T(5): 0.1; S(7): 0.0	168	25	3	1730.85	3.26	S(1)	S(3)
nFSRsDsTASEGAPk	CotAD_08608	S(3): 3.4; S(5): 96.6; S(7): 99.9; T(8): 0.1; S(10): 0.0	189	32	3	2001.86	2.42	S(5)	S(7)
sYsEVGtSPVGISNIEk	CotAD_48415	S(1): 3.1; Y(2): 3.1; S(3): 93.9; T(7): 99.9; S(8): 0.1; S(13): 0.0	227	57	3	2215.02	-0.27	S(3)	T(7)
dDAMsDYAsDDDSQYQIR	Cotton_A_18629	S(5): 100.0; Y(7): 0.0; S(9): 99.9; S(13): 0.1; Y(15): 0.0	206	55	2	2398.86	2.33	S(5)	S(9)
sTDVASPtPsGTVIVDGHSk	CotAD_00101	S(1): 0.0; T(2): 0.0; S(6): 100.0; T(8): 0.0; S(10): 99.9; T(12): 0.1; S(19): 0.0	291	56	3	2403.11	0.33	S(6)	S(10)
vANsVsQDESPSPk	Cotton_A_23921	S(4): 100.0; S(6): 100.0; S(10): 0.0; S(12): 0.0	123	26	3	1892.83	0.45	S(4)	S(6)
rAsRsPEADTNPHYGR	Cotton_D_gene_10033214	S(3): 100.0; S(5): 100.0; T(10): 0.0; Y(14): 0.0	132	20	4	2117.9	-1.92	S(3)	S(5)
gEVVGLGsLsDVDDLATTFAk	CotAD_05159	S(8): 100.0; S(10): 100.0; T(17): 0.0; T(18): 0.0	153	58	3	2542.21	3.21	S(8)	S(10)
rssGSGFTFR	TC233840!1	S(2): 100.0; S(3): 100.0; S(5): 0.0; T(8): 0.0	164	16	3	1405.58	0.25	S(2)	S(3)
eFVEAVsDNEADFDsDDDIVGEAVYDEEYLR	CotAD_21987	S(7): 100.0; S(15): 100.0; Y(25): 0.0; Y(29): 0.0	176	64	3	3859.56	3.35	S(7)	S(15)
lEGAsDGEsDGEHPFSQGQSmDQER	TC269441!1	S(5): 100.0; S(9): 100.0; S(16): 0.0; S(20): 0.0	184	33	3	3013.14	4.19	S(5)	S(9)
gEFsPcGtPTGLDSR	Cotton_D_gene_10004729	S(4): 100.0; T(8): 100.0; T(10): 0.0; S(14): 0.0	195	27	2	1884.74	-0.25	S(4)	T(8)
sQsLEADSMDPAFTk	Cotton_A_08438	S(1): 100.0; S(3): 100.0; S(8): 0.0; T(14): 0.0	198	26	3	2074.87	-0.39	S(1)	S(3)
eFLAsDEsENDDDDDENEDTTk	CotAD_27572	S(5): 100.0; S(8): 100.0; T(20): 0.0; T(21): 0.0	224	79	3	2981.09	2.75	S(5)	S(8)
eRsQtPAYDTDk	Cotton_A_25396	S(3): 100.0; T(5): 100.0; Y(8): 0.0; T(10): 0.0	236	29	3	1858.79	0.17	S(3)	T(5)
nIDVNGGRsDsGEGFGTLLGAVDESk	Cotton_D_gene_10027878	S(9): 100.0; S(11): 100.0; T(17): 0.0; S(25): 0.0	249	76	3	3042.37	1.1	S(9)	S(11)
vssGEcVTDEVGTDk	Cotton_A_32664	S(2): 100.0; S(3): 100.0; T(8): 0.0; T(13): 0.0	263	30	3	2030.83	2.33	S(2)	S(3)
hNIDssPDNSADMETELFQEPAGk	Cotton_A_23364	S(5): 100.0; S(6): 100.0; S(10): 0.0; T(15): 0.0	281	42	3	3080.29	2.97	S(5)	S(6)
aIFsDDsDEDVEDTNTk	Cotton_A_37551	S(4): 100.0; S(7): 100.0; T(14): 0.0; T(16): 0.0	363	73	3	2348.93	1.52	S(4)	S(7)
vNsDVGsVGLPSSR	CotAD_43564	S(3): 100.0; S(7): 100.0; S(12): 0.0; S(13): 0.0	394	51	2	1677.74	0.74	S(3)	S(7)
aIFsDDsDEDVEDTITk	CotAD_01906	S(4): 100.0; S(7): 100.0; T(14): 0.0; T(16): 0.0	437	65	3	2347.97	1.34	S(4)	S(7)
yIVENDVVsGDsLDkTSAk	Cotton_A_09671	Y(1): 0.0; S(9): 100.0; S(12): 100.0; T(16): 0.0; S(17): 0.0	285	41	4	2632.26	2.13	S(9)	S(12)
yIVENDVVsGDsLDkISTk	CotAD_17280	Y(1): 0.0; S(9): 100.0; S(12): 100.0; S(17): 0.0; T(18): 0.0	335	40	3	2674.3	1.19	S(9)	S(12)
sTkNsDsDEDETFYFR	Cotton_A_19019	S(1): 0.0; T(2): 0.0; S(5): 100.0; S(7): 100.0; T(12): 0.0; Y(14): 0.0	209	24	3	2388.95	0.26	S(5)	S(7)
sETTVDGAREssLEPSEFNSAR	Cotton_A_02209	S(1): 0.0; T(3): 0.0; T(4): 0.0; S(11): 100.0; S(12): 100.0; S(16): 0.0; S(20): 0.0	155	11	3	2673.12	0.11	S(11)	S(12)
skPETTVDGAREssLEPSEFNSAR	Cotton_D_gene_10006621	S(1): 0.0; T(5): 0.0; T(6): 0.0; S(13): 100.0; S(14): 100.0; S(18): 0.0; S(22): 0.0	201	37	4	3042.38	2.24	S(13)	S(14)
yVDPSGDtsDDNVVTVPTAk	CotAD_38678	Y(1): 0.0; S(5): 0.1; T(8): 99.9; S(9): 100.0; T(15): 0.0; T(18): 0.0	332	60	3	2528.11	-0.7	T(8)	S(9)
sEsRQPsPDQDPLVNSILSLR	CotAD_15414	S(1): 3.0; S(3): 97.0; S(7): 100.0; S(16): 0.0; S(19): 0.0	275	43	3	2642.24	1.33	S(3)	S(7)
vSsILGPEsPETEPSNVEk	CotAD_26552	S(2): 3.7; S(3): 96.3; S(9): 100.0; T(12): 0.0; S(15): 0.0	204	26	3	2447.14	5.44	S(3)	S(9)
tSsFGERsPTVSHDLk	CotAD_70419	T(1): 0.0; S(2): 3.7; S(3): 96.3; S(8): 100.0; T(10): 0.0; S(12): 0.0	165	27	3	2196	1.07	S(3)	S(8)
ySssPEATSmVLVGcPR	CotAD_45656	Y(1): 0.2; S(2): 3.7; S(3): 96.2; S(4): 100.0; T(8): 0.0; S(9): 0.0	222	47	3	2160.89	0.36	S(3)	S(4)
sLSVDsDFFDGLGLTGPAISGGAGDEk	TC235029!3	S(1): 95.3; S(3): 4.7; S(6): 100.0; T(15): 0.0; S(20): 0.0	193	79	3	3060.37	-0.37	S(1)	S(6)
eRsYsPPYSR	CotAD_55726	S(3): 100.0; Y(4): 0.0; S(5): 100.0; Y(8): 0.0; S(9): 0.0	209	25	3	1545.63	0.57	S(3)	S(5)
tGsFGGAASHsGPIMPTTAAPR	Cotton_A_10254	T(1): 0.1; S(3): 99.9; S(9): 0.0; S(11): 100.0; T(17): 0.0; T(18): 0.0	392	60	3	2375.05	3.7	S(3)	S(11)
gRVsPTPGMATAGGPGLsPPDSDYIWR	CotAD_29407	S(4): 99.9; T(6): 0.1; T(11): 0.0; S(18): 100.0; S(22): 0.0; Y(24): 0.0	237	36	3	3046.36	-1.47	S(4)	S(18)
sQWEEAQAVDDGPLETVNNNHVRsPsISSR	CotAD_22724	S(1): 0.0; T(16): 0.5; S(24): 99.5; S(26): 99.9; S(28): 0.0; S(29): 0.0	227	32	4	3626.61	2.63	S(24)	S(26)
rsYsPNSLDASR	CotAD_27245	S(2): 99.9; Y(3): 0.2; S(4): 99.9; S(7): 0.0; S(11): 0.0	193	26	2	1656.69	0.97	S(2)	S(4)
sYsNLLELASGEAPSLGR	Cotton_A_22808	S(1): 98.6; Y(2): 2.9; S(3): 98.6; S(10): 0.0; S(15): 0.0	284	61	2	2167.98	-0.69	S(1)	S(3)
sLGSAsINEMVTSLR	CotAD_23746	S(1): 100.0; S(4): 3.0; S(6): 97.0; T(12): 0.0; S(13): 0.0	229	29	2	1868.84	0.15	S(1)	S(6)
nVHATPSTATNSGPsssTEANEQNLSYVR	CotAD_63895	T(5): 5.3; S(7): 5.3; T(8): 89.1; T(10): 0.3; S(12): 0.2; S(15): 3.1; S(16): 49.9; S(17): 49.9; T(18): 96.8; S(26): 0.0; Y(27): 0.0	152	83	3	3403.41	2.39	T(8)	T(18)
vVDsPSsPPEESLVPYNDDEDDERR	CotAD_01133	S(4): 100.0; S(6): 4.6; S(7): 95.4; S(12): 0.0; Y(16): 0.0	246	28	3	3150.3	0.59	S(4)	S(7)
nVSStcsINEMDDYDLSR	Cotton_A_01846	S(3): 0.6; S(4): 8.7; T(5): 95.3; S(7): 95.3; Y(14): 0.0; S(17): 0.0	153	28	3	2409.91	0.45	T(5)	S(7)
vDPYLGLPsDDsEDDDYNPDGPDQDHDNVAk	CotAD_14329	Y(4): 0.0; S(9): 96.5; S(12): 96.5; Y(17): 7.1	128	14	4	3865.59	8.72	S(9)	S(12)
vVTEHEDDDEGGssSD	CotAD_71035	T(3): 0.0; S(13): 96.5; S(14): 96.5; S(15): 6.9	148	36	2	1981.67	0.72	S(13)	S(14)
aNtFLsSksAAGTPEWMAPEVLR	CotAD_37330	T(3): 100.0; S(6): 50.0; S(7): 50.0; S(9): 93.6; T(13): 6.4	145	33	3	2991.35	4.76	T(3)	S(9)
lScNVGQPAEQsENDsEEVGSEVLEGFk	CotAD_74126	S(2): 0.0; S(12): 97.2; S(16): 97.2; S(21): 5.7	118	30	3	3486.51	6.9	S(12)	S(16)
lANIAGGsPTTQsNRIPSDkPLER	CotAD_62511	S(8): 100.0; T(10): 0.3; T(11): 4.6; S(13): 90.6; S(18): 4.6	208	28	4	2970.46	-1.86	S(8)	S(13)
tGVTGALTSPSPAPASPSssSASMR	Cotton_A_12438	T(1): 0.0; T(4): 0.0; T(8): 0.0; S(9): 0.0; S(11): 0.0; S(16): 99.3; S(18): 0.4; S(19): 4.4; S(20): 4.4; S(21): 87.3; S(23): 4.2	209	46	3	2608.15	0.68	S(16)	S(21)
vsDYSVSSGGDPFASGTGsPNYR	Cotton_A_19178	S(2): 0.2; Y(4): 3.6; S(5): 89.0; S(7): 3.6; S(8): 3.6; S(15): 0.0; T(17): 0.0; S(19): 96.1; Y(22): 3.9	229	30	3	2611.05	0.49	S(5)	S(19)
vYNNsPNNVSGGTVQTsPVR	CotAD_13842	Y(2): 0.2; S(5): 99.8; S(10): 0.0; T(13): 0.0; T(16): 96.3; S(17): 3.7	282	49	3	2394.06	-0.68	S(5)	T(16)
tDFDVPDRLQsPEsESQLER	CotAD_14168	T(1): 0.0; S(11): 100.0; S(14): 96.4; S(16): 3.6	254	35	3	2652.13	-0.34	S(11)	S(14)
tDmDVPDRLQsPEsESQLER	Cotton_A_02392	T(1): 0.0; S(11): 100.0; S(14): 96.4; S(16): 3.6	254	36	3	2652.13	12.11	S(11)	S(14)
aELEEAQAVDDDPVETVDGNHVEsPIsTR	CotAD_52303	T(16): 0.0; S(24): 100.0; S(27): 96.4; T(28): 3.6	372	55	4	3426.49	4.34	S(24)	S(27)
sVAtTASVPtSPAR	CotAD_16979	S(1): 0.0; T(4): 93.1; T(5): 3.4; S(7): 3.4; T(10): 96.4; S(11): 3.6	128	22	2	1648.75	2.64	T(4)	T(10)
fTEsIDsDDTk	Cotton_A_30590	T(2): 3.0; S(4): 97.0; S(7): 97.0; T(10): 3.0	147	28	2	1705.68	-0.2	S(4)	S(7)
lEDNEGNEPcAGPsPcVsPTVR	CotAD_45827	S(14): 100.0; S(18): 97.2; T(20): 2.8	366	51	3	2689.08	1.36	S(14)	S(18)
eSmASFNYPFYAVsAPAsPTHR	Cotton_A_35761	S(2): 0.0; S(5): 0.0; Y(8): 0.0; Y(11): 0.0; S(14): 100.0; S(18): 97.3; T(20): 2.7	431	48	3	2750.15	0.91	S(14)	S(18)
iIPGEDsDsDYGDVENDEENLEDEDDDEFMk	CotAD_68577	S(7): 99.9; S(9): 97.5; Y(11): 2.6	172	57	3	4026.54	2.44	S(7)	S(9)
tLGSSLsLQsSAAR	CotAD_28335	T(1): 0.0; S(4): 0.0; S(5): 0.0; S(7): 100.0; S(10): 97.5; S(11): 2.5	235	25	2	1681.77	0.2	S(7)	S(10)
hRGsPsPSR	CotAD_46669	S(4): 100.0; S(6): 97.6; S(8): 2.4	157	15	2	1284.54	0.46	S(4)	S(6)
aAsPVLsETQEQFDR	CotAD_03213	S(3): 100.0; S(7): 97.7; T(9): 2.3	242	62	2	1981.85	1.5	S(3)	S(7)
yYIEDEMsDSGsTGGR	TC246514!3	Y(1): 0.0; Y(2): 0.0; S(8): 99.9; S(10): 2.4; S(12): 95.3; T(13): 2.3	241	68	2	2070.75	-2.32	S(8)	S(12)
fSYLPAsTPPsPSR	CotAD_00593	S(2): 0.0; Y(3): 0.0; S(7): 98.0; T(8): 2.1; S(11): 97.9; S(13): 2.0	322	41	2	1810.8	1.35	S(7)	S(11)
aTYPDcPLsDDEFsDSER	CotAD_69926	T(2): 0.0; Y(3): 0.0; S(9): 100.0; S(14): 98.3; S(16): 1.7	320	42	3	2407.89	2.35	S(9)	S(14)
eGsVGEsEALcPADVASALLck	CotAD_51020	S(3): 100.0; S(7): 99.8; S(17): 0.2	97	56	3	2711.21	5.15	S(3)	S(7)
eVGDGSVPsADLsFGESk	Cotton_A_38213	S(6): 0.0; S(9): 100.0; S(13): 99.8; S(17): 0.2	161	29	3	2228.96	-1.08	S(9)	S(13)
aAATVVANAPsNANtPSk	CotAD_13038	T(4): 0.0; S(11): 100.0; T(15): 99.8; S(17): 0.2	213	30	3	2132.01	4.92	S(11)	T(15)
lSSsLDsSGFGR	CotAD_47595	S(2): 0.0; S(3): 0.2; S(4): 99.8; S(7): 99.8; S(8): 0.2	146	29	2	1516.62	-1.29	S(4)	S(7)
aTYPDYPSLsDDEFsDSER	CotAD_42501	T(2): 0.0; Y(3): 0.0; Y(6): 0.0; S(8): 0.2; S(10): 99.8; S(15): 99.8; S(17): 0.2	219	67	3	2497.95	1.78	S(10)	S(15)
sNSTSLQtPPGsLTk	Cotton_A_04595	S(1): 3.5; S(3): 3.5; T(4): 3.5; S(5): 0.1; T(8): 89.4; S(12): 99.8; T(14): 0.2	192	21	3	1965.92	-0.79	T(8)	S(12)
fPSLPVSQGSPssLPFSR	Cotton_A_19058	S(3): 0.0; S(7): 0.2; S(10): 4.4; S(12): 95.6; S(13): 99.6; S(17): 0.2	120	38	3	2194.01	-0.77	S(12)	S(13)
vcLsPPSPSPSsPSk	Cotton_A_04952	S(4): 0.2; S(7): 0.2; S(9): 95.2; S(11): 4.6; S(12): 99.5; S(14): 0.2	100	22	3	1974.89	0.37	S(9)	S(12)
aAMIRPGFcsLPStPTR	CotAD_23746	S(10): 100.0; S(13): 3.8; T(14): 96.1; T(16): 0.2	164	32	3	2165.98	0.43	S(10)	T(14)
eFsAQsLLSR	Cotton_A_13551	S(3): 100.0; S(6): 99.9; S(9): 0.1	144	26	2	1441.62	-0.98	S(3)	S(6)
hkGsPsPSQGR	Cotton_A_00922	S(4): 100.0; S(6): 99.9; S(8): 0.1	173	24	3	1585.71	1.13	S(4)	S(6)
vLESDVPsHsDTDk	Cotton_A_27040	S(4): 0.0; S(8): 100.0; S(10): 99.9; T(12): 0.1	177	13	3	1976.85	1.42	S(8)	S(10)
vSDGVELsGPsDTEmR	Cotton_A_08004	S(2): 0.0; S(8): 100.0; S(11): 99.9; T(13): 0.1	179	49	2	1998.79	-1.21	S(8)	S(11)
nSVDTSsLsPVPYVFGR	CotAD_09197	S(2): 0.0; T(5): 0.1; S(6): 2.8; S(7): 97.2; S(9): 99.9; Y(13): 0.1	281	52	2	2128.95	0.97	S(7)	S(9)
aSsPVLsETQEQFDR	Cotton_A_13097	S(2): 3.2; S(3): 96.8; S(7): 99.9; T(9): 0.1	165	18	3	1997.84	0.55	S(3)	S(7)
vVcGscYsPSLsDTLR	Cotton_A_31400	S(5): 100.0; Y(7): 50.0; S(8): 50.0; S(10): 0.1; S(12): 99.8; T(14): 0.1	242	50	2	2184.83	1.94	S(5)	S(12)
tAMIRPGFcsLPStPTR	CotAD_59568	T(1): 0.0; S(10): 100.0; S(13): 2.7; T(14): 97.2; T(16): 0.1	187	16	3	2195.99	0.71	S(10)	T(14)
fsDGENGVsDDEQEEISHk	Cotton_A_18629	S(2): 100.0; S(9): 100.0; S(17): 0.0	81	14	3	2570.01	-3.18	S(2)	S(9)
gHsksPPYR	Cotton_D_gene_10037036	S(3): 100.0; S(5): 100.0; Y(8): 0.0	112	24	4	1476.66	0.29	S(3)	S(5)
ePcsEDEEkLDGsPVLGLLAGYk	CotAD_32889	S(4): 100.0; S(13): 100.0; Y(22): 0.0	118	24	4	3098.43	-2.97	S(4)	S(13)
gLENFLsEEDsDINAAAEDDYIILR	Cotton_A_14397	S(7): 100.0; S(11): 100.0; Y(21): 0.0	122	11	3	3116.35	-1.8	S(7)	S(11)
sREGtPTIVGDGk	Cotton_A_24457	S(1): 100.0; T(5): 100.0; T(7): 0.0	131	26	3	1764.82	0.12	S(1)	T(5)
aIPEcNssDFEEGDHVTR	Cotton_A_33936	S(7): 100.0; S(8): 100.0; T(17): 0.0	135	26	3	2366.92	2.4	S(7)	S(8)
gLENFLsGEDsDINAAAEDDYIILR	Cotton_D_gene_10035684	S(7): 100.0; S(11): 100.0; Y(21): 0.0	142	46	3	3044.34	2.93	S(7)	S(11)
nFsPHDsPPMPWmSAHR	CotAD_23293	S(3): 100.0; S(7): 100.0; S(14): 0.0	147	12	3	2313.91	0.93	S(3)	S(7)
qRtEsPFSFPR	CotAD_59684	T(3): 100.0; S(5): 100.0; S(8): 0.0	165	28	3	1655.71	2.55	T(3)	S(5)
ePcsEDEkLEEsPVLGLLSENk	Cotton_D_gene_10007707	S(4): 100.0; S(12): 100.0; S(19): 0.0	168	40	3	3094.44	4.09	S(4)	S(12)
gGPEDDEEDIssDDDEFYDR	Cotton_D_gene_10026282	S(11): 100.0; S(12): 100.0; Y(18): 0.0	171	33	3	2608.89	-0.97	S(11)	S(12)
nVDVGHDLsVDNQsNmESk	CotAD_74182	S(9): 100.0; S(14): 100.0; S(18): 0.0	172	42	3	2552.07	1.62	S(9)	S(14)
rsPsYGHGR	CotAD_66145	S(2): 100.0; S(4): 100.0; Y(5): 0.0	190	25	3	1320.54	0.65	S(2)	S(4)
gsDsEAEkTQQk	Cotton_A_35216	S(2): 100.0; S(4): 100.0; T(9): 0.0	191	13	3	1899.85	1.07	S(2)	S(4)
dVAsDGsEEEGSGHANkPENNVQR	CotAD_20114	S(4): 100.0; S(7): 100.0; S(12): 0.0	195	31	4	2974.25	0.28	S(4)	S(7)
aLGsFRsNPSN	Cotton_A_00250	S(4): 100.0; S(7): 100.0; S(10): 0.0	198	18	2	1453.6	0.45	S(4)	S(7)
qLDLLAsPVsPLLPTR	CotAD_26208	S(7): 100.0; S(10): 100.0; T(15): 0.0	207	37	3	2024.04	0.38	S(7)	S(10)
gsEPNsPITPLILR	TC272849!2	S(2): 100.0; S(6): 100.0; T(9): 0.0	212	35	3	1797.86	-2.77	S(2)	S(6)
eDIsEGEsPLPSk	CotAD_45325	S(4): 100.0; S(8): 100.0; S(12): 0.0	213	46	2	1835.8	4.38	S(4)	S(8)
sksAEGDDGmLVSk	CotAD_53052	S(1): 100.0; S(3): 100.0; S(13): 0.0	221	26	3	2031.91	1.39	S(1)	S(3)
vVVLDsEDsEGENQTAPLR	CotAD_23816	S(6): 100.0; S(9): 100.0; T(15): 0.0	224	44	3	2362.03	0.63	S(6)	S(9)
eREDIsEGEEsPQPQHSk	Cotton_A_03477	S(6): 100.0; S(11): 100.0; S(17): 0.0	224	29	3	2530.07	-0.15	S(6)	S(11)
gAsEEDsDDEFYDAER	CotAD_46663	S(3): 100.0; S(7): 100.0; Y(12): 0.0	233	41	2	2138.72	-0.78	S(3)	S(7)
gPLQVDDtsDDDLPLS	Cotton_A_01163	T(8): 100.0; S(9): 100.0; S(16): 0.0	234	81	2	1990.8	-0.39	T(8)	S(9)
fDsDEGHsPNSk	CotAD_53052	S(3): 100.0; S(8): 100.0; S(11): 0.0	234	54	2	1767.69	1.87	S(3)	S(8)
gAsEEDsEDEFYDAER	CotAD_51219	S(3): 100.0; S(7): 100.0; Y(12): 0.0	235	45	2	2152.73	-4.19	S(3)	S(7)
dRsIsPIVSR	CotAD_13554	S(3): 100.0; S(5): 100.0; S(9): 0.0	235	35	3	1433.67	1.98	S(3)	S(5)
lAFsQAsEAGNEDWDDSVLPk	CotAD_29361	S(4): 100.0; S(7): 100.0; S(17): 0.0	237	30	3	2727.19	1.59	S(4)	S(7)
eHLNVVDIAssDDDGDAQTVAR	Cotton_A_14687	S(10): 100.0; S(11): 100.0; T(19): 0.0	240	33	3	2631.11	1.06	S(10)	S(11)
gRsRsPDADAGAEDGAYR	Cotton_A_00922	S(3): 100.0; S(5): 100.0; Y(17): 0.0	245	23	3	2154.87	0.03	S(3)	S(5)
ePcsEDEkLEEsPVLGLLSDNk	TC247099!2	S(4): 100.0; S(12): 100.0; S(19): 0.0	246	34	3	3080.42	2.57	S(4)	S(12)
aLEPNELEHPNGsADsVHANALSR	CotAD_05206	S(13): 100.0; S(16): 100.0; S(23): 0.0	250	51	4	2832.26	3.35	S(13)	S(16)
aDLsDsDIRPSEEDGVR	CotAD_17249	S(4): 100.0; S(6): 100.0; S(11): 0.0	252	33	2	2164.9	1.5	S(4)	S(6)
aADELsEEsREPASk	CotAD_28213	S(6): 100.0; S(9): 100.0; S(14): 0.0	264	27	3	2066.89	0.59	S(6)	S(9)
sPsPEPIYDNLGIR	CotAD_51628	S(1): 100.0; S(3): 100.0; Y(8): 0.0	266	41	2	1861.83	1.68	S(1)	S(3)
aLGsFRsQTHV	Cotton_A_23406	S(4): 100.0; S(7): 100.0; T(9): 0.0	269	25	2	1506.66	0.4	S(4)	S(7)
aLGsFRsNPTN	Cotton_A_21737	S(4): 100.0; S(7): 100.0; T(10): 0.0	274	36	2	1467.62	0.76	S(4)	S(7)
vLsPFREEsGDEELSVLPR	Cotton_A_30049	S(3): 100.0; S(9): 100.0; S(15): 0.0	279	57	3	2463.13	0.82	S(3)	S(9)
aEMGVEGsPsPLAPSNQk	Cotton_D_gene_10035889	S(8): 100.0; S(10): 100.0; S(15): 0.0	279	66	3	2247	0.49	S(8)	S(10)
dAtsDEDEEESEIVDEk	Cotton_A_38427	T(3): 100.0; S(4): 100.0; S(11): 0.0	284	45	3	2387.92	2.58	T(3)	S(4)
lVsEDsGIQNESLk	Cotton_A_03545	S(3): 100.0; S(6): 100.0; S(12): 0.0	297	64	2	1966.9	0.35	S(3)	S(6)
kGGPDDDEEDFssDDDEFYDR	Cotton_A_25823	S(12): 100.0; S(13): 100.0; Y(19): 0.0	303	32	3	2901.07	4.27	S(12)	S(13)
aLEPNELEHPNGsVDsVHANALSR	CotAD_23259	S(13): 100.0; S(16): 100.0; S(23): 0.0	312	54	3	2860.28	2.06	S(13)	S(16)
aADELsEDsREPASk	Cotton_A_04913	S(6): 100.0; S(9): 100.0; S(14): 0.0	314	43	3	2052.88	1.06	S(6)	S(9)
kGGPEDDEEDIssDDDEFYDR	Cotton_D_gene_10026282	S(12): 100.0; S(13): 100.0; Y(19): 0.0	314	68	3	2881.09	1.74	S(12)	S(13)
nVDsDLAsEAGYGDk	Cotton_A_30070	S(4): 100.0; S(8): 100.0; Y(12): 0.0	376	91	2	1988.82	1.35	S(4)	S(8)
nVDsDLAsEAGYGDkR	Cotton_A_30070	S(4): 100.0; S(8): 100.0; Y(12): 0.0	401	59	3	2144.92	0.91	S(4)	S(8)
sRsPDADAGAEDGAYR	Cotton_A_00922	S(1): 100.0; S(3): 100.0; Y(15): 0.0	457	66	3	1941.75	0.08	S(1)	S(3)
sAVEEVkssPEATR	CotAD_66442	S(1): 0.0; S(8): 100.0; S(9): 100.0; T(13): 0.0	167	15	3	1937.89	1.95	S(8)	S(9)
tEFsGPsDTNLR	CotAD_58758	T(1): 0.0; S(4): 100.0; S(7): 100.0; T(9): 0.0	187	24	2	1627.66	1.77	S(4)	S(7)
mLQSGLPLDDRPEGARsPsPEPIYDNLGIR	CotAD_51628	S(4): 0.0; S(17): 100.0; S(19): 100.0; Y(24): 0.0	187	35	4	3597.69	0.22	S(17)	S(19)
nTAVsDDsLkQYR	Cotton_A_18629	T(2): 0.0; S(5): 100.0; S(8): 100.0; Y(12): 0.0	193	13	3	1944.87	1.71	S(5)	S(8)
sEENGELtDsEkDYDLLPk	CotAD_24069	S(1): 0.0; T(8): 100.0; S(10): 100.0; Y(14): 0.0	197	22	3	2774.27	10.94	T(8)	S(10)
dFGSEEVssDEEEEQSk	CotAD_23385	S(4): 0.0; S(8): 100.0; S(9): 100.0; S(16): 0.0	206	32	3	2378.91	2.66	S(8)	S(9)
iFSDFGDDDtDDsDVEMASGQk	Cotton_D_gene_10015151	S(3): 0.0; T(10): 100.0; S(13): 100.0; S(19): 0.0	234	65	3	2842.09	-0.12	T(10)	S(13)
iFSDFGDDNtDDsDVEMASGQk	Cotton_A_05676	S(3): 0.0; T(10): 100.0; S(13): 100.0; S(19): 0.0	279	59	3	2841.11	-0.3	T(10)	S(13)
eSNItDDsEVEWEEEPSDAPk	CotAD_20704	S(2): 0.0; T(5): 100.0; S(8): 100.0; S(17): 0.0	313	55	3	2854.15	1.71	T(5)	S(8)
tVEREDIsEGEsPLPSk	CotAD_45325	T(1): 0.0; S(8): 100.0; S(12): 100.0; S(16): 0.0	355	46	3	2321.06	2.65	S(8)	S(12)
aSGsPPVPVMHsPPRPVTVk	CotAD_06714	S(2): 0.0; S(4): 100.0; S(12): 100.0; T(18): 0.0	427	57	3	2488.24	0.26	S(4)	S(12)
skGsLGsLNMITGk	Cotton_A_25397	S(1): 0.0; S(4): 100.0; S(7): 100.0; T(12): 0.0	430	76	3	1984.99	1.23	S(4)	S(7)
eGEDYAsDAAGGDsDDNLHsPLISR	Cotton_A_12682	Y(5): 50.0; S(7): 50.0; S(14): 100.0; S(20): 100.0; S(24): 0.0	225	42	3	2975.12	0.35	S(14)	S(20)
sSGGAGDsDHsDLEASVVk	Cotton_A_41009	S(1): 0.0; S(2): 0.0; S(8): 100.0; S(11): 100.0; S(16): 0.0	186	42	3	2265.95	-0.29	S(8)	S(11)
sTGDAFGFDDQDRPLtPPEGEEEFtDDDGTR	Cotton_D_gene_10024854	S(1): 0.0; T(2): 0.0; T(16): 100.0; T(25): 100.0; T(30): 0.0	202	27	3	3720.48	3.93	T(16)	T(25)
vPQPDDDFDYYGNssQDESR	Cotton_A_01900	Y(10): 0.0; Y(11): 0.0; S(14): 100.0; S(15): 100.0; S(19): 0.0	216	21	3	2637.99	4.88	S(14)	S(15)
tYGGEssDNEVDSR	CotAD_74984	T(1): 0.0; Y(2): 0.0; S(6): 100.0; S(7): 100.0; S(13): 0.0	239	29	2	1819.66	2.04	S(6)	S(7)
vAFNDTPTAIFWtDyVATR	Cotton_D_gene_10011217	T(6): 0.0; T(8): 0.0; T(13): 100.0; Y(15): 100.0; T(18): 0.0	255	78	3	2492.11	2.25	T(13)	Y(15)
sYHAWAtsDENLESkPENIR	Cotton_A_09671	S(1): 0.0; Y(2): 0.0; T(7): 100.0; S(8): 100.0; S(14): 0.0	271	33	3	2795.23	0.8	T(7)	S(8)
fEELQPVEEFSTPLssPAHFQDSk	CotAD_04495	S(11): 0.0; T(12): 0.0; S(15): 100.0; S(16): 100.0; S(23): 0.0	314	75	3	3197.44	0.55	S(15)	S(16)
gSSSTLDVADsGIsDDEPLSk	Cotton_A_04913	S(2): 0.0; S(3): 0.0; S(4): 0.0; T(5): 0.0; S(11): 100.0; S(14): 100.0; S(20): 0.0	290	75	3	2528.1	1.42	S(11)	S(14)
sDEtsDEEEQNPGGTIk	CotAD_35250	S(1): 0.1; T(4): 99.9; S(5): 100.0; T(15): 0.0	175	37	3	2283.92	1.91	T(4)	S(5)
iSSAVDsDDsDDVVVcEISk	CotAD_05373	S(2): 0.1; S(3): 0.0; S(7): 99.9; S(10): 100.0; S(19): 0.0	246	55	3	2588.11	3.33	S(7)	S(10)
vTSESDFMtEyVVTR	CotAD_67488	T(2): 0.0; S(3): 0.0; S(5): 0.1; T(9): 99.9; Y(11): 100.0; T(14): 0.0	224	51	2	2067.85	0.8	T(9)	Y(11)
gFSNLsMGEDsGDEEVDSHAVk	Cotton_A_30590	S(3): 0.2; S(6): 99.8; S(11): 100.0; S(18): 0.0	254	55	3	2758.12	-0.36	S(6)	S(11)
lAGTESGsELtQELS	Cotton_A_30811	T(4): 0.0; S(6): 0.2; S(8): 99.8; T(11): 100.0; S(15): 0.0	147	36	2	1825.77	1.31	S(8)	T(11)
lELPGSDVVsDEEDEsDDEVLYR	CotAD_56279	S(6): 0.3; S(10): 99.7; S(16): 100.0; Y(22): 0.0	134	41	3	2914.19	0.12	S(10)	S(16)
aSTGGsPQVPsPFSk	CotAD_49786	S(2): 0.2; T(3): 0.2; S(6): 99.7; S(11): 100.0; S(14): 0.0	194	29	3	1894.86	0.89	S(6)	S(11)
yMAYsPSPsAPHsPHLSGLR	Cotton_A_07433	Y(1): 0.2; Y(4): 49.8; S(5): 49.8; S(7): 0.5; S(9): 99.7; S(13): 100.0; S(17): 0.0	215	23	3	2539.04	-0.31	S(9)	S(13)
sGQTsDPNsEDETDIGDkR	CotAD_01704	S(1): 0.0; T(4): 2.3; S(5): 97.7; S(9): 100.0; T(13): 0.0	324	43	3	2499.02	2.93	S(5)	S(9)
aPTVTSsDVsGDEAVLPLSk	CotAD_25986	T(3): 0.0; T(5): 0.1; S(6): 2.4; S(7): 97.5; S(10): 100.0; S(19): 0.0	353	42	3	2421.15	1.75	S(7)	S(10)
vSsILGPEsPEAEPSNVEk	Cotton_A_07404	S(2): 2.6; S(3): 97.4; S(9): 100.0; S(15): 0.0	235	51	3	2417.12	1.47	S(3)	S(9)
aHNETTLTREDsDLsPPSR	CotAD_50713	T(5): 0.0; T(6): 0.0; T(8): 4.8; S(12): 95.2; S(15): 100.0; S(18): 0.0	174	15	4	2430.05	0.25	S(12)	S(15)
sLTPIsPAVsPQPIGPVGQNVPTVPQQQR	Cotton_A_15101	S(1): 0.3; T(3): 4.9; S(6): 94.9; S(10): 100.0; T(23): 0.0	250	48	3	3296.67	2.94	S(6)	S(10)
sGQtSDPIsEDETDIGDkR	CotAD_09574	S(1): 0.0; T(4): 95.5; S(5): 4.5; S(9): 100.0; T(13): 0.0	170	21	3	2498.07	3.78	T(4)	S(9)
sEtsDEDEEAAQAQYLLGR	Cotton_A_03590	S(1): 2.9; T(3): 97.2; S(4): 99.9; Y(15): 0.0	390	54	3	2415.97	0.68	T(3)	S(4)
eFEPsETGGsDDEFDNGSER	CotAD_06357	S(5): 100.0; T(7): 0.1; S(10): 99.9; S(18): 0.0	174	27	3	2507.89	1.4	S(5)	S(10)
sLGSAsINEMVASLR	CotAD_59568	S(1): 100.0; S(4): 0.1; S(6): 99.9; S(13): 0.0	277	45	2	1838.83	0.58	S(1)	S(6)
sPFTFEDsVPStPLSk	Cotton_D_gene_10028753	S(1): 0.0; T(4): 2.5; S(8): 97.4; S(11): 0.1; T(12): 99.9; S(15): 0.0	224	46	3	2186.99	1.09	S(8)	T(12)
sNsVVsGSLDsDDERPYQR	CotAD_58308	S(1): 0.0; S(3): 100.0; S(6): 50.1; S(8): 50.1; S(11): 99.9; Y(17): 0.0	165	30	3	2494.97	1.68	S(3)	S(11)
sTDVASQtPsGTVVDDGHSk	CotAD_40997	S(1): 0.0; T(2): 0.1; S(6): 96.9; T(8): 3.0; S(10): 0.1; T(12): 99.9; S(19): 0.0	188	43	3	2436.06	1.92	S(6)	T(12)
yLPIFDsDEGYsPNSk	Cotton_D_gene_10021043	Y(1): 0.0; S(7): 100.0; Y(11): 1.6; S(12): 98.3; S(15): 0.0	448	95	2	2279.98	2.92	S(7)	S(12)
eLDAVsPSVsPEAPSR	CotAD_20808	S(6): 99.9; S(8): 2.4; S(10): 97.6; S(15): 0.0	184	58	2	1944.85	-1.04	S(6)	S(10)
ssYsPWTLDHLR	Cotton_A_23036	S(1): 3.3; S(2): 96.6; Y(3): 3.4; S(4): 96.7; T(7): 0.0	161	33	3	1765.75	1.52	S(2)	S(4)
eLIPGSSETSSSQssPLSAk	Cotton_A_06404	S(6): 100.0; S(7): 0.0; T(9): 0.0; S(10): 0.0; S(11): 0.0; S(12): 0.0; S(14): 3.4; S(15): 96.6; S(18): 0.0	103	37	3	2440.12	3.37	S(6)	S(15)
eGESLkESsPDsAEVVETAk	Cotton_A_19205	S(4): 0.0; S(8): 8.2; S(9): 95.9; S(12): 95.9; T(18): 0.0	156	26	3	2684.24	3.44	S(9)	S(12)
gADsDsGEEEQDNPQk	Cotton_D_gene_10040894	S(4): 100.0; S(6): 100.0	98	44	3	2153.82	2.97	S(4)	S(6)
gFDssDGDDDDLLLk	Cotton_A_00490	S(4): 100.0; S(5): 100.0	104	23	2	2059.84	-0.96	S(4)	S(5)
dmLEEDsGsDDEQDVDk	CotAD_49887	S(7): 100.0; S(9): 100.0	105	27	3	2390.88	3.5	S(7)	S(9)
aEmGmEGsPsPLAPPk	Cotton_D_gene_10034155	S(8): 100.0; S(10): 100.0	106	15	3	2078.89	2.13	S(8)	S(10)
qAVGsDDDDNWsDN	CotAD_25735	S(5): 100.0; S(12): 100.0	112	17	2	1841.6	-1.55	S(5)	S(12)
rsRsPPPAR	CotAD_40820	S(2): 100.0; S(4): 100.0	122	21	4	1327.62	1.07	S(2)	S(4)
lVFRPPtPPEQPAtPPFVPHk	Cotton_A_23763	T(7): 100.0; T(14): 100.0	123	11	4	2800.43	0.7	T(7)	T(14)
fFEQLDsIcsPLGR	TC249507!3	S(7): 100.0; S(10): 100.0	124	36	2	1972.84	-1.33	S(7)	S(10)
sHRGsPLPPR	CotAD_73331	S(1): 100.0; S(5): 100.0	136	22	3	1407.64	-0.3	S(1)	S(5)
gNEsDsEEDRRR	Cotton_A_21870	S(4): 100.0; S(6): 100.0	139	21	3	1753.67	0.61	S(4)	S(6)
fFEQLDsIcsPVGR	Cotton_D_gene_10018388	S(7): 100.0; S(10): 100.0	145	27	3	1958.83	0.85	S(7)	S(10)
nRWDEtPtPGR	Cotton_A_15804	T(6): 100.0; T(8): 100.0	147	18	3	1632.67	-0.07	T(6)	T(8)
fLsPIGtPMk	Cotton_A_34542	S(3): 100.0; T(7): 100.0	147	22	2	1538.73	-0.91	S(3)	T(7)
acLEDDEsDGELsPk	Cotton_A_12612	S(8): 100.0; S(13): 100.0	150	26	3	2112.84	2.9	S(8)	S(13)
iHsGAVtPLHPR	CotAD_65897	S(3): 100.0; T(7): 100.0	152	24	3	1588.75	-0.79	S(3)	T(7)
sGQWEMsPEVLALAAR	Cotton_A_34708	S(1): 100.0; S(7): 100.0	155	28	3	2048.9	0.7	S(1)	S(7)
aEsIEsGEk	CotAD_41279	S(3): 100.0; S(6): 100.0	155	27	2	1397.58	0.37	S(3)	S(6)
hQIQsPVscEPPIEPk	Cotton_A_38391	S(5): 100.0; S(8): 100.0	157	23	3	2294.05	-1.48	S(5)	S(8)
eGLDEsDVEsA	CotAD_39030	S(6): 100.0; S(10): 100.0	157	40	2	1454.51	1.62	S(6)	S(10)
rRHtQsPEPDMPPPR	CotAD_50713	T(4): 100.0; S(6): 100.0	158	11	4	2104.93	-0.41	T(4)	S(6)
ekGDDsDsEEER	CotAD_11023	S(6): 100.0; S(8): 100.0	162	21	3	1843.68	-1.6	S(6)	S(8)
sQsIVDEEALLk	Cotton_D_gene_10033485	S(1): 100.0; S(3): 100.0	162	34	2	1779.84	1.48	S(1)	S(3)
lADEADDEDDEGDAEkDEtQsAGQEVQA	Cotton_A_07472	T(19): 100.0; S(21): 100.0	167	19	3	3428.33	0.27	T(19)	S(21)
dLmIGQPsDsEVGDR	CotAD_41279	S(8): 100.0; S(10): 100.0	168	39	3	1938.77	2.31	S(8)	S(10)
mLFVtPsPk	Cotton_A_03721	T(5): 100.0; S(7): 100.0	170	40	2	1467.7	2.38	T(5)	S(7)
wNsDsDMDIDEDRk	Cotton_A_09005	S(3): 100.0; S(5): 100.0	172	13	3	2173.85	3.68	S(3)	S(5)
aLNsAAGVDsDEDDE	Cotton_A_40254	S(4): 100.0; S(10): 100.0	172	40	2	1811.64	1.07	S(4)	S(10)
gLVtPtPk	Cotton_A_15804	T(4): 100.0; T(6): 100.0	174	25	3	1260.63	2.68	T(4)	T(6)
eNsGsFGEEEGkR	CotAD_67490	S(3): 100.0; S(5): 100.0	174	31	3	1873.76	-0.71	S(3)	S(5)
qVFLsDsEDEk	CotAD_74549	S(5): 100.0; S(7): 100.0	175	33	2	1744.73	-0.57	S(5)	S(7)
cQtLIsGGVR	Cotton_A_08382	T(3): 100.0; S(6): 100.0	177	28	2	1394.6	-0.99	T(3)	S(6)
dmLEEDsGsDDEQDVDkR	CotAD_49887	S(7): 100.0; S(9): 100.0	180	22	3	2546.97	0.32	S(7)	S(9)
aFVDEEAEEsDDsDNDLLR	CotAD_38014	S(10): 100.0; S(13): 100.0	185	50	2	2472.94	-2.34	S(10)	S(13)
mFEsDADtV	CotAD_01818	S(4): 100.0; T(8): 100.0	188	45	2	1334.44	1.19	S(4)	T(8)
gAsLLNHsGR	CotAD_22735	S(3): 100.0; S(8): 100.0	188	41	2	1315.56	-2.5	S(3)	S(8)
aRsVsPVk	Cotton_D_gene_10017780	S(3): 100.0; S(5): 100.0	189	18	3	1291.64	1.99	S(3)	S(5)
qIGsPIsPQk	CotAD_67412	S(4): 100.0; S(7): 100.0	190	43	2	1502.73	0.59	S(4)	S(7)
sLGELsIGLAR	TC233133!3	S(1): 100.0; S(6): 100.0	193	49	2	1419.68	-0.6	S(1)	S(6)
dNFNDtDREEsVER	CotAD_46863	T(6): 100.0; S(11): 100.0	194	23	3	2029.77	0.89	T(6)	S(11)
gIsDsDDEDEGRR	Cotton_A_26767	S(3): 100.0; S(5): 100.0	195	42	3	1754.64	0.53	S(3)	S(5)
qNsLLAEQVsPR	CotAD_69678	S(3): 100.0; S(10): 100.0	195	54	2	1645.75	0.66	S(3)	S(10)
wDEtPtPGR	Cotton_A_15804	T(4): 100.0; T(6): 100.0	196	25	2	1362.52	-0.43	T(4)	T(6)
gAPVEVssDEEGFR	CotAD_39265	S(7): 100.0; S(8): 100.0	198	47	2	1782.72	4.95	S(7)	S(8)
nPFGFkDEALsGGGsR	CotAD_00593	S(11): 100.0; S(15): 100.0	200	23	3	2086.92	-0.56	S(11)	S(15)
dLMIGQPsGsEVGDR	Cotton_A_02929	S(8): 100.0; S(10): 100.0	202	28	2	1864.77	1.54	S(8)	S(10)
eRPAsNsPVk	Cotton_D_gene_10017780	S(5): 100.0; S(7): 100.0	203	25	3	1532.71	2.16	S(5)	S(7)
mIDDDGsLsPR	CotAD_52740	S(7): 100.0; S(9): 100.0	205	45	2	1525.58	1.01	S(7)	S(9)
wDAtPtPGR	Cotton_A_15804	T(4): 100.0; T(6): 100.0	210	24	2	1304.52	0.29	T(4)	T(6)
nDDsEsEDEAPR	CotAD_23485	S(4): 100.0; S(6): 100.0	211	14	2	1667.56	1.56	S(4)	S(6)
eRsLsGDGGGHR	CotAD_09840	S(3): 100.0; S(5): 100.0	211	37	3	1531.62	2.08	S(3)	S(5)
sLsNLFQEk	Cotton_A_25734	S(1): 100.0; S(3): 100.0	212	34	2	1513.7	0.92	S(1)	S(3)
sRPEtPLLk	Cotton_A_04786	S(1): 100.0; T(5): 100.0	216	23	3	1488.75	1.02	S(1)	T(5)
rHtQsPEPDMPPPR	CotAD_50713	T(3): 100.0; S(5): 100.0	224	18	3	1948.82	-0.85	T(3)	S(5)
qALMANNVAsNDsNRR	Cotton_A_00144	S(10): 100.0; S(13): 100.0	225	33	3	2064.89	3.93	S(10)	S(13)
wNsDsDMDIDEDR	Cotton_A_09005	S(3): 100.0; S(5): 100.0	226	39	2	1901.64	1.4	S(3)	S(5)
nHHLsEsPGDENPR	CotAD_44734	S(5): 100.0; S(7): 100.0	228	36	3	1892.74	-1.8	S(5)	S(7)
ksLsPIEVAk	CotAD_53713	S(2): 100.0; S(4): 100.0	228	52	3	1663.89	3.52	S(2)	S(4)
nHsPIREGsEER	Cotton_A_38985	S(3): 100.0; S(9): 100.0	234	15	3	1714.71	0.36	S(3)	S(9)
gsDsEAEk	Cotton_A_35216	S(2): 100.0; S(4): 100.0	234	42	2	1270.49	0.69	S(2)	S(4)
rLssVPFIDFDINR	CotAD_05923	S(3): 100.0; S(4): 100.0	237	48	3	1982.93	1.42	S(3)	S(4)
nGtPsPEPLVNR	CotAD_50713	T(3): 100.0; S(5): 100.0	239	42	2	1584.69	-1.15	T(3)	S(5)
gIsDsDDEDEGR	Cotton_A_26767	S(3): 100.0; S(5): 100.0	243	45	2	1598.54	0.92	S(3)	S(5)
hLQEIPRsPPAsPDNGFVk	Cotton_A_24488	S(8): 100.0; S(12): 100.0	244	17	4	2537.22	0.67	S(8)	S(12)
hRsEsPGDENPR	CotAD_12923	S(3): 100.0; S(5): 100.0	248	45	3	1684.66	0.41	S(3)	S(5)
eLDLGsPVsPLR	CotAD_14673	S(6): 100.0; S(9): 100.0	249	40	2	1586.74	0.91	S(6)	S(9)
sMsVDLDNkk	CotAD_53052	S(1): 100.0; S(3): 100.0	249	14	3	1728.8	0.53	S(1)	S(3)
iVNQsEEAFLsFINQNR	Cotton_A_27042	S(5): 100.0; S(11): 100.0	250	35	3	2313.04	0.11	S(5)	S(11)
kGADsDsGEEEQDNQQk	CotAD_66948	S(5): 100.0; S(7): 100.0	253	29	3	2457.03	4.18	S(5)	S(7)
fLEtPsPEHk	CotAD_03598	T(4): 100.0; S(6): 100.0	253	35	3	1632.74	2.49	T(4)	S(6)
mNmGGGEGFGAVEGEDDDDsDtEDENVEEIPAPk	Cotton_A_04508	S(20): 100.0; T(22): 100.0	255	67	4	4019.56	1.53	S(20)	T(22)
gsDsEVEk	Cotton_A_18589	S(2): 100.0; S(4): 100.0	258	29	2	1298.52	0.36	S(2)	S(4)
aQAEIAELQHGENEANDAsGENAsG	CotAD_29034	S(19): 100.0; S(24): 100.0	260	47	3	2816.12	2.33	S(19)	S(24)
aGILHLIQsPDVsVNAPR	CotAD_68138	S(9): 100.0; S(13): 100.0	262	53	3	2191.08	1.29	S(9)	S(13)
nVkPFIEWLQNAEsEtEEE	Cotton_A_23935	S(14): 100.0; T(16): 100.0	263	48	3	2740.2	0.33	S(14)	T(16)
aDLsDsDIRPcEEDGVR	CotAD_51614	S(4): 100.0; S(6): 100.0	264	18	3	2237.89	0.34	S(4)	S(6)
mcQVDsPEsPkPNEEAVER	Cotton_A_10588	S(6): 100.0; S(9): 100.0	265	40	3	2650.12	1.19	S(6)	S(9)
fPGsPVDLsPPHR	CotAD_53781	S(4): 100.0; S(9): 100.0	267	55	3	1709.76	0.28	S(4)	S(9)
fPGsPVDLsPPR	Cotton_D_gene_10010180	S(4): 100.0; S(9): 100.0	268	44	2	1572.7	0.55	S(4)	S(9)
rRGsIsPPPPPLNFR	CotAD_40275	S(4): 100.0; S(6): 100.0	275	41	3	1994.99	0.63	S(4)	S(6)
rFNDEstDDDQPR	CotAD_61566	S(6): 100.0; T(7): 100.0	280	41	3	1898.71	0.45	S(6)	T(7)
qVFLsDsEDEkAEVNPIPR	CotAD_74549	S(5): 100.0; S(7): 100.0	281	28	3	2621.21	-0.2	S(5)	S(7)
dDsFsPEWk	CotAD_65328	S(3): 100.0; S(5): 100.0	286	31	2	1558.61	0.61	S(3)	S(5)
eRsQsPDHEADAEDR	CotAD_73331	S(3): 100.0; S(5): 100.0	293	45	3	2045.77	0.17	S(3)	S(5)
ePcsEDEEkLDGsPVLGLLAGHk	Cotton_A_16323	S(4): 100.0; S(13): 100.0	293	28	4	3072.45	5.2	S(4)	S(13)
aVDsDsDHEVDGR	CotAD_34992	S(4): 100.0; S(6): 100.0	294	40	3	1705.62	1.28	S(4)	S(6)
rFPGsPVDLsPPR	Cotton_D_gene_10010180	S(5): 100.0; S(10): 100.0	295	63	3	1728.8	0.5	S(5)	S(10)
lLGEHGGssDGNEFPEk	Cotton_A_06047	S(8): 100.0; S(9): 100.0	297	52	3	2220.95	1.85	S(8)	S(9)
dLVIGQPsGsEVGDR	CotAD_49475	S(8): 100.0; S(10): 100.0	298	56	2	1832.8	1.06	S(8)	S(10)
vPLPPGVVVssPRPR	Cotton_A_20210	S(10): 100.0; S(11): 100.0	300	26	3	1860.96	0.24	S(10)	S(11)
rGsIsPPPPPLNFR	CotAD_40275	S(3): 100.0; S(5): 100.0	304	49	3	1838.88	0.51	S(3)	S(5)
eAEALsPIAEAsEEk	Cotton_A_23556	S(6): 100.0; S(12): 100.0	311	45	3	2021.9	0.68	S(6)	S(12)
nDtPsPEALVNR	CotAD_49950	T(3): 100.0; S(5): 100.0	314	65	2	1616.68	0.03	T(3)	S(5)
aFGDDGsDVVsPR	Cotton_D_gene_10019024	S(7): 100.0; S(11): 100.0	318	58	2	1625.63	-1.75	S(7)	S(11)
vGGsPMDAAPEPGVsNPGVADGVGR	CotAD_03891	S(4): 100.0; S(15): 100.0	319	59	3	2597.13	3.39	S(4)	S(15)
lALsPVtPLNEDPFNk	CotAD_16903	S(4): 100.0; T(7): 100.0	325	54	3	2203.07	1.21	S(4)	T(7)
dDsFsPEQkPR	CotAD_04648	S(3): 100.0; S(5): 100.0	326	47	2	1753.75	0.98	S(3)	S(5)
dFELHssDDEAPREEEEEVk	CotAD_14342	S(6): 100.0; S(7): 100.0	331	21	4	2838.16	-0.97	S(6)	S(7)
nVDsDLAsEAR	CotAD_00590	S(4): 100.0; S(8): 100.0	332	52	2	1480.59	0.99	S(4)	S(8)
dAsLsPPAPVAVk	CotAD_28892	S(3): 100.0; S(5): 100.0	332	65	2	1699.83	0.88	S(3)	S(5)
iARDDsFsPEWk	CotAD_65328	S(6): 100.0; S(8): 100.0	335	33	3	1898.84	1.35	S(6)	S(8)
sMsVDLDNk	CotAD_53052	S(1): 100.0; S(3): 100.0	335	42	2	1456.6	0.81	S(1)	S(3)
iLDINAsPPsDGDGDGEEVQELLR	CotAD_13292	S(7): 100.0; S(10): 100.0	336	96	3	2843.25	-1.41	S(7)	S(10)
nLQEkGsPsPR	CotAD_46669	S(7): 100.0; S(9): 100.0	338	46	2	1660.77	-0.01	S(7)	S(9)
aPDVDNVEsPksDPDk	Cotton_A_12625	S(9): 100.0; S(12): 100.0	346	24	3	2305.04	-0.21	S(9)	S(12)
aFDsPPGsNEHNLQQk	CotAD_74845	S(4): 100.0; S(8): 100.0	355	39	3	2216.96	1.05	S(4)	S(8)
gcDWGHsDVsDGDDDENLEk	CotAD_67259	S(7): 100.0; S(10): 100.0	364	58	3	2697.99	1.7	S(7)	S(10)
iARDDsFsPEQkPR	CotAD_04648	S(6): 100.0; S(8): 100.0	369	33	3	2093.97	0.34	S(6)	S(8)
aWsEsDDDEPVQR	TC230403!2	S(3): 100.0; S(5): 100.0	370	44	2	1837.68	1.25	S(3)	S(5)
rFPGsPVDLsPPRR	Cotton_D_gene_10010180	S(5): 100.0; S(10): 100.0	373	30	3	1884.9	-0.24	S(5)	S(10)
eQVFEEEDsEEtEEDRDNVDDGWR	Cotton_A_07959	S(9): 100.0; T(12): 100.0	375	53	3	3261.22	1.87	S(9)	T(12)
aPsPcLtPIGGGR	CotAD_72323	S(3): 100.0; T(7): 100.0	379	40	2	1586.69	0.02	S(3)	T(7)
lEEAsDDEsDGEHR	Cotton_D_gene_10005718	S(5): 100.0; S(9): 100.0	379	51	2	1892.67	1.43	S(5)	S(9)
vRNDtPsPEALVNR	CotAD_49950	T(5): 100.0; S(7): 100.0	380	61	3	1871.85	0.58	T(5)	S(7)
kGADsDsGEEEQDNPQk	Cotton_D_gene_10040894	S(5): 100.0; S(7): 100.0	383	67	3	2426.02	1.45	S(5)	S(7)
rFPGsPVDLsPPHR	CotAD_53781	S(5): 100.0; S(10): 100.0	387	39	3	1865.86	0.23	S(5)	S(10)
hNVPNDVPDELVEGssEDDEEEEPk	Cotton_A_31920	S(15): 100.0; S(16): 100.0	392	89	3	3256.34	1.07	S(15)	S(16)
aDILDGIssGGEVNEEFGR	Cotton_A_11412	S(8): 100.0; S(9): 100.0	403	109	2	2268.96	1.49	S(8)	S(9)
hNVPNDVPDELVEGssEDDEEEEPkk	Cotton_A_31920	S(15): 100.0; S(16): 100.0	414	55	4	3528.54	2.93	S(15)	S(16)
vVPVGVNEGEPAIsDHsGk	Cotton_A_30070	S(14): 100.0; S(17): 100.0	422	51	3	2339.1	4.4	S(14)	S(17)
dIksGDsEGEDEDVALNk	CotAD_69111	S(4): 100.0; S(7): 100.0	426	55	3	2513.11	3.51	S(4)	S(7)
aDDDsDksPk	Cotton_A_07472	S(5): 100.0; S(8): 100.0	431	48	2	1669.71	2.22	S(5)	S(8)
aEDsDDsILVDELDQGPAIPWGR	Cotton_A_23921	S(4): 100.0; S(7): 100.0	446	75	3	2802.21	1.25	S(4)	S(7)
rAWsEsDDDEPVQR	TC230403!2	S(4): 100.0; S(6): 100.0	449	64	3	1993.78	0.23	S(4)	S(6)
mSIDEEEsEIsDDDDIEDW	Cotton_A_24176	S(2): 0.0; S(8): 100.0; S(11): 100.0	80	21	2	2575.89	-0.31	S(8)	S(11)
gETFLLNEMAsFGsQDGR	CotAD_36271	T(3): 0.0; S(11): 100.0; S(14): 100.0	87	23	3	2262.93	0.09	S(11)	S(14)
rkESGEDEEtEDDsEFDE	Cotton_A_33756	S(4): 0.0; T(10): 100.0; S(14): 100.0	112	25	3	2593.96	2.24	T(10)	S(14)
eSDIAsDsEAk	Cotton_A_01177	S(2): 0.0; S(6): 100.0; S(8): 100.0	124	41	2	1599.64	-0.6	S(6)	S(8)
smPssEEEDAAIR	Cotton_D_gene_10034168	S(1): 0.0; S(4): 100.0; S(5): 100.0	128	29	2	1741.65	-0.4	S(4)	S(5)
tAsVPNsPVk	CotAD_16979	T(1): 0.0; S(3): 100.0; S(7): 100.0	133	27	2	1447.69	2.61	S(3)	S(7)
dSAENEsEsEEPEFWIPPVGDR	Cotton_A_16187	S(2): 0.0; S(7): 100.0; S(9): 100.0	134	19	3	2823.12	1.56	S(7)	S(9)
iTAsIGsAk	CotAD_38386	T(2): 0.0; S(4): 100.0; S(7): 100.0	140	34	2	1295.63	1.3	S(4)	S(7)
gNYsVsPDRR	Cotton_A_22958	Y(3): 0.0; S(4): 100.0; S(6): 100.0	158	44	2	1454.59	-0.05	S(4)	S(6)
kESGEDEEtEDDsEFDE	Cotton_A_33756	S(3): 0.0; T(9): 100.0; S(13): 100.0	174	36	3	2437.86	0.74	T(9)	S(13)
sVWsGsDEEk	Cotton_A_11713	S(1): 0.0; S(4): 100.0; S(6): 100.0	175	41	2	1571.63	2.22	S(4)	S(6)
ekSNsPNLsPLR	CotAD_42464	S(3): 0.0; S(5): 100.0; S(9): 100.0	186	24	3	1789.85	2.88	S(5)	S(9)
yGLsDDEFDGsMk	CotAD_44178	Y(1): 0.0; S(4): 100.0; S(11): 100.0	199	38	2	1911.73	-1.46	S(4)	S(11)
sLLNsQsPk	CotAD_10506	S(1): 0.0; S(5): 100.0; S(7): 100.0	215	39	2	1421.67	1.22	S(5)	S(7)
iASQNAEtPLPsPR	Cotton_A_18628	S(3): 0.0; T(8): 100.0; S(12): 100.0	218	31	2	1784.81	1.78	T(8)	S(12)
tPPFVPHRPAsPQGPsPR	CotAD_10363	T(1): 0.0; S(11): 100.0; S(16): 100.0	239	23	4	2229.05	-0.28	S(11)	S(16)
kSDLVEtPALQsGR	ES818024!3	S(2): 0.0; T(7): 100.0; S(12): 100.0	241	32	3	1948.94	0.56	T(7)	S(12)
aAMSGGVPRsPsPPPGk	EX167090!1	S(4): 0.0; S(10): 100.0; S(12): 100.0	247	28	3	2040.96	0.6	S(10)	S(12)
sDGAsPIDsPQR	CotAD_49878	S(1): 0.0; S(5): 100.0; S(9): 100.0	249	36	2	1533.61	1.48	S(5)	S(9)
gcQEcSLEHALPDsPFAsPEk	CotAD_34525	S(6): 0.0; S(14): 100.0; S(18): 100.0	253	28	3	2807.18	2.79	S(14)	S(18)
eSGEDEEtEDDsEFDE	Cotton_A_33756	S(2): 0.0; T(8): 100.0; S(12): 100.0	263	62	2	2165.67	3.61	T(8)	S(12)
sAQGVLPLLsNsADGR	Cotton_A_31400	S(1): 0.0; S(10): 100.0; S(12): 100.0	264	33	2	1888.88	3.95	S(10)	S(12)
aQADQISNsPEIkEPsPk	Cotton_D_gene_10034077	S(7): 0.0; S(9): 100.0; S(16): 100.0	267	29	3	2531.22	0.54	S(9)	S(16)
tQsPLEIsPEGk	CotAD_41703	T(1): 0.0; S(3): 100.0; S(8): 100.0	282	49	2	1733.8	0.96	S(3)	S(8)
sNAGILHLIQsPDVsVNAPR	Cotton_A_14978	S(1): 0.0; S(11): 100.0; S(15): 100.0	283	36	3	2392.16	0.54	S(11)	S(15)
nSkPFIEWLQNAEsEtEEE	Cotton_A_16136	S(2): 0.0; S(14): 100.0; T(16): 100.0	292	51	3	2728.17	1.39	S(14)	T(16)
rPTQMVsPIsPQk	Cotton_D_gene_10022163	T(3): 0.0; S(7): 100.0; S(10): 100.0	295	44	3	1916.93	1.25	S(7)	S(10)
nQIQYsPEtPPMR	CotAD_14839	Y(5): 0.0; S(6): 100.0; T(9): 100.0	335	67	2	1864.78	0.71	S(6)	T(9)
vNFSPPDsDsEDEQEQk	Cotton_A_01860	S(4): 0.0; S(8): 100.0; S(10): 100.0	345	53	3	2398.96	0.69	S(8)	S(10)
eYGFEEDksDsEDEDEGVR	CotAD_68577	Y(2): 0.0; S(9): 100.0; S(11): 100.0	348	26	3	2683.02	-0.8	S(9)	S(11)
sDsVVAELGsIR	CotAD_18257	S(1): 0.0; S(3): 100.0; S(10): 100.0	354	56	2	1536.68	0.56	S(3)	S(10)
gYDWGHsDVsDEDDDENLEk	CotAD_20328	Y(2): 0.0; S(7): 100.0; S(10): 100.0	379	88	3	2773.04	0.28	S(7)	S(10)
hQDIDQYsGAEDDLsD	CotAD_42266	Y(7): 0.0; S(8): 100.0; S(15): 100.0	427	92	2	2111.76	1.37	S(8)	S(15)
iDDsLSPAsLDsVVIAER	CotAD_65117	S(4): 50.0; S(6): 50.0; S(9): 100.0; S(12): 100.0	154	31	2	2270.98	2.26	S(9)	S(12)
sRLsAAskPsIAA	Cotton_A_11185	S(1): 50.0; S(4): 50.0; S(7): 100.0; S(10): 100.0	214	28	3	1786.81	0.1	S(7)	S(10)
sSGEVVHsGtPDR	CotAD_65328	S(1): 0.0; S(2): 0.0; S(8): 100.0; T(10): 100.0	137	21	3	1631.66	1.47	S(8)	T(10)
mDNYYGNsDsEDDLEAk	CotAD_16320	Y(4): 0.0; Y(5): 0.0; S(8): 100.0; S(10): 100.0	140	28	3	2413.91	2.93	S(8)	S(10)
lSQPDTQDAFVQDLcHsDsDIEEINER	Cotton_A_01011	S(2): 0.0; T(6): 0.0; S(17): 100.0; S(19): 100.0	143	45	3	3465.44	2.13	S(17)	S(19)
lLSSEVDDLPsDDsPR	CotAD_19237	S(3): 0.0; S(4): 0.0; S(11): 100.0; S(14): 100.0	154	22	2	2048.86	0.63	S(11)	S(14)
vSYVEsEEsEEIDEGk	CotAD_04759	S(2): 0.0; Y(3): 0.0; S(6): 100.0; S(9): 100.0	163	46	2	2276.95	5.55	S(6)	S(9)
kASYFsDEsDEEE	Cotton_A_19019	S(3): 0.0; Y(4): 0.0; S(6): 100.0; S(9): 100.0	192	37	2	1983.74	0.78	S(6)	S(9)
dTTPIEVNDEIEssDEDGLPPLEANLNR	Cotton_A_21252	T(2): 0.0; T(3): 0.0; S(13): 100.0; S(14): 100.0	193	44	3	3386.47	1.91	S(13)	S(14)
nLISQDETPtADNtPQk	Cotton_A_10631	S(4): 0.0; T(8): 0.0; T(10): 100.0; T(14): 100.0	195	43	3	2320.04	2.8	T(10)	T(14)
lNFTDGENSGHsVDDNsPELR	CotAD_27606	T(4): 0.0; S(9): 0.0; S(12): 100.0; S(17): 100.0	197	27	3	2607.06	1.36	S(12)	S(17)
eFSFLESNsDtE	CotAD_17971	S(3): 0.0; S(7): 0.0; S(9): 100.0; T(11): 100.0	212	37	2	1708.62	0.49	S(9)	T(11)
mDNYYGNsDsEDDLk	Cotton_A_14627	Y(4): 0.0; Y(5): 0.0; S(8): 100.0; S(10): 100.0	214	39	2	2213.82	0.97	S(8)	S(10)
sSLEHALPDsPFAsPEk	CotAD_16474	S(1): 0.0; S(2): 0.0; S(10): 100.0; S(14): 100.0	216	34	3	2260.02	0.47	S(10)	S(14)
gYYEEELQAssWDHGEPDR	Cotton_D_gene_10029529	Y(2): 0.0; Y(3): 0.0; S(10): 100.0; S(11): 100.0	222	35	3	2571.98	-0.88	S(10)	S(11)
dSYQMPLsDsD	Cotton_A_26201	S(2): 0.0; Y(3): 0.0; S(8): 100.0; S(10): 100.0	236	26	2	1561.53	0.38	S(8)	S(10)
qSLFYQDLAsPIsAR	Cotton_A_35001	S(2): 0.0; Y(5): 0.0; S(10): 100.0; S(13): 100.0	241	54	3	1999.9	-0.11	S(10)	S(13)
lYLSIDsDtE	CotAD_59684	Y(2): 0.0; S(4): 0.0; S(7): 100.0; T(9): 100.0	244	50	2	1459.58	0.34	S(7)	T(9)
sLLGLAYAssDDDDDD	Cotton_A_02714	S(1): 0.0; Y(7): 0.0; S(9): 100.0; S(10): 100.0	248	81	2	1975.72	0.68	S(9)	S(10)
tMQkPYNsEDsDIVR	Cotton_A_14264	T(1): 0.0; Y(6): 0.0; S(8): 100.0; S(11): 100.0	249	24	3	2230.98	3.49	S(8)	S(11)
wSPEDFELYkEGLDEsDVEsA	CotAD_39030	S(2): 0.0; Y(9): 0.0; S(16): 100.0; S(20): 100.0	266	21	3	2893.2	0.34	S(16)	S(20)
tTANLEDIDLPDEsDsDEEkVEIAQk	CotAD_22187	T(1): 0.0; T(2): 0.0; S(14): 100.0; S(16): 100.0	293	27	4	3496.59	1.34	S(14)	S(16)
sQENEELDNETsLsPkPR	Cotton_A_10631	S(1): 0.0; T(11): 0.0; S(12): 100.0; S(14): 100.0	317	46	3	2521.11	0.73	S(12)	S(14)
vSPFDSEFsPGsR	CotAD_29561	S(2): 0.0; S(6): 0.0; S(9): 100.0; S(12): 100.0	328	37	2	1715.69	1.43	S(9)	S(12)
nTSHQENDAADGPVsEAGDsDAAEDEkk	CotAD_66948	T(2): 0.0; S(3): 0.0; S(15): 100.0; S(20): 100.0	330	56	4	3479.44	-3.23	S(15)	S(20)
tPYHPmIDDDGsLsPR	Cotton_A_38127	T(1): 0.0; Y(3): 0.0; S(12): 100.0; S(14): 100.0	388	39	3	2120.85	0.17	S(12)	S(14)
fIAPAYAETQPEPVFAksDsEDEEk	TC260393!2	Y(6): 0.0; T(9): 0.0; S(18): 100.0; S(20): 100.0	401	61	3	3390.56	5.23	S(18)	S(20)
gNTATVLktPEHsP	CotAD_30309	T(3): 0.0; T(5): 0.0; T(9): 100.0; S(13): 100.0	411	52	2	1899.89	1.7	T(9)	S(13)
gNTATVLktPENsP	Cotton_A_35241	T(3): 0.0; T(5): 0.0; T(9): 100.0; S(13): 100.0	448	57	2	1876.87	1.07	T(9)	S(13)
eYAGNEGFESWsPDNsPNR	CotAD_58601	Y(2): 0.0; S(10): 0.0; S(12): 100.0; S(16): 100.0	462	56	3	2459.93	0.91	S(12)	S(16)
rtsLSPLPksPsPPPPIPQNk	Cotton_A_14757	T(2): 66.7; S(3): 66.7; S(5): 66.7; S(10): 100.0; S(12): 100.0	277	20	4	2990.44	1.04	S(10)	S(12)
dDAASHVsRTDsVPAsP	Cotton_D_gene_10000290	S(5): 0.0; S(8): 50.0; T(10): 50.0; S(12): 100.0; S(16): 100.0	235	38	2	2095.79	0.48	S(12)	S(16)
eDAASHVSRtDsVPAsP	Cotton_A_12124	S(5): 0.0; S(8): 50.0; T(10): 50.0; S(12): 100.0; S(16): 100.0	301	51	2	2109.81	2.78	S(12)	S(16)
iGLSYsEGsDsPPGk	CotAD_27695	S(4): 1.3; Y(5): 49.4; S(6): 49.4; S(9): 100.0; S(11): 100.0	258	46	3	2021.82	0.38	S(9)	S(11)
lSYPLTQGIGsFRsNk	Cotton_A_19768	S(2): 0.0; Y(3): 0.0; T(6): 0.0; S(11): 100.0; S(14): 100.0	172	13	3	2216.08	1.98	S(11)	S(14)
dSYQTPLsDsD	CotAD_02008	S(2): 0.0; Y(3): 0.0; T(5): 0.0; S(8): 100.0; S(10): 100.0	221	29	2	1531.54	0.56	S(8)	S(10)
vPSSDSMVNtPPQsPGR	Cotton_A_07046	S(3): 0.0; S(4): 0.0; S(6): 0.0; T(10): 100.0; S(14): 100.0	256	35	3	2059.87	0.35	T(10)	S(14)
sSGYcGssDDDIER	Cotton_D_gene_10039183	S(1): 0.0; S(2): 0.0; Y(4): 0.0; S(7): 100.0; S(8): 100.0	267	41	2	1851.63	0.94	S(7)	S(8)
gTYEAAPAAQTGQQGGAGNAsPRt	CotAD_39733	T(2): 0.0; Y(3): 0.0; T(11): 0.0; S(21): 100.0; T(24): 100.0	395	29	3	2565.09	0.79	S(21)	T(24)
fGFEDDEQHASNTSSPAsPsP	Cotton_A_17612	S(11): 0.0; T(13): 0.0; S(14): 0.0; S(15): 0.0; S(18): 100.0; S(20): 100.0	211	23	3	2510.95	-1.19	S(18)	S(20)
tSVPYFDSGNsGsDEDLPk	CotAD_00418	T(1): 0.0; S(2): 0.0; Y(5): 0.0; S(8): 0.0; S(11): 100.0; S(13): 100.0	231	52	3	2463.03	0.45	S(11)	S(13)
sTSHQVEESQIAtPAsEIEGEGIR	CotAD_27287	S(1): 0.0; T(2): 0.0; S(3): 0.0; S(9): 0.0; T(13): 100.0; S(16): 100.0	370	56	3	2859.26	1.24	T(13)	S(16)
sSSSNAVDYEssDDDRHFk	CotAD_34215	S(1): 0.0; S(2): 0.0; S(3): 0.0; S(4): 0.0; Y(9): 0.0; S(11): 100.0; S(12): 100.0	140	22	4	2594.04	1.2	S(11)	S(12)
fFSAsVPGsR	CotAD_76706	S(3): 0.1; S(5): 99.9; S(9): 100.0	147	31	2	1358.57	1.48	S(5)	S(9)
iMSQsQEVsPR	CotAD_11620	S(3): 0.1; S(5): 99.9; S(9): 100.0	188	37	2	1565.66	1.58	S(5)	S(9)
gNYsVsPDR	Cotton_A_22958	Y(3): 0.1; S(4): 99.9; S(6): 100.0	188	27	2	1298.49	-0.3	S(4)	S(6)
hVDSFGDsEDsLEEAk	Cotton_A_04873	S(4): 0.1; S(8): 99.9; S(11): 100.0	218	52	3	2212.89	-2.65	S(8)	S(11)
fAVSDsPEAPLVIAtPLk	Cotton_A_06948	S(4): 0.1; S(6): 99.9; T(15): 100.0	251	61	3	2303.16	1.6	S(6)	T(15)
vLDSEAsPALsPEVGLEk	CotAD_05528	S(4): 0.1; S(7): 99.9; S(11): 100.0	292	49	3	2289.09	0.74	S(7)	S(11)
lIHPLPPAMSsPEAsPER	CotAD_12388	S(10): 0.1; S(11): 99.9; S(15): 100.0	305	48	3	2233.02	-0.52	S(11)	S(15)
tEDsDDsLLVDELDQGPAIPWGR	CotAD_61595	T(1): 0.1; S(4): 99.9; S(7): 100.0	423	83	3	2832.22	1	S(4)	S(7)
ysRsPsAEWIEQPR	CotAD_26898	Y(1): 50.0; S(2): 50.0; S(4): 99.9; S(6): 100.0	198	34	3	2089.83	1.36	S(4)	S(6)
vQPLNIVcLDDDcsDTsPVPsPk	CotAD_64579	S(14): 50.0; T(16): 50.0; S(17): 99.9; S(21): 100.0	275	54	3	3084.3	1.4	S(17)	S(21)
fFcSQAsDLGIQMsR	TC258453!2	S(4): 0.2; S(7): 99.8; S(14): 100.0	154	32	3	2050.83	-0.96	S(7)	S(14)
cTEREDEFsDDsLEGNPQQQHR	CotAD_17280	T(2): 0.2; S(9): 99.8; S(12): 100.0	173	37	3	2981.16	3	S(9)	S(12)
qIQNNVVSNQsADsIEEAILR	Cotton_A_30489	S(8): 0.2; S(11): 99.8; S(14): 100.0	185	33	3	2632.21	-1.68	S(11)	S(14)
iPVISSSSssLGR	Cotton_A_26272	S(5): 0.0; S(6): 0.0; S(7): 0.1; S(8): 0.1; S(9): 99.8; S(10): 100.0	268	49	2	1593.74	1.17	S(9)	S(10)
nIASGETSDtsAk	CotAD_60172	S(4): 0.0; T(7): 0.2; S(8): 0.2; T(10): 99.6; S(11): 100.0	123	46	3	1728.73	-1.91	T(10)	S(11)
ysRsPsAEWIEPR	Cotton_A_18384	Y(1): 50.5; S(2): 50.5; S(4): 98.9; S(6): 100.0	385	38	3	1961.77	-0.36	S(4)	S(6)
sSsLsPGGQR	CotAD_65328	S(1): 0.1; S(2): 2.4; S(3): 97.6; S(5): 100.0	182	25	2	1279.52	0.69	S(3)	S(5)
aSsPVLsEkHEQLDR	CotAD_49878	S(2): 2.8; S(3): 97.2; S(7): 100.0	237	25	3	2144.01	1.48	S(3)	S(7)
nYGsLDsLEPAk	TC235046!1	Y(2): 2.9; S(4): 97.1; S(7): 100.0	159	46	2	1741.77	3.23	S(4)	S(7)
aSYFsDEsDEEE	Cotton_A_19019	S(2): 0.0; Y(3): 2.9; S(5): 97.1; S(8): 100.0	180	37	2	1711.54	1.49	S(5)	S(8)
gNYsVsPGRR	Cotton_A_23360	Y(3): 3.4; S(4): 96.6; S(6): 100.0	119	12	3	1396.59	0.32	S(4)	S(6)
sFLLEtGSPQsPQNVLsL	Cotton_A_10765	S(1): 0.0; T(6): 51.7; S(8): 51.7; S(11): 96.6; S(17): 100.0	60	28	3	2301	0.35	S(11)	S(17)
aSsPVLsEALEQFDR	CotAD_45827	S(2): 3.5; S(3): 96.5; S(7): 100.0	178	21	2	1952.86	1.42	S(3)	S(7)
vLESDVPSHSDTDkssPQVGFER	Cotton_A_27040	S(4): 0.0; S(8): 0.0; S(10): 0.2; T(12): 3.8; S(15): 96.0; S(16): 100.0	258	26	4	2964.33	0.4	S(15)	S(16)
yGsDNEARsPGAAPQAEEDDEDPEIk	Cotton_A_25396	Y(1): 5.0; S(3): 95.0; S(9): 100.0	154	23	3	3238.34	0.41	S(3)	S(9)
yGsDNEARsPGAAPQAEEDDEDPEIkELFk	Cotton_A_25396	Y(1): 5.5; S(3): 94.5; S(9): 100.0	204	11	4	3899.74	4.48	S(3)	S(9)
aHNEATLTREDsDLsPPcR	CotAD_49950	T(6): 2.9; T(8): 2.9; S(12): 94.2; S(15): 100.0	253	26	4	2473.04	1.12	S(12)	S(15)
qPPLSDDPNSsPPsPPPPR	CotAD_35092	S(5): 0.4; S(10): 5.7; S(11): 94.0; S(14): 100.0	136	19	3	2286	3.57	S(11)	S(14)
aGLDNYETTYsPGGRsR	Cotton_A_01846	Y(6): 0.0; T(8): 0.3; T(9): 0.3; Y(10): 5.4; S(11): 93.9; S(16): 100.0	123	18	3	2147.89	-0.07	S(11)	S(16)
aSWFsSDEEMsPR	Cotton_A_03881	S(2): 0.0; S(5): 96.9; S(6): 3.1; S(11): 100.0	175	23	2	1832.67	0.78	S(5)	S(11)
yGsQsPAAEE	Cotton_A_01339	Y(1): 98.4; S(3): 1.6; S(5): 100.0	265	43	2	1342.47	0.92	Y(1)	S(5)
lTASQAIDsQSEEFVPDsQAP	CotAD_56012	T(2): 0.0; S(4): 0.0; S(9): 99.5; S(11): 0.5; S(18): 100.0	139	14	3	2524.06	-1.81	S(9)	S(18)
dEEGEPIVDYDDIQsDPGsPEPR	Cotton_A_25396	Y(10): 99.8; S(15): 0.2; S(19): 100.0	180	25	3	2863.14	0.4	Y(10)	S(19)
sESsISNNsDDEAHQFWR	TC253733!2	S(1): 0.0; S(3): 3.2; S(4): 96.7; S(6): 0.1; S(9): 100.0	236	46	3	2412.93	0.15	S(4)	S(9)
aGELsQSHsIVR	Cotton_A_30070	S(5): 100.0; S(7): 0.0; S(9): 100.0	143	22	3	1587.71	0.75	S(5)	S(9)
eDRsPIYDDDDNHAsPR	CotAD_46669	S(4): 100.0; Y(7): 0.0; S(15): 100.0	191	44	3	2305.89	-0.77	S(4)	S(15)
iHDGNLsPQADQSVQsANPR	CotAD_46604	S(7): 100.0; S(13): 0.0; S(16): 100.0	201	42	3	2438.07	2.07	S(7)	S(16)
dDRsPIYDEEDDENHAsPR	Cotton_A_26188	S(4): 100.0; Y(7): 0.0; S(17): 100.0	289	46	3	2563.97	-0.07	S(4)	S(17)
gkVsPPYAEDsDEDLLk	CotAD_13704	S(4): 100.0; Y(7): 0.0; S(11): 100.0	289	57	3	2455.14	-1.06	S(4)	S(11)
vGsPYAEDsDEELLk	CotAD_66215	S(3): 100.0; Y(5): 0.0; S(9): 100.0	351	39	3	2099.91	3.4	S(3)	S(9)
sFDEFsDDGEVYDDsE	Cotton_A_09222	S(1): 0.0; S(6): 100.0; Y(12): 0.0; S(15): 100.0	221	71	2	2159.7	0.1	S(6)	S(15)
fSItPYItPR	Cotton_A_32248	S(2): 0.0; T(4): 100.0; Y(6): 0.0; T(8): 100.0	224	47	2	1498.69	-0.93	T(4)	T(8)
lSQQLsPTQAPsPMk	CotAD_02574	S(2): 0.0; S(6): 100.0; T(8): 0.0; S(12): 100.0	252	39	2	2060.98	1.78	S(6)	S(12)
sFDELsDGEVYEDsE	CotAD_67894	S(1): 0.0; S(6): 100.0; Y(11): 0.0; S(14): 100.0	258	90	2	2024.71	1.51	S(6)	S(14)
sFDELsDGEVYEDsD	Cotton_A_16764	S(1): 0.0; S(6): 100.0; Y(11): 0.0; S(14): 100.0	328	83	2	2010.69	1.41	S(6)	S(14)
sFDEFsDEEVYDDsE	Cotton_A_26212	S(1): 0.0; S(6): 100.0; Y(11): 0.0; S(14): 100.0	351	72	2	2116.7	1	S(6)	S(14)
yDDVFsISGsPPRPk	CotAD_10862	Y(1): 0.0; S(6): 100.0; S(8): 0.0; S(10): 100.0	353	36	3	2112.96	0.02	S(6)	S(10)
dANTQAIADAAGsPSGsLEVR	CotAD_27695	T(4): 0.0; S(13): 100.0; S(15): 0.0; S(17): 100.0	514	77	3	2334.01	-1.02	S(13)	S(17)
lSSLFVDEEkGDsPSNDLEsPQINk	CotAD_41506	S(2): 0.0; S(3): 0.0; S(13): 100.0; S(15): 0.0; S(20): 100.0	238	36	3	3340.57	3.13	S(13)	S(20)
vSSILGPEsPEAEPSNVEkWDsPAR	Cotton_A_07404	S(2): 0.0; S(3): 0.0; S(9): 100.0; S(15): 0.0; S(22): 100.0	308	45	4	3129.44	0.4	S(9)	S(22)
tGsFGGAASHsGPIMPNAAPR	Cotton_A_15082	T(1): 4.3; S(3): 95.7; S(9): 0.0; S(11): 100.0	200	26	3	2286.98	-0.43	S(3)	S(11)
gSVPFEFDAAsNSsHQsGRR	Cotton_A_32697	S(2): 0.0; S(11): 100.0; S(13): 50.0; S(14): 50.0; S(17): 100.0	287	31	3	2519.99	0.64	S(11)	S(17)
vSSILGPEsPETEPSNVEkWDsPAk	CotAD_26552	S(2): 0.0; S(3): 0.2; S(9): 99.7; T(12): 0.0; S(15): 0.0; S(22): 100.0	255	37	4	3275.55	1.64	S(9)	S(22)
fLAPGsPSSSVPIGsPQRPDLALQL	Cotton_A_04602	S(6): 100.0; S(8): 0.0; S(9): 0.0; S(10): 0.0; S(15): 100.0	225	24	3	2838.4	0.73	S(6)	S(15)
lPsMNDDYLYPNLFGSGDsFkR	CotAD_06325	S(3): 100.0; Y(8): 0.0; Y(10): 0.0; S(16): 0.0; S(19): 100.0	401	64	3	2984.32	-0.77	S(3)	S(19)
eNSGELPtVGSYNLSESVLWLDsPPR	Cotton_A_38484	S(3): 99.9; T(8): 0.1; S(11): 0.0; Y(12): 0.0; S(15): 0.0; S(17): 0.0; S(23): 100.0	349	79	3	3150.39	-7.86	S(3)	S(23)
hSYssAEDFDR	Cotton_A_14264	S(2): 0.0; Y(3): 2.4; S(4): 97.7; S(5): 99.9	184	32	2	1617.57	-0.92	S(4)	S(5)
mLATDYssDEDGENAEk	CotAD_42560	T(4): 0.1; Y(6): 2.8; S(7): 97.2; S(8): 99.9	252	60	3	2322.9	-0.18	S(7)	S(8)
nLkPFIEWLQtAESEsEDE	Cotton_A_18447	T(11): 3.4; S(14): 96.7; S(16): 99.9	199	43	3	2713.19	0.71	S(14)	S(16)
hVDSFGDsEDsSEEAk	CotAD_56412	S(4): 0.0; S(8): 99.9; S(11): 0.3; S(12): 99.9	171	37	3	2186.85	4.34	S(8)	S(12)
lTELsGSsQVDEk	CotAD_00101	T(2): 0.0; S(5): 99.9; S(7): 0.2; S(8): 99.9	161	31	2	1840.82	0.96	S(5)	S(8)
rDEEILIPQtPPYsPk	Cotton_A_00416	T(10): 100.0; Y(13): 0.1; S(14): 99.9	298	28	3	2331.13	2.75	T(10)	S(14)
fVELQStEQFFTPLSsPR	CotAD_35472	S(6): 0.0; T(7): 0.0; T(12): 100.0; S(15): 0.1; S(16): 99.9	180	47	3	2417.1	1.9	T(12)	S(16)
nAGLLSDsPPTsPLHk	Cotton_A_31501	S(6): 0.1; S(8): 99.9; T(11): 0.1; S(12): 99.9	235	48	3	2081.99	1.54	S(8)	S(12)
tTsIYsLLGR	CotAD_67266	T(1): 0.0; T(2): 2.5; S(3): 97.5; Y(5): 0.1; S(6): 99.9	179	35	2	1414.65	1.01	S(3)	S(6)
lANIAGGsPTTQsNR	CotAD_62511	S(8): 100.0; T(10): 0.0; T(11): 0.1; S(13): 99.9	315	68	2	1790.8	0.04	S(8)	S(13)
lPsmNDDYFYPNLFGSGDsFkR	CotAD_31195	S(3): 100.0; Y(8): 0.0; Y(10): 0.0; S(16): 0.1; S(19): 99.9	243	25	3	3034.3	2.29	S(3)	S(19)
vSSPSYSTssPNHAPFk	Cotton_A_13218	S(2): 0.0; S(3): 0.0; S(5): 0.0; Y(6): 0.0; S(7): 0.4; T(8): 0.2; S(9): 99.6; S(10): 99.8	204	38	3	2240.99	0.2	S(9)	S(10)
gSssIHDDAEDVEEQPLVR	Cotton_A_14442	S(2): 4.4; S(3): 95.8; S(4): 99.8	202	26	3	2386.99	-0.27	S(3)	S(4)
tAVsLPsESPk	CotAD_50630	T(1): 0.0; S(4): 100.0; S(7): 0.2; S(9): 99.8	116	28	3	1563.74	3.51	S(4)	S(9)
tNSGMLGSQGGGLPSQSGFPSLVsPR	TC242544!2	T(1): 96.1; S(3): 3.9; S(8): 0.0; S(15): 0.0; S(17): 0.0; S(21): 0.2; S(24): 99.8	322	52	3	2822.27	-1.3	T(1)	S(24)
eDAAPHVSGTDRsPAsP	Cotton_A_15537	S(8): 4.0; T(10): 0.3; S(13): 96.0; S(16): 99.7	166	28	2	1997.81	0.43	S(13)	S(16)
sLLGLAYAssDDDDDDDDDD	Cotton_D_gene_10022687	S(1): 0.0; Y(7): 5.0; S(9): 95.2; S(10): 99.7	122	48	2	2435.83	1.2	S(9)	S(10)
hHIGsPVAsSPPGNWAQFGsPVEk	CotAD_27606	S(5): 100.0; S(9): 50.1; S(10): 50.1; S(20): 99.7	141	31	4	3014.34	3.97	S(5)	S(20)
lEEQEDPQEMNYYEEELQAssWDHGEAER	Cotton_A_00144	Y(12): 0.2; Y(13): 0.6; S(20): 99.6; S(21): 99.6	179	38	3	3845.5	1.24	S(20)	S(21)
aNLSAAtSSEsGcFGk	CotAD_00321	S(4): 0.2; T(7): 91.8; S(8): 4.2; S(9): 4.2; S(11): 99.6	156	23	3	2034.85	0.32	T(7)	S(11)
lPsMNDDYFYPNLFGSGDsFk	CotAD_31195	S(3): 100.0; Y(8): 0.0; Y(10): 0.0; S(16): 1.5; S(19): 98.5	161	35	3	2862.2	-0.52	S(3)	S(19)
kQsEQNIGAPPSYEEAVTETQsPVR	CotAD_67600	S(3): 100.0; S(12): 0.0; Y(13): 0.0; T(18): 0.0; T(20): 1.7; S(22): 98.3	511	69	3	3193.47	0.14	S(3)	S(22)
vSsFVYsPGR	Cotton_A_19178	S(2): 2.0; S(3): 98.0; Y(6): 2.0; S(7): 98.0	169	38	2	1402.59	0.16	S(3)	S(7)
lIHPLPPPIQsPETsPER	CotAD_36131	S(11): 100.0; T(14): 2.2; S(15): 97.8	405	42	3	2312.12	0.1	S(11)	S(15)
vsPPPkPISsAAk	CotAD_09381	S(2): 100.0; S(9): 2.3; S(10): 97.7	207	14	3	1870.98	1.91	S(2)	S(10)
qAELVSsPLAsPSR	CotAD_29093	S(6): 2.6; S(7): 97.4; S(11): 2.6; S(13): 97.4	289	46	2	1745.8	0.58	S(7)	S(13)
gFYLHPsPAStPR	CotAD_46060	Y(3): 0.0; S(7): 100.0; S(10): 2.8; T(11): 97.2	225	30	2	1733.75	-2.49	S(7)	T(11)
vItWNSsFR	TC256554!1	T(3): 100.0; S(6): 2.9; S(7): 97.1	157	30	2	1413.61	0.16	T(3)	S(7)
fEELQPMEEFAtPPSsPVHFQDAk	CotAD_55371	T(12): 100.0; S(15): 3.1; S(16): 96.9	351	86	3	3209.42	1.29	T(12)	S(16)
fLNPSFIEENDLSAIsEGSGt	CotAD_35870	S(5): 0.0; S(13): 0.0; S(16): 96.8; S(19): 6.4; T(21): 96.8	235	54	2	2531.08	1.19	S(16)	T(21)
sDGSDsEQAVEFVGGNVHR	Cotton_A_19954	S(1): 99.9; S(4): 3.8; S(6): 96.3	270	24	3	2293.93	2.03	S(1)	S(6)
vGDGDLLsSsEPEIELEELNPR	Cotton_A_26233	S(8): 96.2; S(9): 7.6; S(10): 96.2	180	55	3	2702.19	-1.89	S(8)	S(10)
vNPLPDSIsPESsAVIDR	TC260463!-2	S(7): 4.1; S(9): 92.1; S(12): 7.9; S(13): 95.9	129	33	3	2200.01	0.77	S(9)	S(13)
vYNNsPNNVSGGTVQTsPVRER	CotAD_13842	Y(2): 0.0; S(5): 100.0; S(10): 0.0; T(13): 0.0; T(16): 4.2; S(17): 95.8	230	10	3	2679.21	3.03	S(5)	S(17)
sSTAWtPtSFISPR	Cotton_A_34542	S(1): 0.0; S(2): 0.0; T(3): 0.0; T(6): 100.0; T(8): 2.2; S(9): 2.2; S(12): 95.6	194	37	2	1841.8	0.69	T(6)	S(12)
yYIEDEMsDSGStGGGR	Cotton_A_24444	Y(1): 0.0; Y(2): 0.0; S(8): 89.3; S(10): 5.9; S(12): 10.7; T(13): 94.1	119	20	3	2127.78	1.01	S(8)	T(13)
nTSALGLLAstYGNsSDSEDDNVEPk	Cotton_A_09671	T(2): 0.0; S(3): 0.0; S(10): 91.7; T(11): 37.2; Y(12): 8.3; S(15): 35.5; S(16): 35.5; S(18): 91.7	167	53	4	3212.32	0.54	S(10)	S(18)
nVHATPSTATNTGPSssTEANEQNLSYVR	TC244179!3	T(5): 3.6; S(7): 92.7; T(8): 3.6; T(10): 0.0; T(12): 0.0; S(15): 0.1; S(16): 1.9; S(17): 49.0; T(18): 49.0; S(26): 0.0; Y(27): 0.0	236	80	3	3337.44	-1.7	S(7)
dGQTASPGTyQNMPTPAtPSSSk	TC269645!3	T(4): 94.7; S(6): 4.8; T(9): 0.3; Y(10): 0.3; T(15): 0.0; T(18): 48.8; S(20): 48.8; S(21): 2.5; S(22): 0.0	123	13	3	2771.2	5.54	T(4)
rPAGNsPQNPtVLGLNQEGSSSNPSTPAAWASPMEAFR	CotAD_35977	S(6): 99.8; T(11): 64.6; S(20): 7.1; S(21): 7.1; S(22): 7.1; S(25): 7.1; T(26): 7.1; S(32): 0.0	77	27	4	4227.91	1.56	S(6)
tNDNtPPFPHQNtILSQQQQEPSVSSPQQPQTLVSSk	CotAD_00568	T(1): 0.1; T(5): 99.0; T(13): 3.5; S(16): 2.8; S(23): 31.5; S(25): 31.5; S(26): 31.5; T(32): 0.0; S(35): 0.0; S(36): 0.0	97	20	4	4536.13	-0.54	T(5)
sSPPFsPsASPSTPSYLSGANPLLTR	Cotton_A_17377	S(1): 0.0; S(2): 0.0; S(6): 97.2; S(8): 51.4; S(10): 51.4; S(12): 0.0; T(13): 0.0; S(15): 0.0; Y(16): 0.0; S(18): 0.0; T(25): 0.0	157	32	3	2922.34	-0.79	S(6)
vVTVAsPTNNTAPVSSTFPSR	TC257199!3	T(3): 100.0; S(6): 0.0; T(8): 0.0; T(11): 0.0; S(15): 0.0; S(16): 0.0; T(17): 0.0; S(20): 0.0	103	16	3	2356.17	0.08	T(3)
iPLsGPtSPTFSLVSSNPFGFk	Cotton_A_28046	S(4): 96.6; T(7): 48.6; S(8): 48.6; T(10): 3.1; S(12): 3.1; S(15): 0.0; S(16): 0.0	108	49	3	2728.33	1.51	S(4)
sGDGADsADDsGSSQPYPSTLPGIPk	Cotton_D_gene_10013699	S(1): 0.3; S(7): 99.7; S(11): 32.8; S(13): 32.8; S(14): 32.8; Y(17): 1.6; S(19): 0.0; T(20): 0.0	141	45	3	2954.27	3.99	S(7)
ySSGQDLAsPDSISSDGSFTNPLSR	Cotton_A_40926	Y(1): 0.0; S(2): 0.0; S(3): 0.0; S(9): 99.8; S(12): 0.2; S(14): 0.0; S(15): 0.0; S(18): 0.0; T(20): 0.0; S(24): 0.0	216	60	3	2812.25	2.63	S(9)
vYHsSPNNVSGGTVQtSPVR	CotAD_46254	Y(2): 4.9; S(4): 90.1; S(5): 4.9; S(10): 0.0; T(13): 0.2; T(16): 49.9; S(17): 49.9	183	26	3	2390.07	0.9	S(4)
tAssSSLGHSSGNPVEAk	Cotton_D_gene_10010170	T(1): 5.3; S(3): 86.8; S(4): 7.7; S(5): 48.5; S(6): 48.5; S(10): 3.1; S(11): 0.0	116	44	3	2163.96	-0.6	S(3)
sAPTtPLDGVQGTFATISEDER	Cotton_D_gene_10013356	S(1): 99.9; T(4): 50.0; T(5): 50.0; T(13): 0.0; T(16): 0.0; S(18): 0.0	220	71	3	2596.13	-1.87	S(1)
sASSAVAASPPAPTLSk	Cotton_D_gene_10016883	S(1): 99.9; S(3): 0.1; S(4): 0.1; S(9): 0.0; T(14): 0.0; S(16): 0.0	277	28	3	1910	4.55	S(1)
tVsPQPGYAQYDSTQMYAAPR	Cotton_A_03337	T(1): 0.0; S(3): 100.0; Y(8): 0.0; Y(11): 0.0; S(13): 0.0; T(14): 0.0; Y(17): 0.0	380	80	3	2555.14	1.96	S(3)
tVsPQPGYPQYDSTQMYAAPR	CotAD_17975	T(1): 2.1; S(3): 97.9; Y(8): 0.0; Y(11): 0.0; S(13): 0.0; T(14): 0.0; Y(17): 0.0	330	67	3	2581.16	0.66	S(3)
eVVAAsSDSEsEDtNDLVDkPVGPVDPAk	Cotton_D_gene_10021043	S(6): 93.6; S(7): 51.6; S(9): 51.6; S(11): 51.6; T(14): 51.6	80	22	3	3642.62	1.71	S(6)
qPsLcsSLSTLFADLQNQQNNNENR	Cotton_A_00580	S(3): 94.2; S(6): 26.4; S(7): 26.4; S(9): 26.4; T(10): 26.4	95	36	3	3182.38	1.19	S(3)
aASAAAIAsTVGDSSTPDR	Cotton_A_15888	S(3): 0.0; S(9): 86.3; T(10): 3.4; S(14): 3.4; S(15): 3.4; T(16): 3.4	143	19	2	1971.92	3.12	S(9)
eEGsPmsGSLSPFQNSLGMk	Cotton_A_14797	S(4): 95.1; S(7): 35.0; S(9): 35.0; S(11): 35.0; S(16): 0.0	104	35	3	2547.09	2.95	S(4)
nVSStcsISESDDYDLSR	TC233133!3	S(3): 32.9; S(4): 32.9; T(5): 32.9; S(7): 91.1; S(9): 5.0; S(11): 5.1; Y(14): 0.1; S(17): 0.0	105	18	2	2338.9	2.18	S(7)
eGstSPNVPLGSSk	Cotton_A_00686	S(3): 98.0; T(4): 51.0; S(5): 51.0; S(12): 0.0; S(13): 0.0	113	22	2	1807.82	2.25	S(3)
sAPttPLDGVQGAFATISEDER	Cotton_A_29908	S(1): 98.3; T(4): 50.9; T(5): 50.9; T(16): 0.0; S(18): 0.0	106	21	3	2566.13	1.87	S(1)
sDEsAASLSSITGk	Cotton_A_08863	S(1): 0.1; S(4): 96.5; S(7): 3.4; S(9): 0.0; S(10): 0.0; T(12): 0.0	100	32	2	1720.83	3.62	S(4)
aSsYHsYsQSPPYDYQYEDR	Cotton_A_19178	S(2): 40.6; S(3): 40.6; Y(4): 59.4; S(6): 59.3; Y(7): 0.1; S(8): 99.8; S(10): 0.2; Y(13): 0.0; Y(15): 0.0; Y(17): 0.0	271	31	3	2827.01	-0.58	S(8)
wsPTPGQSSGSLPVANPFR	CotAD_31803	S(2): 99.9; T(4): 0.1; S(8): 0.0; S(9): 0.0; S(11): 0.0	218	24	3	2209.06	1.45	S(2)
aINEELsPTQLQPAVSAAGSDESQR	CotAD_13877	S(7): 100.0; T(9): 0.0; S(16): 0.0; S(20): 0.0; S(23): 0.0	301	58	3	2822.33	-1.87	S(7)
fLGLsSPPLVFTsPR	Cotton_A_32802	S(5): 97.0; S(6): 3.0; T(12): 50.0; S(13): 50.0	189	30	2	1921.94	1.73	S(5)
fDsFNASDQPDSGLNksPR	CotAD_73547	S(3): 100.0; S(7): 0.0; S(12): 50.0; S(17): 50.0	219	23	3	2530.09	1.2	S(3)
vSAGtPEcVPNESGMsS	Cotton_A_32156	S(2): 0.0; T(5): 100.0; S(13): 0.0; S(16): 50.0; S(17): 50.0	203	41	2	2012.75	0.89	T(5)
vLsDDHINSsPSR	CotAD_54943	S(3): 100.0; S(9): 48.9; S(10): 2.1; S(12): 48.9	142	19	3	1730.73	0.47	S(3)
aAGGMQPGMLSTSQPIHDPVPsPsVSGSR	DW235922!3	S(11): 0.0; T(12): 0.0; S(13): 0.0; S(22): 99.9; S(24): 48.9; S(26): 48.9; S(28): 2.3	207	24	3	3152.42	3.78	S(22)
cYIEDEMsDsGSTGGGR	TC238265!2	Y(2): 0.0; S(8): 100.0; S(10): 49.4; S(12): 49.4; T(13): 1.3	212	26	2	2124.74	0.13	S(8)
aMAADAsVFSFGDDEDYESD	CotAD_04324	S(7): 98.8; S(10): 0.4; Y(17): 0.4; S(19): 0.4	56	28	2	2365.89	2.66	S(7)
gGWGSAsGNNLSGNQTTNWGIk	Cotton_A_32482	S(5): 4.7; S(7): 94.5; S(12): 0.3; T(16): 0.3; T(17): 0.3	87	31	3	2574.2	-0.93	S(7)
iAIsPPtSPSAPR	Cotton_A_25506	S(4): 100.0; T(7): 50.0; S(8): 50.0; S(10): 0.1	153	30	2	1597.75	1.06	S(4)
gRsTsPQPTQk	Cotton_D_gene_10002775	S(3): 98.3; T(4): 50.9; S(5): 50.9; T(9): 0.0	119	19	3	1634.76	0.52	S(3)
gSQSFDHGSPssLDTR	Cotton_A_35174	S(2): 0.0; S(4): 0.0; S(9): 99.8; S(11): 50.1; S(12): 50.1; T(15): 0.0	116	16	3	1981.79	2.37	S(9)
tDREcAEsPScsNVTFDLDEPAR	Cotton_A_05805	T(1): 0.0; S(8): 100.0; S(10): 50.0; S(12): 50.0; T(15): 0.0	291	70	3	2960.17	1.87	S(8)
iSLNADsDYsDDDkDSDEk	CotAD_56759	S(2): 0.0; S(7): 99.9; Y(9): 50.0; S(10): 50.0; S(16): 0.0	210	32	3	2724.11	-1.74	S(7)
aEMGVEGtSSPLDPSk	DW231282!1	T(8): 95.1; S(9): 2.5; S(10): 2.5; S(15): 0.0	179	46	3	1972.92	0.49	T(8)
sPGLWTSEMATGLNPR	Cotton_A_17216	S(1): 99.8; T(6): 0.1; S(7): 0.1; T(11): 0.0	95	35	3	1940.9	-0.66	S(1)
vGsAANWSSNY	Cotton_A_36740	S(3): 100.0; S(8): 0.0; S(9): 0.0; Y(11): 0.0	110	29	2	1379.58	0.3	S(3)
sFFDGVSDFTTR	Cotton_A_14442	S(1): 100.0; S(7): 0.0; T(10): 0.0; T(11): 0.0	117	33	2	1602.69	-3.18	S(1)
eLVNVGsPLIDTGDSSk	DR455010!3	S(7): 100.0; T(12): 0.0; S(15): 0.0; S(16): 0.0	132	28	3	2099.06	2.48	S(7)
sFSGQPPTILQSR	Cotton_A_36355	S(1): 100.0; S(3): 0.0; T(8): 0.0; S(12): 0.0	196	20	2	1641.81	1.09	S(1)
sLDNSNSTWALR	CotAD_69041	S(1): 100.0; S(5): 0.0; S(7): 0.0; T(8): 0.0	200	33	2	1587.73	2.87	S(1)
asPPPkPIPSATTk	CotAD_61167	S(2): 100.0; S(10): 0.0; T(12): 0.0; T(13): 0.0	226	42	3	1904.07	2.52	S(2)
asPPPkPIASATTk	Cotton_A_15887	S(2): 100.0; S(10): 0.0; T(12): 0.0; T(13): 0.0	250	39	3	1878.05	1.01	S(2)
sIsSAQYFGDNTR	Cotton_A_23113	S(1): 0.0; S(3): 100.0; S(4): 0.0; Y(7): 0.0; T(12): 0.0	268	52	2	1669.74	1.72	S(3)
lTDASDVHcsGSPLmTY	Cotton_A_23556	T(2): 0.0; S(5): 0.0; S(10): 100.0; S(12): 0.0; T(16): 0.0; Y(17): 0.0	222	23	3	2093.87	-0.02	S(10)
vSAGtPEcVPNESGMSSQ	CotAD_27965	S(2): 0.1; T(5): 99.9; S(13): 0.0; S(16): 0.0; S(17): 0.0	131	11	2	2060.85	3.2	T(5)
rtSGPQsGGLTSSGR	Cotton_A_10254	T(2): 50.1; S(3): 50.1; S(7): 99.8; T(11): 0.0; S(12): 0.0; S(13): 0.0	114	32	3	1751.76	0.09	S(7)
lSSsPksPTSLLSDHQLk	Cotton_A_18628	S(2): 1.4; S(3): 50.0; S(4): 50.0; S(7): 98.6; T(9): 0.0; S(10): 0.0; S(13): 0.0	311	54	3	2517.28	1.84	S(7)
nYGILALLNSNPNsVGSNsR	Cotton_A_24488	Y(2): 0.0; S(10): 0.3; S(14): 97.1; S(17): 51.3; S(19): 51.3	85	31	3	2394.09	-1.27	S(14)
fWNksTtPELGELNR	CotAD_13842	S(5): 97.9; T(6): 51.1; T(7): 51.1	138	11	3	2240.04	-1.91	S(5)
iSLNADsDYsDDDk	CotAD_56759	S(2): 0.0; S(7): 98.0; Y(9): 51.0; S(10): 51.0	85	14	2	2005.8	6.37	S(7)
gFYLHPsPmsTPR	CotAD_16903	Y(3): 0.0; S(7): 98.2; S(10): 50.9; T(11): 50.9	128	15	3	1809.76	0.27	S(7)
sENYsSDIEASsPR	CotAD_04098	S(1): 0.0; Y(4): 0.0; S(5): 3.8; S(6): 94.5; S(11): 50.9; S(12): 50.9	130	18	2	1845.71	1.01	S(6)
aVDFVtPPGsTR	Cotton_A_34575	T(6): 98.7; S(10): 50.6; T(11): 50.6	180	36	2	1550.68	1.18	T(6)
gWNLEANLENGALsPsT	CotAD_72759	S(14): 99.9; S(16): 50.1; T(17): 50.1	136	33	2	2076.88	2.19	S(14)
lVFRPPtPPEQPtTPPFVPHk	CotAD_29361	T(7): 100.0; T(13): 50.0; T(14): 50.0	123	11	4	2830.43	-1.82	T(7)
nNLsDDGGEAcsGTEGIVGNALk	CotAD_34886	S(4): 100.0; S(12): 50.0; T(14): 50.0	134	29	3	2726.19	8.66	S(4)
wIFsPVsGDAGSk	Cotton_A_08658	S(4): 100.0; S(7): 50.0; S(12): 50.0	165	48	2	1798.81	2.11	S(4)
gGsFLAGNLsFSR	Cotton_A_15011	S(3): 100.0; S(10): 50.0; S(12): 50.0	227	45	2	1616.7	1.62	S(3)
lEDNEGIEPcAGPsPcVsPTVR	CotAD_03211	S(14): 100.0; S(18): 50.0; T(20): 50.0	369	48	3	2688.13	5.15	S(14)
vNESHGAGtAPsSDAEVR	Cotton_D_gene_10015280	S(4): 0.0; T(9): 100.0; S(12): 50.0; S(13): 50.0	128	22	3	2087.86	0.95	T(9)
eSMASFNYPFNAVsAPAsPTHR	CotAD_13527	S(2): 0.0; S(5): 0.0; Y(8): 0.0; S(14): 100.0; S(18): 50.0; T(20): 50.0	285	57	3	2685.14	1.57	S(14)
sHPEFQHLDFTtPPSsPR	Cotton_A_24157	S(1): 0.0; T(11): 0.1; T(12): 99.9; S(15): 50.0; S(16): 50.0	317	41	3	2384.02	-0.76	T(12)
sLPSNSASLQtPPGsLTR	CotAD_74497	S(1): 0.0; S(4): 0.2; S(6): 0.0; S(8): 0.2; T(11): 99.5; S(15): 50.0; T(17): 50.0	187	30	3	2116.98	1.94	T(11)
tTsIYsPLGR	CotAD_63031	T(1): 0.0; T(2): 2.9; S(3): 97.1; Y(5): 50.0; S(6): 50.0	149	21	2	1398.62	0.19	S(3)
sHPEFQHLDFStPPSsPR	CotAD_37701	S(1): 0.0; S(11): 3.5; T(12): 96.5; S(15): 50.0; S(16): 50.0	219	38	3	2370.01	0.87	T(12)
vQFGTEGsPDVNFSsPk	Cotton_A_18272	T(5): 4.7; S(8): 95.3; S(14): 50.0; S(15): 50.0	131	26	3	2243.99	0.42	S(8)
nQIEGGsPSYLPGEk	Cotton_A_06505	S(7): 96.8; S(9): 1.6; Y(10): 1.6	156	24	3	1943.94	0.98	S(7)
aELsPSQETPIDVAEk	CotAD_17032	S(4): 96.5; S(6): 3.3; T(9): 0.1	101	28	3	2082.03	3.52	S(4)
nQIEGGsPSYLPGENPF	CotAD_45797	S(7): 99.8; S(9): 0.1; Y(10): 0.1	199	53	2	2029.91	2.51	S(7)
tAGSEDEYEDNFGDAAGLDR	CotAD_45000	T(1): 95.9; S(4): 4.1; Y(8): 0.0	130	12	3	2355.94	0.13	T(1)
eTGDMEDAtSDGNVEQPASEAEk	CotAD_17725	T(2): 0.0; T(9): 96.3; S(10): 3.7; S(19): 0.0	222	58	3	2778.15	0.24	T(9)
nLEEVSDDENtREDVPEEDLDGSk	CotAD_39031	S(6): 96.7; T(11): 3.3; S(23): 0.0	188	40	3	3102.37	4.37	S(6)
tAGQQILQSLASQSsSLSR	Cotton_A_17324	T(1): 0.0; S(9): 0.0; S(12): 0.1; S(14): 2.5; S(15): 94.9; S(16): 2.5; S(18): 0.0	223	43	3	2186.09	-0.3	S(15)
lGVSsPPYQk	CotAD_11268	S(4): 98.0; S(5): 2.0; Y(8): 0.0	126	31	2	1443.75	2.44	S(4)
eGsPTFVAGDYVLQk	Cotton_D_gene_10016310	S(3): 98.3; T(5): 1.7; Y(11): 0.0	179	27	3	1978.98	1.21	S(3)
tsSFGERsPTVTHDLk	CotAD_38011	T(1): 48.8; S(2): 48.8; S(3): 2.8; S(8): 99.4; T(10): 0.3; T(12): 0.0	120	12	3	2210.02	3.78	S(8)
tPTPGHYLGLk	CotAD_55726	T(1): 99.9; T(3): 0.1; Y(7): 0.0	148	36	3	1551.82	0.28	T(1)
sIsSAQFFGDQTR	TC244603!1	S(1): 0.0; S(3): 99.9; S(4): 0.1; T(12): 0.0	184	16	2	1667.75	-0.91	S(3)
tFSAVDsDDSDDVVVcEISk	Cotton_A_09503	T(1): 0.0; S(3): 0.0; S(7): 99.9; S(10): 0.1; S(19): 0.0	178	27	3	2556.12	-3.52	S(7)
sLsQPTFFSLDR	CotAD_74984	S(1): 2.6; S(3): 97.4; T(6): 0.1; S(9): 0.0	99	15	2	1621.78	0.56	S(3)
aPsPGLTQTVGGR	Cotton_A_30640	S(3): 100.0; T(7): 0.0; T(9): 0.0	143	24	2	1464.74	1.8	S(3)
eAsDDDEQPPAVDDSQYV	Cotton_A_27532	S(3): 100.0; S(15): 0.0; Y(17): 0.0	165	38	2	2203.87	2.39	S(3)
sPDWLSSk	Cotton_A_04833	S(1): 100.0; S(6): 0.0; S(7): 0.0	186	31	2	1287.62	0.77	S(1)
kEAsDDDEQPPAVDDSQYV	Cotton_A_27532	S(4): 100.0; S(16): 0.0; Y(18): 0.0	191	11	3	2476.07	0.81	S(4)
aLLEGGsDDEGASTEAHGR	CotAD_68763	S(7): 100.0; S(13): 0.0; T(14): 0.0	196	28	3	2095.9	-0.74	S(7)
sFFsLSSFR	Cotton_A_02659	S(1): 0.0; S(4): 100.0; S(6): 0.0; S(7): 0.0	166	29	2	1301.6	-0.77	S(4)
sVGNQsPSATVR	Cotton_A_03541	S(1): 0.0; S(6): 100.0; S(8): 0.0; T(10): 0.0	196	41	2	1426.68	0.34	S(6)
gAGVTDLEtEDEDGFPVSASQk	Cotton_D_gene_10040219	T(5): 0.0; T(9): 100.0; S(18): 0.0; S(20): 0.0	267	61	3	2620.19	0.71	T(9)
tVSAEGDsENEDYIPTk	Cotton_A_07006	T(1): 0.0; S(3): 0.0; S(8): 100.0; Y(13): 0.0; T(16): 0.0	364	62	3	2223	1.31	S(8)
dTWGSDTNLPsPTPNQNPTGGNk	CotAD_08327	T(2): 0.0; S(5): 0.0; T(7): 0.0; S(11): 100.0; T(13): 0.0; T(19): 0.0	315	76	3	2766.26	0.45	S(11)
lTTSIsVPNsPQSSk	Cotton_A_19033	T(2): 48.9; T(3): 1.1; S(4): 1.1; S(6): 48.9; S(10): 100.0; S(13): 0.0; S(14): 0.0	154	20	3	1993.95	1.95	S(10)
sPSLQSTATAtALAsPQAQVYPTNR	CotAD_00321	S(1): 50.0; S(3): 50.0; S(6): 0.0; T(7): 0.0; T(9): 0.0; T(11): 0.0; S(15): 100.0; Y(21): 0.0; T(23): 0.0	169	40	3	2864.34	0.62	S(15)
eSAPPPAETEDTNsGLDLSFLDNETGR	CotAD_10286	S(2): 0.0; T(9): 0.0; T(12): 1.5; S(14): 98.5; S(19): 0.0; T(25): 0.0	401	85	3	3086.37	1.94	S(14)
qLVTDGEtSDLsGLETEISk	CotAD_02598	T(4): 0.0; T(8): 50.8; S(9): 50.8; S(12): 98.3; T(16): 0.0; S(19): 0.0	194	71	3	2570.18	1.17	S(12)
hFQGIEISsPANDSSR	Cotton_A_06404	S(8): 2.3; S(9): 97.7; S(14): 0.0; S(15): 0.0	240	34	3	1968.89	-0.1	S(9)
nPsSSQLsQLDGYIPGTk	CotAD_43745	S(3): 50.0; S(4): 50.0; S(5): 2.3; S(8): 97.7; Y(13): 0.0; T(17): 0.0	175	23	3	2340.08	-0.36	S(8)
sDsGEGFGTLLGAVDESk	Cotton_D_gene_10027878	S(1): 2.9; S(3): 97.1; T(9): 0.0; S(17): 0.0	232	42	3	2136.99	-1.06	S(3)
nEPADAAASEPVAELSEPAEASENVETVSGsPSR	CotAD_08383	S(9): 0.0; S(16): 0.0; S(22): 0.0; T(27): 0.0; S(29): 5.2; S(31): 89.7; S(33): 5.2	124	33	3	3621.63	2.03	S(31)
aVGLPtEDDmGNSEVGHNALGAGR	TC230372!2	T(6): 94.9; S(13): 5.1	127	17	3	2607.17	2.16	T(6)
lQVSEDDDGFsDNVTGNVEk	Cotton_A_32697	S(4): 4.6; S(11): 90.8; T(15): 4.6	78	25	3	2536.14	3.06	S(11)
nSTDTTsPsPVPYIFGR	CotAD_41319	S(2): 0.0; T(3): 0.0; T(5): 0.1; T(6): 50.0; S(7): 50.0; S(9): 95.5; Y(13): 4.5	198	38	3	2142.93	0.32	S(9)
yRSPsSPFIPFDQDR	Cotton_A_34265	Y(1): 50.0; S(3): 50.0; S(5): 96.4; S(6): 3.6	185	31	3	2115.91	0.64	S(5)
fAPSTSQVPTsPTFFk	Cotton_A_35761	S(4): 0.1; T(5): 0.1; S(6): 2.9; T(10): 0.1; S(11): 94.0; T(13): 2.9	127	41	3	2110.05	1.21	S(11)
aELcTPSPASSLLGSLGsFSDDINR	CotAD_02241	T(5): 0.0; S(7): 0.0; S(10): 0.0; S(11): 0.0; S(15): 0.1; S(18): 97.1; S(20): 2.8	152	48	3	2818.31	0.07	S(18)
sVVDQDSGNGLYADDGsDDY	CotAD_33839	S(1): 0.0; S(7): 0.0; Y(12): 0.0; S(17): 97.3; Y(20): 2.7	217	68	2	2315.9	2.62	S(17)
qLsPSDDIDAEG	CotAD_09398	S(3): 97.5; S(5): 2.5	145	27	2	1470.61	0.36	S(3)
nMTLYQQWTNsPSR	CotAD_27245	T(3): 0.0; Y(5): 0.0; T(9): 2.5; S(11): 95.0; S(13): 2.5	122	26	3	1949.86	-2.91	S(11)
lEtSPVLLEk	CotAD_04648	T(3): 98.1; S(4): 1.9	121	17	2	1496.82	1.39	T(3)
tDVVEDFtEmEPHDEDST	Cotton_A_06252	T(1): 0.0; T(8): 0.0; S(17): 98.1; T(18): 1.9	104	19	3	2335.89	-1.82	S(17)
dAYDAYEGsDNEYIFNNPR	CotAD_66045	Y(3): 0.0; Y(6): 0.0; S(9): 98.3; Y(13): 1.6	234	56	3	2477	-1.55	S(9)
aLSsPRsPHPDSPAR	CotAD_51219	S(3): 50.0; S(4): 50.0; S(7): 99.5; S(12): 0.5	78	18	3	1878.84	0.71	S(7)
ecVAEPsTPsEDRMAVDQS	Cotton_A_23474	S(7): 50.0; T(8): 50.0; S(10): 99.8; S(19): 0.2	127	18	2	2411.93	0.44	S(10)
fEDFVHsYPNsPYLDVEDR	Cotton_A_26384	S(7): 50.0; Y(8): 50.0; S(11): 99.8; Y(13): 0.2	201	58	3	2633.08	1.7	S(11)
tTVLGNQSIGAESHQLDtDSER	Cotton_D_gene_10002775	T(1): 0.0; T(2): 0.0; S(8): 0.0; S(13): 0.0; T(18): 99.9; S(20): 0.1	159	20	3	2582.19	0.59	T(18)
aGYDsDEEVYAAAk	CotAD_48077	Y(3): 2.6; S(5): 97.3; Y(10): 0.1	87	27	3	1856.82	1.2	S(5)
aNAMGsFDGTND	Cotton_A_09620	S(6): 100.0; T(10): 0.0	103	24	2	1423.53	0.84	S(6)
gDEsPDESAAVPk	CotAD_51803	S(4): 100.0; S(8): 0.0	114	24	2	1669.76	5.08	S(4)
aPsPANNPLLGSLPk	CotAD_34834	S(3): 100.0; S(12): 0.0	138	32	3	1843.99	1.47	S(3)
aFDsPPPSNEQNFEQk	CotAD_74845	S(4): 100.0; S(8): 0.0	156	21	3	2202.99	-2.74	S(4)
lRDGEAsDEEEEYEAk	Cotton_A_17708	S(7): 100.0; Y(13): 0.0	164	27	3	2237.97	-0.9	S(7)
vNLsDEEDLGSLPk	CotAD_21285	S(4): 100.0; S(11): 0.0	171	32	2	1883.94	6.49	S(4)
kEEkEEsDDDMGFSLFD	CotAD_43386	S(7): 100.0; S(14): 0.0	172	37	3	2533.11	3.08	S(7)
vDsPDHVEESDLR	CotAD_40782	S(3): 100.0; S(10): 0.0	176	18	2	1721.75	1.27	S(3)
iPGsPPVALPLLLPYR	DW476901!-2	S(4): 100.0; Y(15): 0.0	182	44	2	1927.09	0.13	S(4)
vFDPEVAALLDDsDLSR	Cotton_D_gene_10021899	S(13): 100.0; S(16): 0.0	183	66	3	2085.99	1.52	S(13)
aGGGDDMEVPEADsPPAPSQPAk	CotAD_19758	S(14): 100.0; S(19): 0.0	186	41	3	2591.16	2.08	S(14)
aEEEEDDDkVEsPVTR	CotAD_07377	S(12): 100.0; T(15): 0.0	192	28	3	2215.98	-1.17	S(12)
lLPQGsGDLMSGR	Cotton_A_32798	S(6): 100.0; S(11): 0.0	195	32	2	1554.75	1.28	S(6)
iNNDADDDsDDFVFSPk	Cotton_A_11902	S(9): 100.0; S(15): 0.0	197	32	3	2281.98	2.78	S(9)
vVGGEsGDEALDEEAGGSR	CotAD_70201	S(6): 100.0; S(18): 0.0	203	35	3	2057.89	3.38	S(6)
eENPLQAsPEDVYDGQER	CotAD_14168	S(8): 100.0; Y(13): 0.0	209	35	3	2299.98	-1.42	S(8)
nADHQNEEEEGGsDkETPAAEk	Cotton_A_14594	S(13): 100.0; T(17): 0.0	210	38	4	2897.28	1.26	S(13)
eEPVEtDDEDEkPISk	Cotton_A_18738	T(6): 100.0; S(15): 0.0	225	22	3	2372.13	6.34	T(6)
fDsINNSk	Cotton_D_gene_10028753	S(3): 100.0; S(7): 0.0	242	38	2	1292.62	1.96	S(3)
fEPAPAFGAGsGDYGR	Cotton_A_05940	S(11): 100.0; Y(14): 0.0	251	51	2	1822.79	-0.91	S(11)
qQsPGADNDLPDASLLk	CotAD_73421	S(3): 100.0; S(14): 0.0	252	44	3	2137.05	2.54	S(3)
eDRsPIYNDDDDNNR	CotAD_73331	S(4): 100.0; Y(7): 0.0	259	33	3	2061.83	0.75	S(4)
kkEEPEEEsDDDMGFSLFD	Cotton_A_12644	S(9): 100.0; S(16): 0.0	264	45	3	2759.21	2.09	S(9)
gGDIDEsDEEDIkDLESPVk	CotAD_27252	S(7): 100.0; S(17): 0.0	277	29	3	2702.28	5.71	S(7)
iNNDADDDsDDFIFSPk	CotAD_70398	S(9): 100.0; S(15): 0.0	285	40	3	2296	2.51	S(9)
eEPEEEsDDDmGFSLFD	Cotton_A_12644	S(7): 100.0; S(14): 0.0	288	104	2	2230.8	1.38	S(7)
nLALGEGDDDDEAGVVQsDDDDDDTLPFAcFIcR	CotAD_65182	S(18): 100.0; T(25): 0.0	288	79	3	3983.63	0.71	S(18)
iPAIVEsPTk	CotAD_10556	S(7): 100.0; T(9): 0.0	290	72	2	1422.79	0.54	S(7)
iPAVVEsPTk	CotAD_10286	S(7): 100.0; T(9): 0.0	300	71	2	1408.77	-1.25	S(7)
vEEkEEsDDDmGFSLFD	CotAD_09832	S(7): 100.0; S(14): 0.0	304	49	3	2375.97	0.86	S(7)
kPEPEEEsDDDmGFSLFD	Cotton_A_25212	S(8): 100.0; S(15): 0.0	325	42	3	2471.01	0.87	S(8)
kEEPEEEsDDDMGFSLFD	Cotton_A_12644	S(8): 100.0; S(15): 0.0	366	65	3	2487.01	0.83	S(8)
gPLQVHDAsDDDLPLS	CotAD_00086	S(9): 100.0; S(16): 0.0	398	61	2	1902.86	1.7	S(9)
eIVDsDDEDDLSk	Cotton_D_gene_10037299	S(5): 100.0; S(12): 0.0	424	72	2	1847.81	1.81	S(5)
vTAAEVGVDsDDDEPILSLLk	CotAD_72377	T(2): 0.0; S(10): 100.0; S(18): 0.0	103	42	3	2554.28	2.23	S(10)
gAEESLGDMEMsPEWNYk	TC277974!1	S(5): 0.0; S(12): 100.0; Y(17): 0.0	140	33	3	2441.04	4.99	S(12)
sQLEQsPQRPEQLQFTk	Cotton_A_27042	S(1): 0.0; S(6): 100.0; T(16): 0.0	188	16	3	2412.22	0.64	S(6)
nETPEPALQEsPETAk	Cotton_A_25734	T(3): 0.0; S(11): 100.0; T(14): 0.0	200	53	3	2109	1.24	S(11)
lDSEIAAAEAsEEES	CotAD_08077	S(3): 0.0; S(11): 100.0; S(15): 0.0	205	69	2	1774.74	0.57	S(11)
sVGNQsPLATEk	CotAD_38392	S(1): 0.0; S(6): 100.0; T(10): 0.0	209	35	2	1598.81	1.33	S(6)
eTQsEIADYGFGR	Cotton_A_39398	T(2): 0.0; S(4): 100.0; Y(9): 0.0	213	22	2	1696.74	2.53	S(4)
yRENNEDDDEEtEYED	Cotton_A_07959	Y(1): 0.0; T(12): 100.0; Y(14): 0.0	234	26	2	2288.81	-0.9	T(12)
gANQDEVYEIPsGDDDcSk	Cotton_A_33409	Y(8): 0.0; S(12): 100.0; S(18): 0.0	251	26	3	2467.02	0.68	S(12)
eSLtEDEEYGDLNQPLEk	Cotton_D_gene_10002775	S(2): 0.0; T(4): 100.0; Y(9): 0.0	287	44	3	2477.12	-0.33	T(4)
gIWQYGDVDsDDDEDLPTLAAAAAk	Cotton_A_01962	Y(5): 0.0; S(10): 100.0; T(18): 0.0	359	122	3	3004.37	0.94	S(10)
nLSIEDFGLEDAsDDETNR	CotAD_14342	S(3): 0.0; S(13): 100.0; T(17): 0.0	362	105	2	2364	1.25	S(13)
kPIYNLDEsDDDADFVSR	CotAD_10459	Y(4): 0.0; S(9): 100.0; S(17): 0.0	385	72	3	2467.12	-1.01	S(9)
sSGDDsMEEDVLESk	CotAD_08607	S(1): 50.0; S(2): 50.0; S(6): 100.0; S(14): 0.0	172	12	3	2075.8	-0.04	S(6)
dLSFDsEDLDLDsDGNDGFDNFGSk	CotAD_14844	S(3): 50.0; S(6): 50.0; S(13): 100.0; S(24): 0.0	177	86	3	3172.27	7.03	S(13)
aPVsMISDVsGDEAVLPVSk	CotAD_26573	S(4): 50.0; S(7): 50.0; S(10): 100.0; S(19): 0.0	234	54	3	2449.16	-0.32	S(10)
gITQGNEsASGDEtDADFETHR	TC245972!2	T(3): 0.0; S(8): 50.0; S(10): 50.0; T(14): 100.0; T(20): 0.0	201	74	3	2641.02	-0.22	T(14)
aAPAEHLPSSVDETsPDHsQDGLGSFk	Cotton_D_gene_10019368	S(9): 25.0; S(10): 25.0; T(14): 25.0; S(15): 25.0; S(19): 100.0; S(25): 0.0	179	36	4	3227.42	1.11	S(19)
eEDYDsDAPEEFSNQQGIk	CotAD_74549	Y(4): 0.1; S(6): 99.9; S(13): 0.0	179	43	3	2569.09	0.34	S(6)
tDRDDsDDNDDDGGDDDERPSk	CotAD_35287	T(1): 0.1; S(6): 99.9; S(21): 0.0	209	38	4	2822.07	-0.38	S(6)
qtSPLsDEDEHGFNPDDASADAk	CotAD_02876	T(2): 50.1; S(3): 50.1; S(6): 99.9; S(19): 0.0	163	51	3	2894.17	1.09	S(6)
aIsLPSsPHGYR	Cotton_A_27246	S(3): 50.0; S(6): 50.0; S(7): 99.9; Y(11): 0.0	133	22	3	1588.7	0.26	S(7)
sGPQTPASNLGsPGNNLTPAGPcR	Cotton_A_09611	S(1): 0.2; T(5): 0.2; S(8): 0.2; S(12): 99.5; T(18): 0.0	195	30	3	2574.19	1.56	S(12)
sSsPPVSAEPPHPk	Cotton_A_01487	S(1): 50.6; S(2): 50.6; S(3): 98.8; S(7): 0.0	272	46	3	1864.85	-0.2	S(3)
gATETNsDDDDDLQPLSAR	Cotton_A_14810	T(3): 0.0; T(5): 1.5; S(7): 98.5; S(17): 0.0	216	44	3	2243.95	1.98	S(7)
dIGFSsPTFQPPR	Cotton_A_19178	S(5): 1.7; S(6): 98.3; T(8): 0.0	190	26	2	1672.79	3.07	S(6)
aSsPcLTPIGGGR	Cotton_D_gene_10013987	S(2): 2.4; S(3): 97.6; T(7): 0.0	159	30	2	1496.7	-0.05	S(3)
yEsAEDDDQDFNPYR	Cotton_A_03773	Y(1): 2.4; S(3): 97.6; Y(14): 0.0	216	40	3	2087.8	-0.31	S(3)
gTADMEDATsDGNVEQLASEAEk	CotAD_26259	T(2): 0.0; T(9): 2.8; S(10): 97.2; S(19): 0.0	290	58	3	2736.18	0.84	S(10)
sDsFNMQDGGLFQSR	Cotton_D_gene_10030364	S(1): 3.1; S(3): 96.9; S(14): 0.0	114	19	2	1912.81	1.86	S(3)
vDTAVsDDcSNLNk	Cotton_D_gene_10005342	T(3): 3.2; S(6): 96.8; S(10): 0.0	143	24	3	1905.85	0.43	S(6)
lLALPSTsGGGGGHSR	Cotton_A_39305	S(6): 0.1; T(7): 3.6; S(8): 96.3; S(15): 0.0	128	25	3	1690.84	-2.29	S(8)
eQIQEFLLsDGENEI	Cotton_A_17869	S(9): 100.0	63	43	2	1987.9	-0.54	S(9)
dERsPQER	Cotton_A_26188	S(4): 100.0	96	11	3	1240.55	1.48	S(4)
mAAmFGGDsDDEEEI	Cotton_A_08732	S(9): 100.0	100	24	2	1856.67	-1.36	S(9)
mAAmFGGDsDDEDEI	Cotton_A_28668	S(9): 100.0	108	22	2	1842.66	-0.56	S(9)
qQIEGVDsA	Cotton_A_38497	S(8): 100.0	109	25	2	1170.52	1.34	S(8)
eDIFGsFR	Cotton_A_03498	S(6): 100.0	119	30	2	1194.53	-0.01	S(6)
eDPGsGDDEIIEELk	Cotton_A_06608	S(5): 100.0	123	43	3	2013.92	0.79	S(5)
eLEALEDsQNcDLNHGk	CotAD_23259	S(8): 100.0	130	13	3	2340.04	0.75	S(8)
nLPGMPDPDAEVIALsPk	Cotton_A_13737	S(16): 100.0	146	33	3	2232.13	3.69	S(16)
nGEsAAEEE	Cotton_A_21788	S(4): 100.0	151	55	2	1159.43	1.67	S(4)
nGEsANEEE	Cotton_A_10559	S(4): 100.0	161	52	2	1202.43	1.15	S(4)
nQPGNPDPDAEVIALsPk	CotAD_37816	S(16): 100.0	161	31	3	2230.11	2.68	S(16)
vLsGNNLGMMcGINR	Cotton_D_gene_10013699	S(3): 100.0	165	18	3	1859.85	1.29	S(3)
gLDEsDVEcA	CotAD_15071	S(5): 100.0	178	41	2	1318.5	0.9	S(5)
vEAAPAVAsPk	Cotton_A_28705	S(9): 100.0	183	50	2	1407.75	0.48	S(9)
eGMEsDEEIR	Cotton_A_20172	S(5): 100.0	194	28	2	1418.56	-0.25	S(5)
kDDsDDDDDNDFDIPDLR	Cotton_A_23364	S(4): 100.0	201	43	3	2493.02	0.26	S(4)
fLDLNDEDEEDVEsENEDNEIVmNR	CotAD_44959	S(14): 100.0	204	62	3	3252.32	0.17	S(14)
lPsNNcPIEk	Cotton_A_37106	S(3): 100.0	205	36	2	1539.75	2.14	S(3)
fLDLNDEDEEDVEsENEENEIVMNR	CotAD_28892	S(14): 100.0	206	62	3	3250.34	1.15	S(14)
vMQGLGLIAPPGsPFHk	Cotton_A_19478	S(13): 100.0	211	41	3	2117.11	-4.16	S(13)
lGsPELNPLPPLPk	CotAD_11268	S(3): 100.0	229	23	3	1840.02	1.3	S(3)
lLDLsDNEk	CotAD_46171	S(5): 100.0	239	42	2	1414.71	1.22	S(5)
eLNIsDDEFEENNR	Cotton_A_21417	S(5): 100.0	243	56	2	1947.8	-2.46	S(5)
hEPEPAmIPVAVEPDDsPR	Cotton_D_gene_10026664	S(17): 100.0	259	28	3	2326.06	1.05	S(17)
gELANLVAVDsPR	CotAD_67255	S(11): 100.0	273	45	2	1564.79	3.67	S(11)
aEEEEDDDkVEsPVAR	CotAD_60938	S(12): 100.0	275	47	3	2185.98	1.3	S(12)
aANIFHsDDEDEVER	Cotton_A_05370	S(7): 100.0	288	39	3	1970.82	-0.42	S(7)
fLDGEVDNGGGFsPR	Cotton_A_18814	S(13): 100.0	288	52	3	1790.78	-2.84	S(13)
vAVNNELGQEsDNEGEAk	CotAD_55219	S(11): 100.0	295	66	2	2271.04	0.87	S(11)
nLPGNPDAEVIALsPk	CotAD_09680	S(14): 100.0	298	40	3	2003.05	-0.14	S(14)
eAAPFAVDNGEDFFNNLPsPk	Cotton_D_gene_10029177	S(19): 100.0	301	69	3	2647.24	3.74	S(19)
nLGPAEEINLQsPk	Cotton_D_gene_10012778	S(12): 100.0	307	60	2	1877.96	-0.22	S(12)
lLDGEFsEDDNDDEIR	Cotton_A_26374	S(7): 100.0	310	81	2	2105.87	2.45	S(7)
vLDVGINsDDDDEDEEIR	Cotton_A_21784	S(8): 100.0	313	79	2	2271.96	1.13	S(8)
wAAGDNsPGDEGEILEDEEIPk	Cotton_A_33907	S(7): 100.0	332	64	3	2739.23	1.72	S(7)
fAVDNGEDFFNNLPsPk	Cotton_A_21223	S(15): 100.0	332	47	3	2279.07	1.29	S(15)
nLPGNPDPDAEVIALsPk	Cotton_A_37800	S(16): 100.0	339	58	3	2215.11	-7.74	S(16)
aVDIDEsDEDDVk	CotAD_27252	S(7): 100.0	392	80	2	1817.8	1.6	S(7)
nLDPEELEDGEFGEREsQ	Cotton_A_06394	S(17): 100.0	425	66	3	2316.96	0.59	S(17)
eATLFAADNGEDFFNNLPsPk	CotAD_34130	T(3): 0.0; S(19): 100.0	68	21	3	2665.25	1.06	S(19)
sHIAVDsPR	CotAD_38392	S(1): 0.0; S(7): 100.0	81	25	3	1205.58	0.08	S(7)
sPDNPLNQMsE	CotAD_52665	S(1): 0.0; S(10): 100.0	92	19	2	1455.6	3.2	S(10)
aLVYILDEDEDDVsDGE	Cotton_A_03850	Y(4): 0.0; S(14): 100.0	94	19	2	2120.9	2.93	S(14)
vVYVAPPRPPsPVR	Cotton_A_17602	Y(3): 0.0; S(11): 100.0	100	19	3	1757.96	-0.66	S(11)
gATAGLDPVDsGDEDEk	CotAD_52648	T(3): 0.0; S(11): 100.0	102	23	3	2043.9	-0.25	S(11)
lAVVYDsDEE	CotAD_31721	Y(5): 0.0; S(7): 100.0	111	43	2	1363.58	0.5	S(7)
iTFDDsDDEN	CotAD_42861	T(2): 0.0; S(6): 100.0	129	25	2	1394.51	-0.7	S(6)
sDGANQEDDsA	Cotton_D_gene_10034155	S(1): 0.0; S(10): 100.0	133	31	2	1332.47	0.39	S(10)
lQLWHDELEPQNSLLDILNAPsPEPmNI	Cotton_A_09120	S(13): 0.0; S(22): 100.0	138	29	3	3466.68	0.77	S(22)
lFLGESPEGPEPsNR	Cotton_D_gene_10006663	S(6): 0.0; S(13): 100.0	138	26	3	1852.86	0	S(13)
dIISLFPQtPNR	Cotton_D_gene_10029002	S(4): 0.0; T(9): 100.0	142	25	2	1624.82	1.13	T(9)
gGGATDVVcLsDDD	CotAD_01661	T(5): 0.0; S(11): 100.0	143	32	2	1604.63	-0.2	S(11)
vSVNAPNsPR	CotAD_48428	S(2): 0.0; S(8): 100.0	148	25	2	1264.62	0.65	S(8)
aIITEEVEPEsPk	Cotton_A_27927	T(4): 0.0; S(11): 100.0	158	41	3	1809.92	2.01	S(11)
sNPFDsDDEFDNk	TC255375!2	S(1): 0.0; S(6): 100.0	159	37	3	1897.78	1.33	S(6)
gEVDSGAAGIGEGDsGDVLk	CotAD_69111	S(5): 0.0; S(15): 100.0	175	40	3	2201.03	1.85	S(15)
gMWQYGDVEsDDEDLLPPIAAk	Cotton_A_07980	Y(5): 0.0; S(10): 100.0	177	51	3	2817.3	2.12	S(10)
aLNSAAGVDNDsDED	Cotton_A_03256	S(4): 0.0; S(12): 100.0	183	63	2	1716.67	-0.04	S(12)
lFLDESPEGPEPsNR	Cotton_A_38213	S(6): 0.0; S(13): 100.0	186	16	2	1910.86	-0.72	S(13)
lLLYEENsDGALQR	CotAD_51287	Y(4): 0.0; S(8): 100.0	189	53	2	1844.89	0.22	S(8)
tIQFVDWcPtGFk	Cotton_A_38233	T(1): 0.0; T(10): 100.0	192	52	3	1966.94	-1.26	T(10)
aLQPLAATADsDE	Cotton_A_26373	T(8): 0.0; S(11): 100.0	192	45	2	1525.69	-1	S(11)
eSDIAsDLEAk	CotAD_00101	S(2): 0.0; S(6): 100.0	194	24	2	1545.73	2.29	S(6)
sWLGLAAQsP	Cotton_A_27840	S(1): 0.0; S(9): 100.0	195	62	2	1253.61	0.85	S(9)
sGDsEGEDEDVALNk	CotAD_69111	S(1): 0.0; S(4): 100.0	195	30	3	1932.83	1.42	S(4)
eATPFAADNGEDFFNNLPsPk	CotAD_52883	T(3): 0.0; S(19): 100.0	195	34	3	2649.24	9.58	S(19)
lADADFFNNFEDDYDDsDID	CotAD_33977	Y(14): 0.0; S(17): 100.0	195	75	2	2579.97	0.63	S(17)
lSPIIDVQDQsPEER	CotAD_14214	S(2): 0.0; S(11): 100.0	202	35	2	1949.94	2.46	S(11)
lSFADDFDNGsEEEDDENk	CotAD_02952	S(2): 0.0; S(11): 100.0	202	78	3	2544.02	-0.54	S(11)
icGPEAISNLEQGNPsPVGEAGGDEGNG	CotAD_56122	S(8): 0.0; S(16): 100.0	204	60	3	2949.26	-2.86	S(16)
sGQFQGQLEAFtPER	Cotton_A_11073	S(1): 0.0; T(12): 100.0	207	28	2	1918.89	2.62	T(12)
lLLYEEENsDGALQR	Cotton_A_16970	Y(4): 0.0; S(9): 100.0	209	57	3	1973.93	-1.28	S(9)
qPIEDEAWFLAHEIDYPsDNEk	Cotton_D_gene_10022705	Y(16): 0.0; S(18): 100.0	216	69	3	3014.39	7.01	S(18)
nQPGTPNPDAEVVALsPk	CotAD_13083	T(5): 0.0; S(16): 100.0	217	48	3	2202.11	2.18	S(16)
aANRPADYDsDDEFIAPR	Cotton_A_13142	Y(8): 0.0; S(10): 100.0	217	18	3	2246.98	-0.08	S(10)
vAVASVFGNDsDDE	CotAD_06936	S(5): 0.0; S(11): 100.0	222	42	2	1648.69	1.27	S(11)
nQPGTPNPDVEVIALsPk	TC271127!3	T(5): 0.0; S(16): 100.0	224	37	3	2244.15	0.15	S(16)
sVPsPVGLDEELPR	CotAD_40782	S(1): 0.0; S(4): 100.0	229	42	2	1718.85	-1	S(4)
lSVDtDDNQR	TC260585!1	S(2): 0.0; T(5): 100.0	231	42	2	1386.6	0.66	T(5)
tVQFVDWcPtGFk	Cotton_A_30468	T(1): 0.0; T(10): 100.0	237	24	2	1952.94	9.68	T(10)
gLEGDVATAsDH	CotAD_23485	T(8): 0.0; S(10): 100.0	247	51	2	1395.59	0.67	S(10)
gSLNDDVDAsDGDEEEDDER	Cotton_A_14627	S(2): 0.0; S(10): 100.0	253	64	3	2405.89	0.28	S(10)
aLNTLQsFPR	Cotton_A_10381	T(4): 0.0; S(7): 100.0	256	42	2	1370.69	-0.38	S(7)
qLPPSDDPNLsPPAPPPPR	CotAD_42466	S(5): 0.0; S(11): 100.0	274	40	3	2216.09	1.32	S(11)
aLNSAAGVDNDsDEDD	CotAD_48426	S(4): 0.0; S(12): 100.0	284	109	2	1831.7	0.31	S(12)
lHTLNAAAGDsEEED	Cotton_D_gene_10036392	T(3): 0.0; S(11): 100.0	284	69	2	1795.75	0.86	S(11)
qPAVGFGFQMPLQSGGQLGsPGNR	CotAD_37900	S(14): 0.0; S(20): 100.0	292	76	3	2654.28	4	S(20)
lHTLNAAAGADsEEED	Cotton_A_23777	T(3): 0.0; S(12): 100.0	298	78	2	1866.79	1.28	S(12)
lHTLNAAAGADsEDED	Cotton_A_04373	T(3): 0.0; S(12): 100.0	323	76	2	1852.77	0.71	S(12)
aANVPADYDsDDEFIAPR	Cotton_A_16580	Y(8): 0.0; S(10): 100.0	323	90	2	2189.95	1.23	S(10)
nQPGTPNPDAEVIALsPk	CotAD_52681	T(5): 0.0; S(16): 100.0	338	54	3	2216.12	1.83	S(16)
aYFDsADWALGk	Cotton_D_gene_10034168	Y(2): 0.0; S(5): 100.0	353	75	2	1711.8	2.29	S(5)
ekDtsIETQVQDGGk	TC235956!1	T(4): 50.0; S(5): 50.0; T(8): 100.0	89	24	3	2227.03	4.12	T(8)
mMsSPRLsPVFLGk	CotAD_25683	S(3): 50.0; S(4): 50.0; S(8): 100.0	146	22	3	2013.96	1.8	S(8)
dsSPVLsEAHEQFDR	CotAD_03211	S(2): 50.0; S(3): 50.0; S(7): 100.0	155	23	3	2020.82	0.52	S(7)
sGEsAtEEE	Cotton_A_34643	S(1): 50.0; S(4): 50.0; T(6): 100.0	169	41	2	1242.39	0.74	T(6)
hQDVGQYsGDEDDFsD	CotAD_70174	Y(7): 50.0; S(8): 50.0; S(15): 100.0	171	37	2	2117.72	3.01	S(15)
lTVASDPMEQIDIQQLsPDLGGER	CotAD_09667	T(2): 0.0; S(5): 0.0; S(17): 100.0	113	21	3	2836.37	3.33	S(17)
sYVVEEsDEELADAGVk	CotAD_42796	S(1): 0.0; Y(2): 0.0; S(7): 100.0	124	41	3	2208.02	1.05	S(7)
vAEANNSNDGTcPGsPk	Cotton_A_20246	S(7): 0.0; T(11): 0.0; S(15): 100.0	135	27	3	2085.92	0	S(15)
lTVGSDPMEQIDIQQLsPDLGGER	Cotton_A_05425	T(2): 0.0; S(5): 0.0; S(17): 100.0	143	22	3	2822.35	4.91	S(17)
sVSEVNDEEEDDDEGsGDEEDDE	Cotton_A_36892	S(1): 0.0; S(3): 0.0; S(16): 100.0	145	33	2	2767.93	-0.92	S(16)
lNTQAQDQSAAAsPNk	Cotton_A_10588	T(3): 0.0; S(9): 0.0; S(13): 100.0	170	34	3	2011.97	0.38	S(13)
tTVAEksPAEk	Cotton_A_10544	T(1): 0.0; T(2): 0.0; S(7): 100.0	188	18	3	1672.89	1.43	S(7)
sVSEVNDEEEDDDEGsGDEDDE	CotAD_69385	S(1): 0.0; S(3): 0.0; S(16): 100.0	193	69	2	2638.9	2.04	S(16)
nAYASALPDsPk	CotAD_42548	Y(3): 0.0; S(5): 0.0; S(10): 100.0	217	56	3	1601.78	-0.32	S(10)
sVSEVNDEDDDEEGsGDEEDDE	Cotton_A_12660	S(1): 0.0; S(3): 0.0; S(15): 100.0	241	69	2	2638.9	1.3	S(15)
nLDIDTIQQAYtV	CotAD_02056	T(6): 0.0; Y(11): 0.0; T(12): 100.0	242	52	2	1717.82	2.16	T(12)
iASQNVETALPsPR	ES851176!1	S(3): 0.0; T(8): 0.0; S(12): 100.0	259	51	2	1706.86	0.07	S(12)
lLSETANNIAsP	CotAD_23073	S(3): 0.0; T(5): 0.0; S(11): 100.0	259	47	2	1453.71	1.23	S(11)
hLSEDDTQEDDDtP	CotAD_57752	S(3): 0.0; T(7): 0.0; T(13): 100.0	272	44	2	1840.69	-0.79	T(13)
sFSNDHNANLtNR	TC236484!2	S(1): 0.0; S(3): 0.0; T(11): 100.0	324	61	2	1713.75	0.41	T(11)
nIVSPSNLDVGsPER	CotAD_17033	S(4): 0.0; S(6): 0.0; S(12): 100.0	345	52	2	1807.87	1.24	S(12)
tTLAHEEAPAEsDQEDLDR	CotAD_45000	T(1): 0.0; T(2): 0.0; S(12): 100.0	362	51	3	2351.02	1.18	S(12)
aNQDQVASVNLQPDQTPQsPEHPQR	Cotton_A_02045	S(8): 0.0; T(16): 0.0; S(19): 100.0	363	54	3	3008.39	-3.52	S(19)
iNPLNPAFGSNNSGFsPR	CotAD_46060	S(10): 0.0; S(13): 0.0; S(16): 100.0	403	73	3	2113	0.31	S(16)
gSWFSsDEEMsPR	CotAD_46334	S(2): 0.0; S(5): 50.0; S(6): 50.0; S(11): 100.0	198	45	2	1818.66	-0.01	S(11)
tkLSPTIDVQDQsPEER	CotAD_46605	T(1): 50.0; S(4): 50.0; T(6): 0.1; S(13): 100.0	150	28	3	2391.11	0.56	S(13)
sSLLDQMIAEDNAETNDLAsPk	CotAD_35045	S(1): 50.0; S(2): 50.0; T(15): 0.0; S(20): 100.0	218	43	3	2810.25	3.09	S(20)
eLSFLESNSDtE	CotAD_28960	S(3): 0.0; S(7): 0.0; S(9): 0.0; T(11): 100.0	137	22	2	1594.67	1.22	T(11)
nSVVPPSFPDGSsPPAVk	CotAD_12515	S(2): 0.0; S(7): 0.0; S(12): 0.0; S(13): 100.0	138	30	3	2150.07	-3.53	S(13)
sDTPIDYAVFQLsPk	Cotton_A_08544	S(1): 0.0; T(3): 0.0; Y(7): 0.0; S(13): 100.0	166	40	3	2049.03	3.4	S(13)
hPWLSYPYEPIsA	Cotton_D_gene_10022705	S(5): 0.0; Y(6): 0.0; Y(8): 0.0; S(12): 100.0	166	20	2	1783.82	1.3	S(12)
dDFFDSLScDSLGGGsR	TC240176!2	S(6): 0.0; S(8): 0.0; S(11): 0.0; S(16): 100.0	174	33	3	2058.83	0.84	S(16)
qTGVGYGAQIPLQSGGQLGsPGIR	Cotton_A_08656	T(2): 0.0; Y(6): 0.0; S(14): 0.0; S(20): 100.0	265	61	3	2565.29	-1.13	S(20)
tTSDWDLPDAtPGIGR	Cotton_A_15804	T(1): 0.0; T(2): 0.0; S(3): 0.0; T(11): 100.0	274	39	2	1925.88	2.44	T(11)
sISSLLGQNDNAIAVADDsN	Cotton_A_41112	S(1): 0.0; S(3): 0.0; S(4): 0.0; S(19): 100.0	290	85	2	2228.03	6.67	S(19)
gTYEAAPAAQTGQQGGAGNAsPR	CotAD_39733	T(2): 0.0; Y(3): 0.0; T(11): 0.0; S(21): 100.0	405	94	3	2384.08	0.14	S(21)
vSSFVYsPGRLsDQMFEDR	Cotton_A_19178	S(2): 0.0; S(3): 0.2; Y(6): 49.9; S(7): 49.9; S(12): 100.0	139	24	3	2524.08	1.41	S(12)
eAVLFDNIVSsPTLTAIPtPPR	CotAD_35045	S(10): 48.9; S(11): 48.9; T(13): 2.0; T(15): 0.1; T(19): 100.0	161	49	3	2642.3	0.42	T(19)
yNSSPVPTLQAEAPAtPDR	Cotton_D_gene_10013699	Y(1): 0.0; S(3): 0.0; S(4): 0.0; T(8): 0.0; T(16): 100.0	142	20	3	2238.05	-1.18	T(16)
aQNPAVNcVTSSIAESGGsPR	CotAD_65170	T(10): 0.0; S(11): 0.0; S(12): 0.0; S(16): 0.0; S(19): 100.0	158	11	3	2326.07	2.06	S(19)
qPPSSDYPNsSPPsPPPPR	Cotton_D_gene_10025298	S(4): 0.1; S(5): 0.1; Y(7): 1.8; S(10): 49.0; S(11): 49.0; S(14): 100.0	119	12	3	2307.98	-2.32	S(14)
fHGTSAQQsSPDQPSsPHLQR	CotAD_29637	T(4): 0.0; S(5): 0.0; S(9): 50.0; S(10): 50.0; S(15): 0.0; S(16): 100.0	227	30	3	2596.11	-0.09	S(16)
tTSGPLmYSGsFAk	TC258730!3	T(1): 33.3; T(2): 33.3; S(3): 33.3; Y(8): 0.0; S(9): 0.0; S(11): 100.0	158	23	3	1910.83	2.21	S(11)
qSEQNIGAPPSYEEAVTETQsPVR	CotAD_67600	S(2): 0.0; S(11): 0.0; Y(12): 0.0; T(17): 0.0; T(19): 0.0; S(21): 100.0	400	59	3	2841.31	0.39	S(21)
lDAPPQTPTTPGTSGSTAPQAQPASQPQPsPR	CotAD_08607	T(7): 0.0; T(9): 0.0; T(10): 0.0; T(13): 0.0; S(14): 0.0; S(16): 0.0; T(17): 0.0; S(25): 0.0; S(30): 100.0	181	15	3	3392.63	1.76	S(30)
sFQAPTSTLTLSSDSNSsPNGsPR	Cotton_A_37961	S(1): 0.0; T(6): 0.0; S(7): 0.0; T(8): 0.0; T(10): 0.0; S(12): 0.0; S(13): 0.0; S(15): 0.0; S(17): 0.4; S(18): 99.5; S(22): 100.0	169	36	3	2742.18	1.12	S(22)
mAVVYDsDEE	CotAD_25875	Y(5): 0.1; S(7): 99.9	96	35	2	1381.54	0.13	S(7)
aANIPADYDsDDDFIAR	Cotton_A_07877	Y(8): 0.1; S(10): 99.9	188	66	3	2092.89	-1.56	S(10)
eRTssDHAR	TC241157!2	T(3): 50.0; S(4): 50.0; S(5): 99.9	107	26	3	1362.53	-0.17	S(5)
gLDIDTIQQAYtV	CotAD_51484	T(6): 0.0; Y(11): 0.1; T(12): 99.9	181	41	2	1660.8	1.26	T(12)
nVNSSLGsPEVNR	Cotton_D_gene_10033118	S(4): 0.0; S(5): 0.1; S(8): 99.9	189	18	2	1596.75	-3.02	S(8)
sYsRsPDMVR	CotAD_74845	S(1): 2.1; Y(2): 49.0; S(3): 49.0; S(5): 99.9	129	17	3	1501.61	1.48	S(5)
yDDVFAVSGSsPk	Cotton_A_15238	Y(1): 0.0; S(8): 0.0; S(10): 0.1; S(11): 99.9	162	34	3	1739.82	4.11	S(11)
lEPSVQTDAPQQPGPASVsc	CotAD_22536	S(4): 0.0; T(7): 0.0; S(17): 0.1; S(19): 99.9	261	42	2	2292.04	1.64	S(19)
sASYDDsEDDLFGD	Cotton_A_04905	S(1): 0.0; S(3): 0.0; Y(4): 0.0; S(7): 99.9	269	55	2	1759.63	-0.27	S(7)
lPDQcEDQTGEITSSTcTAPVGSAsPR	CotAD_20114	T(9): 0.0; T(13): 0.0; S(14): 0.0; S(15): 0.0; T(16): 0.0; T(18): 0.0; S(23): 0.1; S(25): 99.9	375	91	3	3088.33	-0.56	S(25)
sSSGMLGAQGGSLPSQTGYPSLVsPR	CotAD_72315	S(1): 33.3; S(2): 33.3; S(3): 33.3; S(12): 0.0; S(15): 0.0; T(17): 0.0; Y(19): 0.0; S(21): 0.1; S(24): 99.9	316	56	3	2825.27	-0.6	S(24)
aEPDNTsPVPDNNVDQL	CotAD_08836	T(6): 0.2; S(7): 99.8	141	19	2	2048.9	0.96	S(7)
dYEEVGLESGEGDEDEGDEy	Cotton_A_38233	Y(2): 0.0; S(9): 0.2; Y(20): 99.8	101	41	2	2459.89	1.96	Y(20)
qLPsSDDPNSSsPsPPPPR	CotAD_09574	S(4): 33.4; S(5): 33.4; S(10): 34.7; S(11): 49.4; S(12): 49.4; S(14): 99.5	87	14	3	2345.92	1.56	S(14)
fDNLQNDYsDDEFR	CotAD_45000	Y(8): 1.2; S(9): 98.8	346	67	2	2001.8	1.06	S(9)
fNYsDEE	CotAD_29900	Y(3): 1.3; S(4): 98.7	133	32	2	1127.41	0.97	S(4)
nDNFDAYsDAGWsR	Cotton_D_gene_10034014	Y(7): 50.7; S(8): 50.7; S(13): 98.7	121	29	2	1921.68	-6.62	S(13)
yYDDEDAELNsDSER	TC270682!-3	Y(1): 0.0; Y(2): 0.0; S(11): 1.4; S(13): 98.6	291	43	2	2044.78	1.19	S(13)
yGLDTSEFTYNPSEsNR	Cotton_A_16580	Y(1): 0.0; T(5): 0.0; S(6): 0.0; T(9): 0.0; Y(10): 0.0; S(13): 1.4; S(15): 98.6	326	78	2	2203.92	-2.53	S(15)
tSsWENDWk	Cotton_D_gene_10037984	T(1): 0.0; S(2): 1.5; S(3): 98.5	207	30	2	1520.67	0.76	S(3)
hVLSQSLsFPAR	TC233840!1	S(4): 0.0; S(6): 1.7; S(8): 98.3	163	27	3	1565.79	-0.7	S(8)
fTDGEPGPSsPLQR	Cotton_A_10631	T(2): 0.0; S(9): 1.7; S(10): 98.3	254	35	2	1711.78	0.41	S(10)
tMTPSNLDDLFSAESLsPR	Cotton_A_39303	T(1): 0.0; T(3): 0.0; S(5): 0.0; S(12): 0.0; S(15): 1.7; S(17): 98.3	166	43	3	2305.05	0.1	S(17)
wFASLPAStQPNR	Cotton_A_39835	S(4): 0.0; S(8): 1.8; T(9): 98.2	212	34	2	1698.81	1.07	T(9)
lSYPLTQGIGsFR	Cotton_A_19768	S(2): 0.0; Y(3): 0.0; T(6): 1.9; S(11): 98.1	136	18	2	1662.85	4.99	S(11)
vLNSYIEYDDEDESDyDD	Cotton_A_02629	S(4): 0.0; Y(5): 0.0; Y(8): 0.0; S(14): 1.9; Y(16): 98.1	160	53	2	2422.91	2.11	Y(16)
aLcNMPQEFsFET	Cotton_D_gene_10004397	S(10): 2.2; T(13): 97.8	88	16	2	1797.74	0.85	T(13)
aANIPADYDsDDEFIAPR	Cotton_D_gene_10024347	Y(8): 2.2; S(10): 97.8	247	61	3	2203.96	-4.44	S(10)
aFYSQAsDLGIQMAR	CotAD_71289	Y(3): 0.0; S(4): 2.3; S(7): 97.7	138	38	2	1881.87	1.34	S(7)
eLAPSDDPNSsPPAPPPPR	CotAD_72230	S(5): 0.0; S(10): 2.3; S(11): 97.7	278	45	3	2165.01	1.43	S(11)
dTWGSNTNLPSPtPNQNPIGGNk	CotAD_31803	T(2): 0.0; S(5): 0.0; T(7): 0.0; S(11): 2.3; T(13): 97.7	280	60	3	2777.31	-1.05	T(13)
fSsEPIFGPk	CotAD_05159	S(2): 2.5; S(3): 97.5	133	22	2	1476.74	0.57	S(3)
dYsPRYsPHGGR	CotAD_55726	Y(2): 50.0; S(3): 50.0; Y(6): 2.8; S(7): 97.2	223	13	3	1695.68	0.75	S(7)
lPEEQYGDEDGLDDDLDEssDSEDEPEyDELPPFk	CotAD_52648	Y(6): 0.1; S(19): 67.6; S(20): 67.6; S(22): 67.6; Y(28): 97.2	101	18	4	4559.74	0.23	Y(28)
fNIDLTPYsG	Cotton_A_41015	T(6): 0.0; Y(8): 3.1; S(9): 96.9	102	30	2	1350.61	0.7	S(9)
fRESGDsDEEEEDDR	CotAD_44976	S(4): 3.2; S(7): 96.8	112	23	3	2038.76	-0.24	S(7)
fDSFNASDQPESGLNksPR	Cotton_D_gene_10030364	S(3): 0.0; S(7): 0.0; S(12): 3.2; S(17): 96.8	195	20	3	2464.14	-1.03	S(17)
eGSAQGVLVGPASSsQ	CotAD_25491	S(3): 0.0; S(13): 0.1; S(14): 3.3; S(15): 96.5	161	47	2	1697.79	-0.8	S(15)
fEELQPVDEFsTPPSsPVVGR	CotAD_11452	S(11): 50.0; T(12): 50.0; S(15): 4.1; S(16): 95.9	178	28	3	2621.18	5.27	S(16)
dVLTGSDEGDGsPAAVHDEENcR	CotAD_49878	T(4): 4.1; S(6): 0.2; S(12): 95.7	158	17	3	2654.08	-0.83	S(12)
iFGLPEGDDASTEs	CotAD_10681	S(11): 2.6; T(12): 2.6; S(14): 94.9	132	28	2	1661.71	0.59	S(14)
gASGLSAAVGSTsG	Cotton_A_06108	S(3): 0.0; S(6): 0.3; S(11): 5.1; T(12): 5.1; S(13): 89.6	65	20	2	1345.61	0.89	S(13)
