# Supplementary material for: Integrative transcriptome, proteome, phosphoproteome and genetic mapping reveals new aspects in a fiberless mutant of cotton
Source: Sci Rep. 2016 Apr 14;6:24485. doi: 10.1038/srep24485 (PMC4830928; doi:10.1038/srep24485)
Supplement: Supplementary Table S3 [file srep24485-s4.xls]

## Sheet: Sheet1
Supplementary Table S4. Protein-protein interaction network.
Interactor1	Protein-protein interation	Interactor2
CotAD_58236	protein-protein	CotAD_03324
CotAD_58236	protein-protein	CotAD_07982
CotAD_58236	protein-protein	CotAD_26331
CotAD_12715	protein-protein	CotAD_26621
CotAD_58236	protein-protein	CotAD_32848
CotAD_58236	protein-protein	CotAD_33121
CotAD_12715	protein-protein	CotAD_33613
CotAD_58236	protein-protein	CotAD_34257
CotAD_58236	protein-protein	CotAD_35151
CotAD_58236	protein-protein	CotAD_43376
CotAD_58236	protein-protein	CotAD_50363
CotAD_58236	protein-protein	CotAD_58837
CotAD_12715	protein-protein	CotAD_59630
CotAD_58236	protein-protein	CotAD_73596
CotAD_38200	protein-protein	CotAD_00002
CotAD_01802	protein-protein	CotAD_00027
CotAD_00351	protein-protein	CotAD_00033
CotAD_02408	protein-protein	CotAD_00033
CotAD_06021	protein-protein	CotAD_00033
CotAD_17044	protein-protein	CotAD_00033
CotAD_19111	protein-protein	CotAD_00033
CotAD_19121	protein-protein	CotAD_00033
CotAD_22057	protein-protein	CotAD_00033
CotAD_33782	protein-protein	CotAD_00033
CotAD_36089	protein-protein	CotAD_00033
CotAD_36334	protein-protein	CotAD_00033
CotAD_40000	protein-protein	CotAD_00033
CotAD_43642	protein-protein	CotAD_00033
CotAD_44099	protein-protein	CotAD_00033
CotAD_63165	protein-protein	CotAD_00033
CotAD_74938	protein-protein	CotAD_00033
CotAD_41879	protein-protein	CotAD_00055
Cotton_A_17602	protein-protein	CotAD_00069
CotAD_16059	protein-protein	CotAD_00070
CotAD_28837	protein-protein	CotAD_00077
CotAD_01246	protein-protein	CotAD_00096
CotAD_11508	protein-protein	CotAD_00096
CotAD_14615	protein-protein	CotAD_00096
CotAD_19088	protein-protein	CotAD_00096
CotAD_19509	protein-protein	CotAD_00096
CotAD_20559	protein-protein	CotAD_00096
CotAD_21813	protein-protein	CotAD_00096
CotAD_33928	protein-protein	CotAD_00096
CotAD_56362	protein-protein	CotAD_00096
CotAD_02378	protein-protein	CotAD_00115
CotAD_36089	protein-protein	CotAD_00115
CotAD_42623	protein-protein	CotAD_00115
CotAD_48384	protein-protein	CotAD_00115
CotAD_19111	protein-protein	CotAD_00128
CotAD_48042	protein-protein	CotAD_00128
Cotton_A_31131	protein-protein	CotAD_00128
CotAD_66503	protein-protein	CotAD_00129
CotAD_29570	protein-protein	CotAD_00133
CotAD_38333	protein-protein	CotAD_00154
CotAD_40819	protein-protein	CotAD_00154
CotAD_41339	protein-protein	CotAD_00160
CotAD_02121	protein-protein	CotAD_00167
CotAD_36462	protein-protein	CotAD_00167
CotAD_23656	protein-protein	CotAD_00191
CotAD_31843	protein-protein	CotAD_00191
CotAD_69274	protein-protein	CotAD_00191
CotAD_13494	protein-protein	CotAD_00209
CotAD_22747	protein-protein	CotAD_00209
CotAD_25698	protein-protein	CotAD_00220
CotAD_33026	protein-protein	CotAD_00229
CotAD_34117	protein-protein	CotAD_00229
CotAD_36444	protein-protein	CotAD_00229
CotAD_41339	protein-protein	CotAD_00229
CotAD_19813	protein-protein	CotAD_00234
CotAD_06249	protein-protein	CotAD_00236
CotAD_18054	protein-protein	CotAD_00236
CotAD_50985	protein-protein	CotAD_00236
CotAD_58188	protein-protein	CotAD_00236
CotAD_13386	protein-protein	CotAD_00237
CotAD_28756	protein-protein	CotAD_00237
CotAD_35000	protein-protein	CotAD_00238
TC233322	protein-protein	CotAD_00276
CotAD_33587	protein-protein	CotAD_00277
CotAD_01026	protein-protein	CotAD_00281
CotAD_07129	protein-protein	CotAD_00281
CotAD_38485	protein-protein	CotAD_00281
CotAD_59144	protein-protein	CotAD_00281
CotAD_21708	protein-protein	CotAD_00293
CotAD_35539	protein-protein	CotAD_00293
CotAD_66979	protein-protein	CotAD_00296
CotAD_13204	protein-protein	CotAD_00314
CotAD_26208	protein-protein	CotAD_00314
CotAD_42334	protein-protein	CotAD_00314
CotAD_59591	protein-protein	CotAD_00314
CotAD_09256	protein-protein	CotAD_00315
CotAD_50458	protein-protein	CotAD_00315
CotAD_71289	protein-protein	CotAD_00315
CotAD_00351	protein-protein	CotAD_00321
CotAD_16581	protein-protein	CotAD_00321
CotAD_60421	protein-protein	CotAD_00329
CotAD_24101	protein-protein	CotAD_00333
CotAD_00450	protein-protein	CotAD_00351
CotAD_01860	protein-protein	CotAD_00351
CotAD_05416	protein-protein	CotAD_00351
CotAD_05848	protein-protein	CotAD_00351
CotAD_11418	protein-protein	CotAD_00351
CotAD_12884	protein-protein	CotAD_00351
CotAD_13277	protein-protein	CotAD_00351
CotAD_16581	protein-protein	CotAD_00351
CotAD_16960	protein-protein	CotAD_00351
CotAD_18763	protein-protein	CotAD_00351
CotAD_23013	protein-protein	CotAD_00351
CotAD_27488	protein-protein	CotAD_00351
CotAD_52949	protein-protein	CotAD_00351
CotAD_54599	protein-protein	CotAD_00351
CotAD_66254	protein-protein	CotAD_00351
CotAD_67052	protein-protein	CotAD_00351
CotAD_69242	protein-protein	CotAD_00351
CotAD_69473	protein-protein	CotAD_00351
CotAD_69542	protein-protein	CotAD_00351
CotAD_72619	protein-protein	CotAD_00351
CotAD_73363	protein-protein	CotAD_00351
CotAD_16114	protein-protein	CotAD_00365
CotAD_61841	protein-protein	CotAD_00365
CotAD_09050	protein-protein	CotAD_00380
CotAD_34117	protein-protein	CotAD_00384
CotAD_61841	protein-protein	CotAD_00384
CotAD_51803	protein-protein	CotAD_00389
CotAD_34117	protein-protein	CotAD_00393
CotAD_41339	protein-protein	CotAD_00393
CotAD_61841	protein-protein	CotAD_00393
CotAD_70043	protein-protein	CotAD_00393
Cotton_A_06948	protein-protein	CotAD_00393
Cotton_D_gene_10000291	protein-protein	CotAD_00393
CotAD_29572	protein-protein	CotAD_00411
CotAD_19085	protein-protein	CotAD_00415
CotAD_76745	protein-protein	CotAD_00415
CotAD_50203	protein-protein	CotAD_00427
CotAD_10724	protein-protein	CotAD_00429
CotAD_76373	protein-protein	CotAD_00429
CotAD_00862	protein-protein	CotAD_00430
CotAD_18701	protein-protein	CotAD_00430
CotAD_29572	protein-protein	CotAD_00430
CotAD_37696	protein-protein	CotAD_00446
CotAD_37247	protein-protein	CotAD_00447
CotAD_14362	protein-protein	CotAD_00453
CotAD_03391	protein-protein	CotAD_00471
TC233322	protein-protein	CotAD_00489
CotAD_69274	protein-protein	CotAD_00494
CotAD_34611	protein-protein	CotAD_00561
Cotton_A_17602	protein-protein	CotAD_00564
CotAD_34117	protein-protein	CotAD_00567
CotAD_34611	protein-protein	CotAD_00576
CotAD_66147	protein-protein	CotAD_00585
CotAD_66378	protein-protein	CotAD_00585
CotAD_42623	protein-protein	CotAD_00602
CotAD_33914	protein-protein	CotAD_00603
Cotton_A_09671	protein-protein	CotAD_00603
CotAD_31843	protein-protein	CotAD_00606
CotAD_40819	protein-protein	CotAD_00641
CotAD_54344	protein-protein	CotAD_00645
CotAD_00602	protein-protein	CotAD_00646
CotAD_02732	protein-protein	CotAD_00646
CotAD_03756	protein-protein	CotAD_00646
CotAD_04542	protein-protein	CotAD_00646
CotAD_06237	protein-protein	CotAD_00646
CotAD_08347	protein-protein	CotAD_00646
CotAD_09634	protein-protein	CotAD_00646
CotAD_11705	protein-protein	CotAD_00646
CotAD_11755	protein-protein	CotAD_00646
CotAD_11868	protein-protein	CotAD_00646
CotAD_13464	protein-protein	CotAD_00646
CotAD_16118	protein-protein	CotAD_00646
CotAD_19643	protein-protein	CotAD_00646
CotAD_21819	protein-protein	CotAD_00646
CotAD_26908	protein-protein	CotAD_00646
CotAD_30997	protein-protein	CotAD_00646
CotAD_32314	protein-protein	CotAD_00646
CotAD_34191	protein-protein	CotAD_00646
CotAD_34495	protein-protein	CotAD_00646
CotAD_34765	protein-protein	CotAD_00646
CotAD_35367	protein-protein	CotAD_00646
CotAD_36401	protein-protein	CotAD_00646
CotAD_36715	protein-protein	CotAD_00646
CotAD_42623	protein-protein	CotAD_00646
CotAD_43396	protein-protein	CotAD_00646
CotAD_45654	protein-protein	CotAD_00646
CotAD_48938	protein-protein	CotAD_00646
CotAD_49313	protein-protein	CotAD_00646
CotAD_52442	protein-protein	CotAD_00646
CotAD_53413	protein-protein	CotAD_00646
CotAD_53641	protein-protein	CotAD_00646
CotAD_59725	protein-protein	CotAD_00646
CotAD_66212	protein-protein	CotAD_00646
CotAD_70181	protein-protein	CotAD_00646
CotAD_72260	protein-protein	CotAD_00646
CotAD_75418	protein-protein	CotAD_00646
CotAD_76389	protein-protein	CotAD_00646
CotAD_02246	protein-protein	CotAD_00652
CotAD_03908	protein-protein	CotAD_00652
CotAD_04920	protein-protein	CotAD_00652
CotAD_09050	protein-protein	CotAD_00652
CotAD_13268	protein-protein	CotAD_00652
CotAD_22990	protein-protein	CotAD_00652
CotAD_33585	protein-protein	CotAD_00652
CotAD_47683	protein-protein	CotAD_00652
CotAD_34939	protein-protein	CotAD_00687
CotAD_24793	protein-protein	CotAD_00696
CotAD_31935	protein-protein	CotAD_00696
CotAD_75217	protein-protein	CotAD_00696
CotAD_09571	protein-protein	CotAD_00699
CotAD_29572	protein-protein	CotAD_00699
CotAD_34117	protein-protein	CotAD_00712
CotAD_02271	protein-protein	CotAD_00729
CotAD_45400	protein-protein	CotAD_00729
CotAD_60207	protein-protein	CotAD_00729
CotAD_67072	protein-protein	CotAD_00729
CotAD_34611	protein-protein	CotAD_00730
CotAD_59168	protein-protein	CotAD_00730
CotAD_71289	protein-protein	CotAD_00730
CotAD_36277	protein-protein	CotAD_00769
CotAD_56281	protein-protein	CotAD_00769
CotAD_62120	protein-protein	CotAD_00769
CotAD_75214	protein-protein	CotAD_00769
CotAD_26482	protein-protein	CotAD_00789
CotAD_56281	protein-protein	CotAD_00789
CotAD_13386	protein-protein	CotAD_00839
CotAD_34117	protein-protein	CotAD_00839
CotAD_13021	protein-protein	CotAD_00860
CotAD_33026	protein-protein	CotAD_00860
CotAD_36444	protein-protein	CotAD_00860
CotAD_41339	protein-protein	CotAD_00860
CotAD_75214	protein-protein	CotAD_00860
CotAD_06679	protein-protein	CotAD_00862
CotAD_10535	protein-protein	CotAD_00862
CotAD_18701	protein-protein	CotAD_00862
CotAD_32197	protein-protein	CotAD_00862
CotAD_34283	protein-protein	CotAD_00862
CotAD_37101	protein-protein	CotAD_00862
CotAD_76532	protein-protein	CotAD_00862
CotAD_01476	protein-protein	CotAD_00887
CotAD_34117	protein-protein	CotAD_00919
CotAD_34525	protein-protein	CotAD_00919
CotAD_63165	protein-protein	CotAD_00919
CotAD_00602	protein-protein	CotAD_00940
CotAD_02732	protein-protein	CotAD_00940
CotAD_03580	protein-protein	CotAD_00940
CotAD_03865	protein-protein	CotAD_00940
CotAD_04298	protein-protein	CotAD_00940
CotAD_04542	protein-protein	CotAD_00940
CotAD_04741	protein-protein	CotAD_00940
CotAD_05040	protein-protein	CotAD_00940
CotAD_06933	protein-protein	CotAD_00940
CotAD_08347	protein-protein	CotAD_00940
CotAD_09634	protein-protein	CotAD_00940
CotAD_11705	protein-protein	CotAD_00940
CotAD_11755	protein-protein	CotAD_00940
CotAD_11791	protein-protein	CotAD_00940
CotAD_12849	protein-protein	CotAD_00940
CotAD_15019	protein-protein	CotAD_00940
CotAD_15840	protein-protein	CotAD_00940
CotAD_17290	protein-protein	CotAD_00940
CotAD_18718	protein-protein	CotAD_00940
CotAD_19643	protein-protein	CotAD_00940
CotAD_25629	protein-protein	CotAD_00940
CotAD_26908	protein-protein	CotAD_00940
CotAD_34495	protein-protein	CotAD_00940
CotAD_34765	protein-protein	CotAD_00940
CotAD_35367	protein-protein	CotAD_00940
CotAD_35655	protein-protein	CotAD_00940
CotAD_36401	protein-protein	CotAD_00940
CotAD_36524	protein-protein	CotAD_00940
CotAD_36715	protein-protein	CotAD_00940
CotAD_36742	protein-protein	CotAD_00940
CotAD_42558	protein-protein	CotAD_00940
CotAD_42582	protein-protein	CotAD_00940
CotAD_43079	protein-protein	CotAD_00940
CotAD_43396	protein-protein	CotAD_00940
CotAD_43955	protein-protein	CotAD_00940
CotAD_45654	protein-protein	CotAD_00940
CotAD_45752	protein-protein	CotAD_00940
CotAD_47665	protein-protein	CotAD_00940
CotAD_48938	protein-protein	CotAD_00940
CotAD_49147	protein-protein	CotAD_00940
CotAD_52271	protein-protein	CotAD_00940
CotAD_53641	protein-protein	CotAD_00940
CotAD_62002	protein-protein	CotAD_00940
CotAD_63233	protein-protein	CotAD_00940
CotAD_64272	protein-protein	CotAD_00940
CotAD_64949	protein-protein	CotAD_00940
CotAD_66212	protein-protein	CotAD_00940
CotAD_66444	protein-protein	CotAD_00940
CotAD_67803	protein-protein	CotAD_00940
CotAD_69503	protein-protein	CotAD_00940
CotAD_70701	protein-protein	CotAD_00940
CotAD_71818	protein-protein	CotAD_00940
CotAD_72260	protein-protein	CotAD_00940
CotAD_74112	protein-protein	CotAD_00940
CotAD_76179	protein-protein	CotAD_00940
CotAD_76389	protein-protein	CotAD_00940
CotAD_33505	protein-protein	CotAD_00941
Cotton_A_01339	protein-protein	CotAD_00941
CotAD_03903	protein-protein	CotAD_00995
CotAD_30985	protein-protein	CotAD_00995
CotAD_32973	protein-protein	CotAD_00995
CotAD_38217	protein-protein	CotAD_00995
CotAD_09050	protein-protein	CotAD_01006
CotAD_18701	protein-protein	CotAD_01006
Cotton_A_06252	protein-protein	CotAD_01006
CotAD_26482	protein-protein	CotAD_01008
CotAD_29572	protein-protein	CotAD_01008
CotAD_34117	protein-protein	CotAD_01008
CotAD_56281	protein-protein	CotAD_01008
CotAD_60421	protein-protein	CotAD_01008
Cotton_A_09120	protein-protein	CotAD_01008
CotAD_67052	protein-protein	CotAD_01049
CotAD_56535	protein-protein	CotAD_01140
CotAD_29572	protein-protein	CotAD_01161
CotAD_30985	protein-protein	CotAD_01167
CotAD_38217	protein-protein	CotAD_01167
CotAD_40115	protein-protein	CotAD_01171
Cotton_A_17602	protein-protein	CotAD_01190
CotAD_34611	protein-protein	CotAD_01216
CotAD_16017	protein-protein	CotAD_01246
CotAD_16059	protein-protein	CotAD_01246
CotAD_18701	protein-protein	CotAD_01246
CotAD_26482	protein-protein	CotAD_01246
CotAD_33914	protein-protein	CotAD_01246
CotAD_34117	protein-protein	CotAD_01246
CotAD_26482	protein-protein	CotAD_01295
CotAD_33026	protein-protein	CotAD_01295
CotAD_34117	protein-protein	CotAD_01295
CotAD_38156	protein-protein	CotAD_01295
CotAD_41339	protein-protein	CotAD_01295
CotAD_61841	protein-protein	CotAD_01295
CotAD_40207	protein-protein	CotAD_01296
CotAD_69436	protein-protein	CotAD_01323
CotAD_16114	protein-protein	CotAD_01393
CotAD_58038	protein-protein	CotAD_01393
CotAD_09050	protein-protein	CotAD_01395
CotAD_23656	protein-protein	CotAD_01395
CotAD_14362	protein-protein	CotAD_01400
CotAD_48506	protein-protein	CotAD_01400
CotAD_31843	protein-protein	CotAD_01413
CotAD_69274	protein-protein	CotAD_01413
CotAD_16114	protein-protein	CotAD_01417
Cotton_A_17602	protein-protein	CotAD_01444
CotAD_69274	protein-protein	CotAD_01450
CotAD_66503	protein-protein	CotAD_01453
CotAD_06986	protein-protein	CotAD_01460
CotAD_07293	protein-protein	CotAD_01460
CotAD_09256	protein-protein	CotAD_01460
CotAD_14362	protein-protein	CotAD_01460
CotAD_17833	protein-protein	CotAD_01460
CotAD_19591	protein-protein	CotAD_01460
CotAD_22031	protein-protein	CotAD_01460
CotAD_22035	protein-protein	CotAD_01460
CotAD_24929	protein-protein	CotAD_01460
CotAD_28907	protein-protein	CotAD_01460
CotAD_29570	protein-protein	CotAD_01460
CotAD_34611	protein-protein	CotAD_01460
CotAD_37365	protein-protein	CotAD_01460
CotAD_40817	protein-protein	CotAD_01460
CotAD_41346	protein-protein	CotAD_01460
CotAD_44669	protein-protein	CotAD_01460
CotAD_57101	protein-protein	CotAD_01460
CotAD_59001	protein-protein	CotAD_01460
CotAD_59500	protein-protein	CotAD_01460
CotAD_02093	protein-protein	CotAD_01476
CotAD_02641	protein-protein	CotAD_01476
CotAD_03506	protein-protein	CotAD_01476
CotAD_12661	protein-protein	CotAD_01476
CotAD_14113	protein-protein	CotAD_01476
CotAD_14117	protein-protein	CotAD_01476
CotAD_14462	protein-protein	CotAD_01476
CotAD_14844	protein-protein	CotAD_01476
CotAD_18194	protein-protein	CotAD_01476
CotAD_33422	protein-protein	CotAD_01476
CotAD_35066	protein-protein	CotAD_01476
CotAD_35509	protein-protein	CotAD_01476
CotAD_37104	protein-protein	CotAD_01476
CotAD_45447	protein-protein	CotAD_01476
CotAD_64307	protein-protein	CotAD_01476
CotAD_71289	protein-protein	CotAD_01476
CotAD_75293	protein-protein	CotAD_01476
Cotton_A_03692	protein-protein	CotAD_01476
CotAD_69274	protein-protein	CotAD_01479
CotAD_68928	protein-protein	CotAD_01484
CotAD_00096	protein-protein	CotAD_01487
CotAD_13386	protein-protein	CotAD_01560
CotAD_29572	protein-protein	CotAD_01560
CotAD_33026	protein-protein	CotAD_01560
CotAD_34117	protein-protein	CotAD_01560
CotAD_41339	protein-protein	CotAD_01560
CotAD_61841	protein-protein	CotAD_01560
CotAD_09050	protein-protein	CotAD_01578
CotAD_25761	protein-protein	CotAD_01586
CotAD_09571	protein-protein	CotAD_01589
CotAD_29572	protein-protein	CotAD_01589
CotAD_03891	protein-protein	CotAD_01596
CotAD_33505	protein-protein	CotAD_01596
CotAD_35000	protein-protein	CotAD_01596
CotAD_63165	protein-protein	CotAD_01596
Cotton_A_01339	protein-protein	CotAD_01596
CotAD_38485	protein-protein	CotAD_01598
CotAD_58038	protein-protein	CotAD_01627
CotAD_38217	protein-protein	CotAD_01637
CotAD_61257	protein-protein	CotAD_01637
CotAD_14113	protein-protein	CotAD_01688
CotAD_14117	protein-protein	CotAD_01688
CotAD_03891	protein-protein	CotAD_01695
CotAD_33505	protein-protein	CotAD_01695
CotAD_35429	protein-protein	CotAD_01697
CotAD_00351	protein-protein	CotAD_01699
CotAD_40275	protein-protein	CotAD_01704
CotAD_13466	protein-protein	CotAD_01708
CotAD_33573	protein-protein	CotAD_01708
CotAD_50459	protein-protein	CotAD_01708
CotAD_69274	protein-protein	CotAD_01726
CotAD_15912	protein-protein	CotAD_01748
CotAD_54357	protein-protein	CotAD_01748
CotAD_63733	protein-protein	CotAD_01748
CotAD_27413	protein-protein	CotAD_01749
CotAD_02093	protein-protein	CotAD_01753
CotAD_02641	protein-protein	CotAD_01753
CotAD_05166	protein-protein	CotAD_01753
CotAD_10488	protein-protein	CotAD_01753
CotAD_14773	protein-protein	CotAD_01753
CotAD_17169	protein-protein	CotAD_01753
CotAD_17378	protein-protein	CotAD_01753
CotAD_19140	protein-protein	CotAD_01753
CotAD_22975	protein-protein	CotAD_01753
CotAD_23716	protein-protein	CotAD_01753
CotAD_25917	protein-protein	CotAD_01753
CotAD_28331	protein-protein	CotAD_01753
CotAD_31439	protein-protein	CotAD_01753
CotAD_38375	protein-protein	CotAD_01753
CotAD_50099	protein-protein	CotAD_01753
CotAD_51518	protein-protein	CotAD_01753
CotAD_54842	protein-protein	CotAD_01753
CotAD_64384	protein-protein	CotAD_01753
CotAD_68143	protein-protein	CotAD_01753
CotAD_68452	protein-protein	CotAD_01753
CotAD_70619	protein-protein	CotAD_01753
CotAD_26482	protein-protein	CotAD_01757
CotAD_33026	protein-protein	CotAD_01757
CotAD_34117	protein-protein	CotAD_01757
CotAD_41339	protein-protein	CotAD_01757
CotAD_61841	protein-protein	CotAD_01757
CotAD_58660	protein-protein	CotAD_01764
CotAD_34611	protein-protein	CotAD_01775
CotAD_59168	protein-protein	CotAD_01775
CotAD_71289	protein-protein	CotAD_01775
Cotton_A_09120	protein-protein	CotAD_01784
CotAD_15085	protein-protein	CotAD_01790
CotAD_28756	protein-protein	CotAD_01890
CotAD_36444	protein-protein	CotAD_01890
CotAD_38764	protein-protein	CotAD_01890
CotAD_56281	protein-protein	CotAD_01890
CotAD_25761	protein-protein	CotAD_01918
CotAD_04352	protein-protein	CotAD_01996
CotAD_13612	protein-protein	CotAD_01996
CotAD_01753	protein-protein	CotAD_02003
CotAD_13849	protein-protein	CotAD_02003
CotAD_55874	protein-protein	CotAD_02003
CotAD_12812	protein-protein	CotAD_02071
CotAD_13277	protein-protein	CotAD_02071
CotAD_13494	protein-protein	CotAD_02071
CotAD_22035	protein-protein	CotAD_02071
CotAD_22747	protein-protein	CotAD_02071
CotAD_32973	protein-protein	CotAD_02071
CotAD_34316	protein-protein	CotAD_02071
CotAD_38217	protein-protein	CotAD_02071
CotAD_65011	protein-protein	CotAD_02071
CotAD_69361	protein-protein	CotAD_02071
CotAD_73030	protein-protein	CotAD_02071
CotAD_75075	protein-protein	CotAD_02071
CotAD_75267	protein-protein	CotAD_02071
CotAD_14773	protein-protein	CotAD_02093
CotAD_17169	protein-protein	CotAD_02093
CotAD_31439	protein-protein	CotAD_02093
CotAD_46246	protein-protein	CotAD_02093
CotAD_55167	protein-protein	CotAD_02093
CotAD_15085	protein-protein	CotAD_02107
CotAD_18482	protein-protein	CotAD_02120
CotAD_26482	protein-protein	CotAD_02120
CotAD_75563	protein-protein	CotAD_02120
CotAD_03909	protein-protein	CotAD_02121
CotAD_06017	protein-protein	CotAD_02121
CotAD_10076	protein-protein	CotAD_02121
CotAD_15708	protein-protein	CotAD_02121
CotAD_16960	protein-protein	CotAD_02121
CotAD_31934	protein-protein	CotAD_02121
CotAD_36462	protein-protein	CotAD_02121
CotAD_46289	protein-protein	CotAD_02121
CotAD_47281	protein-protein	CotAD_02121
CotAD_54396	protein-protein	CotAD_02121
CotAD_55573	protein-protein	CotAD_02121
CotAD_55654	protein-protein	CotAD_02121
CotAD_55918	protein-protein	CotAD_02121
CotAD_66915	protein-protein	CotAD_02121
CotAD_67896	protein-protein	CotAD_02121
CotAD_10442	protein-protein	CotAD_02151
CotAD_09050	protein-protein	CotAD_02194
CotAD_29570	protein-protein	CotAD_02194
CotAD_40819	protein-protein	CotAD_02194
CotAD_67052	protein-protein	CotAD_02194
CotAD_16581	protein-protein	CotAD_02206
CotAD_67052	protein-protein	CotAD_02206
CotAD_56691	protein-protein	CotAD_02216
CotAD_09050	protein-protein	CotAD_02246
CotAD_22990	protein-protein	CotAD_02246
CotAD_33585	protein-protein	CotAD_02246
CotAD_40432	protein-protein	CotAD_02268
CotAD_57941	protein-protein	CotAD_02268
CotAD_74984	protein-protein	CotAD_02268
Cotton_A_10525	protein-protein	CotAD_02268
Cotton_A_20172	protein-protein	CotAD_02268
CotAD_54524	protein-protein	CotAD_02271
CotAD_45606	protein-protein	CotAD_02281
CotAD_29648	protein-protein	CotAD_02288
CotAD_13386	protein-protein	CotAD_02296
CotAD_26792	protein-protein	CotAD_02296
CotAD_29572	protein-protein	CotAD_02296
CotAD_34117	protein-protein	CotAD_02296
CotAD_39695	protein-protein	CotAD_02296
CotAD_41339	protein-protein	CotAD_02296
CotAD_75214	protein-protein	CotAD_02296
CotAD_09050	protein-protein	CotAD_02301
CotAD_34611	protein-protein	CotAD_02301
CotAD_37523	protein-protein	CotAD_02301
CotAD_59168	protein-protein	CotAD_02301
CotAD_66979	protein-protein	CotAD_02301
CotAD_71289	protein-protein	CotAD_02301
CotAD_55909	protein-protein	CotAD_02340
CotAD_48455	protein-protein	CotAD_02343
Cotton_A_30811	protein-protein	CotAD_02374
CotAD_09050	protein-protein	CotAD_02376
CotAD_00602	protein-protein	CotAD_02378
CotAD_02732	protein-protein	CotAD_02378
CotAD_03756	protein-protein	CotAD_02378
CotAD_04542	protein-protein	CotAD_02378
CotAD_11755	protein-protein	CotAD_02378
CotAD_15019	protein-protein	CotAD_02378
CotAD_34495	protein-protein	CotAD_02378
CotAD_34765	protein-protein	CotAD_02378
CotAD_36401	protein-protein	CotAD_02378
CotAD_36715	protein-protein	CotAD_02378
CotAD_42558	protein-protein	CotAD_02378
CotAD_42559	protein-protein	CotAD_02378
CotAD_45752	protein-protein	CotAD_02378
CotAD_48938	protein-protein	CotAD_02378
CotAD_49147	protein-protein	CotAD_02378
CotAD_52271	protein-protein	CotAD_02378
CotAD_59721	protein-protein	CotAD_02378
CotAD_59725	protein-protein	CotAD_02378
CotAD_66212	protein-protein	CotAD_02378
CotAD_70181	protein-protein	CotAD_02378
CotAD_72260	protein-protein	CotAD_02378
CotAD_47139	protein-protein	CotAD_02408
CotAD_71289	protein-protein	CotAD_02416
CotAD_03373	protein-protein	CotAD_02433
CotAD_04140	protein-protein	CotAD_02433
CotAD_04250	protein-protein	CotAD_02433
CotAD_06007	protein-protein	CotAD_02433
CotAD_09256	protein-protein	CotAD_02433
CotAD_09639	protein-protein	CotAD_02433
CotAD_10711	protein-protein	CotAD_02433
CotAD_12567	protein-protein	CotAD_02433
CotAD_12812	protein-protein	CotAD_02433
CotAD_14703	protein-protein	CotAD_02433
CotAD_22035	protein-protein	CotAD_02433
CotAD_24048	protein-protein	CotAD_02433
CotAD_26904	protein-protein	CotAD_02433
CotAD_27685	protein-protein	CotAD_02433
CotAD_28318	protein-protein	CotAD_02433
CotAD_30985	protein-protein	CotAD_02433
CotAD_36471	protein-protein	CotAD_02433
CotAD_37142	protein-protein	CotAD_02433
CotAD_41262	protein-protein	CotAD_02433
CotAD_41845	protein-protein	CotAD_02433
CotAD_42549	protein-protein	CotAD_02433
CotAD_53257	protein-protein	CotAD_02433
CotAD_55378	protein-protein	CotAD_02433
CotAD_57196	protein-protein	CotAD_02433
CotAD_61423	protein-protein	CotAD_02433
CotAD_62038	protein-protein	CotAD_02433
CotAD_65187	protein-protein	CotAD_02433
CotAD_67261	protein-protein	CotAD_02433
CotAD_68944	protein-protein	CotAD_02433
CotAD_75075	protein-protein	CotAD_02433
CotAD_76227	protein-protein	CotAD_02433
CotAD_02121	protein-protein	CotAD_02475
CotAD_40819	protein-protein	CotAD_02475
CotAD_05326	protein-protein	CotAD_02484
CotAD_06714	protein-protein	CotAD_02484
CotAD_10462	protein-protein	CotAD_02484
CotAD_10598	protein-protein	CotAD_02484
CotAD_11470	protein-protein	CotAD_02484
CotAD_11471	protein-protein	CotAD_02484
CotAD_14117	protein-protein	CotAD_02484
CotAD_14537	protein-protein	CotAD_02484
CotAD_18381	protein-protein	CotAD_02484
CotAD_19088	protein-protein	CotAD_02484
CotAD_24075	protein-protein	CotAD_02484
CotAD_29259	protein-protein	CotAD_02484
CotAD_29324	protein-protein	CotAD_02484
CotAD_30560	protein-protein	CotAD_02484
CotAD_31320	protein-protein	CotAD_02484
CotAD_31422	protein-protein	CotAD_02484
CotAD_33553	protein-protein	CotAD_02484
CotAD_33581	protein-protein	CotAD_02484
CotAD_34108	protein-protein	CotAD_02484
CotAD_35699	protein-protein	CotAD_02484
CotAD_38791	protein-protein	CotAD_02484
CotAD_41339	protein-protein	CotAD_02484
CotAD_44637	protein-protein	CotAD_02484
CotAD_46615	protein-protein	CotAD_02484
CotAD_46876	protein-protein	CotAD_02484
CotAD_49781	protein-protein	CotAD_02484
CotAD_51200	protein-protein	CotAD_02484
CotAD_51326	protein-protein	CotAD_02484
CotAD_52386	protein-protein	CotAD_02484
CotAD_52535	protein-protein	CotAD_02484
CotAD_52753	protein-protein	CotAD_02484
CotAD_53746	protein-protein	CotAD_02484
CotAD_54481	protein-protein	CotAD_02484
CotAD_58481	protein-protein	CotAD_02484
CotAD_60016	protein-protein	CotAD_02484
CotAD_63558	protein-protein	CotAD_02484
CotAD_64344	protein-protein	CotAD_02484
CotAD_68043	protein-protein	CotAD_02484
CotAD_68059	protein-protein	CotAD_02484
CotAD_70854	protein-protein	CotAD_02484
CotAD_72133	protein-protein	CotAD_02484
CotAD_73430	protein-protein	CotAD_02484
Cotton_A_26233	protein-protein	CotAD_02484
CotAD_69274	protein-protein	CotAD_02522
CotAD_09050	protein-protein	CotAD_02534
CotAD_31843	protein-protein	CotAD_02534
CotAD_00567	protein-protein	CotAD_02537
CotAD_01008	protein-protein	CotAD_02537
CotAD_01246	protein-protein	CotAD_02537
CotAD_02668	protein-protein	CotAD_02537
CotAD_02832	protein-protein	CotAD_02537
CotAD_03168	protein-protein	CotAD_02537
CotAD_03736	protein-protein	CotAD_02537
CotAD_06281	protein-protein	CotAD_02537
CotAD_06599	protein-protein	CotAD_02537
CotAD_07521	protein-protein	CotAD_02537
CotAD_09564	protein-protein	CotAD_02537
CotAD_10463	protein-protein	CotAD_02537
CotAD_11101	protein-protein	CotAD_02537
CotAD_12447	protein-protein	CotAD_02537
CotAD_12585	protein-protein	CotAD_02537
CotAD_13472	protein-protein	CotAD_02537
CotAD_14595	protein-protein	CotAD_02537
CotAD_14964	protein-protein	CotAD_02537
CotAD_16645	protein-protein	CotAD_02537
CotAD_16744	protein-protein	CotAD_02537
CotAD_18693	protein-protein	CotAD_02537
CotAD_18960	protein-protein	CotAD_02537
CotAD_19050	protein-protein	CotAD_02537
CotAD_19400	protein-protein	CotAD_02537
CotAD_19408	protein-protein	CotAD_02537
CotAD_20875	protein-protein	CotAD_02537
CotAD_21813	protein-protein	CotAD_02537
CotAD_27091	protein-protein	CotAD_02537
CotAD_27990	protein-protein	CotAD_02537
CotAD_28130	protein-protein	CotAD_02537
CotAD_28896	protein-protein	CotAD_02537
CotAD_29250	protein-protein	CotAD_02537
CotAD_29975	protein-protein	CotAD_02537
CotAD_31030	protein-protein	CotAD_02537
CotAD_31501	protein-protein	CotAD_02537
CotAD_32491	protein-protein	CotAD_02537
CotAD_32548	protein-protein	CotAD_02537
CotAD_32838	protein-protein	CotAD_02537
CotAD_32856	protein-protein	CotAD_02537
CotAD_39729	protein-protein	CotAD_02537
CotAD_39779	protein-protein	CotAD_02537
CotAD_41842	protein-protein	CotAD_02537
CotAD_44066	protein-protein	CotAD_02537
CotAD_46008	protein-protein	CotAD_02537
CotAD_46918	protein-protein	CotAD_02537
CotAD_47701	protein-protein	CotAD_02537
CotAD_47962	protein-protein	CotAD_02537
CotAD_49868	protein-protein	CotAD_02537
CotAD_50546	protein-protein	CotAD_02537
CotAD_51184	protein-protein	CotAD_02537
CotAD_53331	protein-protein	CotAD_02537
CotAD_54921	protein-protein	CotAD_02537
CotAD_54943	protein-protein	CotAD_02537
CotAD_55993	protein-protein	CotAD_02537
CotAD_56181	protein-protein	CotAD_02537
CotAD_57669	protein-protein	CotAD_02537
CotAD_58070	protein-protein	CotAD_02537
CotAD_58182	protein-protein	CotAD_02537
CotAD_58619	protein-protein	CotAD_02537
CotAD_59039	protein-protein	CotAD_02537
CotAD_60033	protein-protein	CotAD_02537
CotAD_60421	protein-protein	CotAD_02537
CotAD_61841	protein-protein	CotAD_02537
CotAD_65705	protein-protein	CotAD_02537
CotAD_66205	protein-protein	CotAD_02537
CotAD_67367	protein-protein	CotAD_02537
CotAD_69180	protein-protein	CotAD_02537
CotAD_69876	protein-protein	CotAD_02537
CotAD_71296	protein-protein	CotAD_02537
CotAD_75214	protein-protein	CotAD_02537
CotAD_70578	protein-protein	CotAD_02556
CotAD_29572	protein-protein	CotAD_02579
CotAD_03506	protein-protein	CotAD_02617
CotAD_16114	protein-protein	CotAD_02617
CotAD_76239	protein-protein	CotAD_02617
CotAD_34611	protein-protein	CotAD_02624
CotAD_02093	protein-protein	CotAD_02641
CotAD_05166	protein-protein	CotAD_02641
CotAD_14773	protein-protein	CotAD_02641
CotAD_15912	protein-protein	CotAD_02641
CotAD_17169	protein-protein	CotAD_02641
CotAD_19140	protein-protein	CotAD_02641
CotAD_31439	protein-protein	CotAD_02641
CotAD_41531	protein-protein	CotAD_02641
CotAD_46246	protein-protein	CotAD_02641
CotAD_51518	protein-protein	CotAD_02641
CotAD_55167	protein-protein	CotAD_02641
CotAD_64384	protein-protein	CotAD_02641
CotAD_75856	protein-protein	CotAD_02648
CotAD_02006	protein-protein	CotAD_02653
CotAD_06155	protein-protein	CotAD_02653
CotAD_11579	protein-protein	CotAD_02653
CotAD_18889	protein-protein	CotAD_02653
CotAD_58837	protein-protein	CotAD_02653
CotAD_02832	protein-protein	CotAD_02668
CotAD_13386	protein-protein	CotAD_02668
CotAD_26482	protein-protein	CotAD_02668
CotAD_49167	protein-protein	CotAD_02668
CotAD_56281	protein-protein	CotAD_02668
CotAD_58660	protein-protein	CotAD_02668
CotAD_60421	protein-protein	CotAD_02668
CotAD_61841	protein-protein	CotAD_02668
CotAD_01749	protein-protein	CotAD_02679
CotAD_07507	protein-protein	CotAD_02679
CotAD_12676	protein-protein	CotAD_02679
CotAD_13078	protein-protein	CotAD_02679
CotAD_55654	protein-protein	CotAD_02679
CotAD_34611	protein-protein	CotAD_02714
CotAD_02433	protein-protein	CotAD_02717
CotAD_30985	protein-protein	CotAD_02717
CotAD_34316	protein-protein	CotAD_02717
CotAD_38217	protein-protein	CotAD_02717
CotAD_61257	protein-protein	CotAD_02717
CotAD_28003	protein-protein	CotAD_02720
CotAD_09050	protein-protein	CotAD_02723
CotAD_23656	protein-protein	CotAD_02723
CotAD_34834	protein-protein	CotAD_02729
Cotton_A_26233	protein-protein	CotAD_02737
Cotton_D_gene_10015325	protein-protein	CotAD_02737
CotAD_02093	protein-protein	CotAD_02752
CotAD_02641	protein-protein	CotAD_02752
CotAD_02776	protein-protein	CotAD_02752
CotAD_05166	protein-protein	CotAD_02752
CotAD_13849	protein-protein	CotAD_02752
CotAD_17171	protein-protein	CotAD_02752
CotAD_20333	protein-protein	CotAD_02752
CotAD_27192	protein-protein	CotAD_02752
CotAD_41626	protein-protein	CotAD_02752
CotAD_46246	protein-protein	CotAD_02752
CotAD_51518	protein-protein	CotAD_02752
CotAD_66304	protein-protein	CotAD_02752
CotAD_33543	protein-protein	CotAD_02774
Cotton_A_38233	protein-protein	CotAD_02774
EV482881	protein-protein	CotAD_02774
CotAD_01753	protein-protein	CotAD_02776
CotAD_02093	protein-protein	CotAD_02776
CotAD_02641	protein-protein	CotAD_02776
CotAD_13849	protein-protein	CotAD_02776
CotAD_17169	protein-protein	CotAD_02776
CotAD_22975	protein-protein	CotAD_02776
CotAD_25917	protein-protein	CotAD_02776
CotAD_50099	protein-protein	CotAD_02776
CotAD_51518	protein-protein	CotAD_02776
CotAD_68452	protein-protein	CotAD_02776
CotAD_74267	protein-protein	CotAD_02776
CotAD_42664	protein-protein	CotAD_02788
CotAD_53269	protein-protein	CotAD_02789
CotAD_75293	protein-protein	CotAD_02800
CotAD_26482	protein-protein	CotAD_02801
CotAD_34117	protein-protein	CotAD_02801
CotAD_41339	protein-protein	CotAD_02801
CotAD_61841	protein-protein	CotAD_02801
CotAD_29572	protein-protein	CotAD_02818
CotAD_01008	protein-protein	CotAD_02832
CotAD_01246	protein-protein	CotAD_02832
CotAD_06599	protein-protein	CotAD_02832
CotAD_10463	protein-protein	CotAD_02832
CotAD_11305	protein-protein	CotAD_02832
CotAD_13386	protein-protein	CotAD_02832
CotAD_13472	protein-protein	CotAD_02832
CotAD_19736	protein-protein	CotAD_02832
CotAD_28896	protein-protein	CotAD_02832
CotAD_32856	protein-protein	CotAD_02832
CotAD_34930	protein-protein	CotAD_02832
CotAD_40029	protein-protein	CotAD_02832
CotAD_45453	protein-protein	CotAD_02832
CotAD_46008	protein-protein	CotAD_02832
CotAD_46918	protein-protein	CotAD_02832
CotAD_50546	protein-protein	CotAD_02832
CotAD_51184	protein-protein	CotAD_02832
CotAD_58070	protein-protein	CotAD_02832
CotAD_58619	protein-protein	CotAD_02832
CotAD_59039	protein-protein	CotAD_02832
CotAD_59351	protein-protein	CotAD_02832
CotAD_64490	protein-protein	CotAD_02832
CotAD_70372	protein-protein	CotAD_02832
CotAD_75214	protein-protein	CotAD_02832
CotAD_18320	protein-protein	CotAD_02896
CotAD_30451	protein-protein	CotAD_02896
CotAD_06117	protein-protein	CotAD_02897
CotAD_13021	protein-protein	CotAD_02897
CotAD_29572	protein-protein	CotAD_02897
CotAD_33026	protein-protein	CotAD_02897
CotAD_41339	protein-protein	CotAD_02897
CotAD_61841	protein-protein	CotAD_02897
CotAD_75214	protein-protein	CotAD_02897
CotAD_29648	protein-protein	CotAD_02966
Cotton_A_17602	protein-protein	CotAD_02974
CotAD_33505	protein-protein	CotAD_02978
Cotton_A_01339	protein-protein	CotAD_02978
CotAD_09050	protein-protein	CotAD_02989
CotAD_09050	protein-protein	CotAD_03019
CotAD_32007	protein-protein	CotAD_03024
CotAD_38816	protein-protein	CotAD_03027
CotAD_09050	protein-protein	CotAD_03055
CotAD_02378	protein-protein	CotAD_03066
CotAD_42623	protein-protein	CotAD_03066
CotAD_34611	protein-protein	CotAD_03073
CotAD_03891	protein-protein	CotAD_03112
CotAD_29572	protein-protein	CotAD_03112
CotAD_34611	protein-protein	CotAD_03112
CotAD_13849	protein-protein	CotAD_03146
CotAD_55874	protein-protein	CotAD_03146
CotAD_68452	protein-protein	CotAD_03146
CotAD_70714	protein-protein	CotAD_03146
CotAD_26482	protein-protein	CotAD_03147
CotAD_34117	protein-protein	CotAD_03147
CotAD_16114	protein-protein	CotAD_03151
CotAD_25917	protein-protein	CotAD_03151
CotAD_30208	protein-protein	CotAD_03151
CotAD_34611	protein-protein	CotAD_03151
CotAD_49922	protein-protein	CotAD_03151
CotAD_58038	protein-protein	CotAD_03151
CotAD_59168	protein-protein	CotAD_03151
CotAD_68227	protein-protein	CotAD_03151
CotAD_71289	protein-protein	CotAD_03151
CotAD_75293	protein-protein	CotAD_03158
Cotton_A_06948	protein-protein	CotAD_03158
CotAD_34611	protein-protein	CotAD_03161
CotAD_71289	protein-protein	CotAD_03161
CotAD_02832	protein-protein	CotAD_03168
CotAD_06117	protein-protein	CotAD_03168
CotAD_12449	protein-protein	CotAD_03168
CotAD_13021	protein-protein	CotAD_03168
CotAD_13386	protein-protein	CotAD_03168
CotAD_21839	protein-protein	CotAD_03168
CotAD_26482	protein-protein	CotAD_03168
CotAD_29572	protein-protein	CotAD_03168
CotAD_33026	protein-protein	CotAD_03168
CotAD_34117	protein-protein	CotAD_03168
CotAD_41339	protein-protein	CotAD_03168
CotAD_60421	protein-protein	CotAD_03168
CotAD_61841	protein-protein	CotAD_03168
CotAD_75214	protein-protein	CotAD_03168
CotAD_02271	protein-protein	CotAD_03179
CotAD_29042	protein-protein	CotAD_03179
CotAD_50036	protein-protein	CotAD_03179
CotAD_67072	protein-protein	CotAD_03179
CotAD_03391	protein-protein	CotAD_03187
CotAD_26779	protein-protein	CotAD_03187
CotAD_71392	protein-protein	CotAD_03187
CotAD_65430	protein-protein	CotAD_03214
CotAD_73968	protein-protein	CotAD_03214
Cotton_A_00144	protein-protein	CotAD_03214
CotAD_06841	protein-protein	CotAD_03222
CotAD_34611	protein-protein	CotAD_03222
CotAD_59805	protein-protein	CotAD_03222
CotAD_09050	protein-protein	CotAD_03226
CotAD_38392	protein-protein	CotAD_03226
CotAD_64492	protein-protein	CotAD_03226
CotAD_09050	protein-protein	CotAD_03243
CotAD_73030	protein-protein	CotAD_03266
CotAD_34211	protein-protein	CotAD_03267
CotAD_58038	protein-protein	CotAD_03289
Cotton_A_17602	protein-protein	CotAD_03308
CotAD_16459	protein-protein	CotAD_03320
CotAD_03903	protein-protein	CotAD_03322
CotAD_12812	protein-protein	CotAD_03322
CotAD_13277	protein-protein	CotAD_03322
CotAD_13494	protein-protein	CotAD_03322
CotAD_22035	protein-protein	CotAD_03322
CotAD_22747	protein-protein	CotAD_03322
CotAD_30985	protein-protein	CotAD_03322
CotAD_32973	protein-protein	CotAD_03322
CotAD_34316	protein-protein	CotAD_03322
CotAD_38217	protein-protein	CotAD_03322
CotAD_65011	protein-protein	CotAD_03322
CotAD_69361	protein-protein	CotAD_03322
CotAD_73030	protein-protein	CotAD_03322
CotAD_75075	protein-protein	CotAD_03322
CotAD_75267	protein-protein	CotAD_03322
CotAD_56691	protein-protein	CotAD_03351
CotAD_53269	protein-protein	CotAD_03370
CotAD_13494	protein-protein	CotAD_03373
CotAD_29572	protein-protein	CotAD_03373
CotAD_61257	protein-protein	CotAD_03373
CotAD_40319	protein-protein	CotAD_03384
CotAD_41339	protein-protein	CotAD_03384
CotAD_29572	protein-protein	CotAD_03390
CotAD_19950	protein-protein	CotAD_03391
CotAD_39687	protein-protein	CotAD_03391
CotAD_51604	protein-protein	CotAD_03450
CotAD_33505	protein-protein	CotAD_03460
Cotton_A_01339	protein-protein	CotAD_03460
CotAD_18482	protein-protein	CotAD_03468
CotAD_09050	protein-protein	CotAD_03488
CotAD_23734	protein-protein	CotAD_03497
CotAD_29324	protein-protein	CotAD_03497
CotAD_18054	protein-protein	CotAD_03506
CotAD_29324	protein-protein	CotAD_03506
CotAD_45897	protein-protein	CotAD_03506
CotAD_58825	protein-protein	CotAD_03506
CotAD_59591	protein-protein	CotAD_03506
CotAD_71588	protein-protein	CotAD_03506
CotAD_32973	protein-protein	CotAD_03541
CotAD_09050	protein-protein	CotAD_03562
CotAD_68796	protein-protein	CotAD_03593
CotAD_54720	protein-protein	CotAD_03667
CotAD_62951	protein-protein	CotAD_03667
CotAD_02071	protein-protein	CotAD_03677
CotAD_02433	protein-protein	CotAD_03677
CotAD_07982	protein-protein	CotAD_03677
CotAD_14214	protein-protein	CotAD_03677
CotAD_14816	protein-protein	CotAD_03677
CotAD_17082	protein-protein	CotAD_03677
CotAD_18461	protein-protein	CotAD_03677
CotAD_20492	protein-protein	CotAD_03677
CotAD_24079	protein-protein	CotAD_03677
CotAD_27685	protein-protein	CotAD_03677
CotAD_29631	protein-protein	CotAD_03677
CotAD_29823	protein-protein	CotAD_03677
CotAD_30985	protein-protein	CotAD_03677
CotAD_34834	protein-protein	CotAD_03677
CotAD_37038	protein-protein	CotAD_03677
CotAD_38177	protein-protein	CotAD_03677
CotAD_38217	protein-protein	CotAD_03677
CotAD_41845	protein-protein	CotAD_03677
CotAD_53995	protein-protein	CotAD_03677
CotAD_54481	protein-protein	CotAD_03677
CotAD_55378	protein-protein	CotAD_03677
CotAD_61257	protein-protein	CotAD_03677
CotAD_64052	protein-protein	CotAD_03677
CotAD_67261	protein-protein	CotAD_03677
CotAD_68954	protein-protein	CotAD_03677
CotAD_70923	protein-protein	CotAD_03677
CotAD_76227	protein-protein	CotAD_03677
Cotton_D_gene_10015325	protein-protein	CotAD_03677
CotAD_09571	protein-protein	CotAD_03706
CotAD_29572	protein-protein	CotAD_03706
CotAD_09571	protein-protein	CotAD_03707
CotAD_14537	protein-protein	CotAD_03707
CotAD_14816	protein-protein	CotAD_03707
CotAD_29572	protein-protein	CotAD_03707
CotAD_34834	protein-protein	CotAD_03707
CotAD_58350	protein-protein	CotAD_03707
CotAD_63558	protein-protein	CotAD_03707
CotAD_66503	protein-protein	CotAD_03708
CotAD_23731	protein-protein	CotAD_03716
CotAD_34611	protein-protein	CotAD_03716
CotAD_07507	protein-protein	CotAD_03755
CotAD_42623	protein-protein	CotAD_03756
CotAD_40115	protein-protein	CotAD_03759
CotAD_37104	protein-protein	CotAD_03761
CotAD_23656	protein-protein	CotAD_03766
CotAD_36089	protein-protein	CotAD_03766
CotAD_40664	protein-protein	CotAD_03766
CotAD_58038	protein-protein	CotAD_03773
CotAD_71070	protein-protein	CotAD_03773
CotAD_02093	protein-protein	CotAD_03786
CotAD_02641	protein-protein	CotAD_03786
CotAD_14773	protein-protein	CotAD_03786
CotAD_17169	protein-protein	CotAD_03786
CotAD_25917	protein-protein	CotAD_03786
CotAD_28331	protein-protein	CotAD_03786
CotAD_31439	protein-protein	CotAD_03786
CotAD_46246	protein-protein	CotAD_03786
CotAD_59425	protein-protein	CotAD_03786
CotAD_70441	protein-protein	CotAD_03786
CotAD_29572	protein-protein	CotAD_03787
CotAD_06117	protein-protein	CotAD_03818
CotAD_13226	protein-protein	CotAD_03818
CotAD_21839	protein-protein	CotAD_03818
CotAD_02121	protein-protein	CotAD_03824
CotAD_36462	protein-protein	CotAD_03824
CotAD_55654	protein-protein	CotAD_03824
CotAD_52786	protein-protein	CotAD_03844
CotAD_74937	protein-protein	CotAD_03844
Cotton_A_01339	protein-protein	CotAD_03844
CotAD_34939	protein-protein	CotAD_03855
CotAD_53413	protein-protein	CotAD_03855
CotAD_02121	protein-protein	CotAD_03865
CotAD_36462	protein-protein	CotAD_03865
CotAD_55654	protein-protein	CotAD_03865
CotAD_13612	protein-protein	CotAD_03885
CotAD_13849	protein-protein	CotAD_03885
CotAD_17169	protein-protein	CotAD_03885
CotAD_27572	protein-protein	CotAD_03885
CotAD_55874	protein-protein	CotAD_03885
Cotton_A_17602	protein-protein	CotAD_03889
CotAD_19458	protein-protein	CotAD_03891
CotAD_00506	protein-protein	CotAD_03903
CotAD_02071	protein-protein	CotAD_03903
CotAD_03541	protein-protein	CotAD_03903
CotAD_09639	protein-protein	CotAD_03903
CotAD_12567	protein-protein	CotAD_03903
CotAD_12812	protein-protein	CotAD_03903
CotAD_13494	protein-protein	CotAD_03903
CotAD_14214	protein-protein	CotAD_03903
CotAD_18503	protein-protein	CotAD_03903
CotAD_19544	protein-protein	CotAD_03903
CotAD_22747	protein-protein	CotAD_03903
CotAD_23883	protein-protein	CotAD_03903
CotAD_26904	protein-protein	CotAD_03903
CotAD_28318	protein-protein	CotAD_03903
CotAD_29823	protein-protein	CotAD_03903
CotAD_32221	protein-protein	CotAD_03903
CotAD_32973	protein-protein	CotAD_03903
CotAD_33790	protein-protein	CotAD_03903
CotAD_34014	protein-protein	CotAD_03903
CotAD_37038	protein-protein	CotAD_03903
CotAD_38217	protein-protein	CotAD_03903
CotAD_53513	protein-protein	CotAD_03903
CotAD_53995	protein-protein	CotAD_03903
CotAD_55378	protein-protein	CotAD_03903
CotAD_64052	protein-protein	CotAD_03903
CotAD_68954	protein-protein	CotAD_03903
CotAD_73030	protein-protein	CotAD_03903
Cotton_D_gene_10015325	protein-protein	CotAD_03903
CotAD_02246	protein-protein	CotAD_03908
CotAD_11574	protein-protein	CotAD_03908
CotAD_23656	protein-protein	CotAD_03908
CotAD_35977	protein-protein	CotAD_03908
CotAD_53413	protein-protein	CotAD_03908
CotAD_23656	protein-protein	CotAD_03909
CotAD_13386	protein-protein	CotAD_03925
CotAD_29572	protein-protein	CotAD_03925
CotAD_33026	protein-protein	CotAD_03925
CotAD_34117	protein-protein	CotAD_03925
CotAD_02343	protein-protein	CotAD_03931
CotAD_23632	protein-protein	CotAD_03931
CotAD_25928	protein-protein	CotAD_03931
CotAD_54644	protein-protein	CotAD_03931
CotAD_55938	protein-protein	CotAD_03931
CotAD_02121	protein-protein	CotAD_03932
CotAD_36462	protein-protein	CotAD_03932
CotAD_40819	protein-protein	CotAD_03932
CotAD_55654	protein-protein	CotAD_03932
CotAD_09050	protein-protein	CotAD_03933
CotAD_40819	protein-protein	CotAD_03941
Cotton_A_01339	protein-protein	CotAD_03953
CotAD_02832	protein-protein	CotAD_03975
CotAD_60421	protein-protein	CotAD_03975
CotAD_23656	protein-protein	CotAD_03988
CotAD_05544	protein-protein	CotAD_04023
CotAD_12676	protein-protein	CotAD_04023
CotAD_34748	protein-protein	CotAD_04023
CotAD_03506	protein-protein	CotAD_04032
CotAD_16114	protein-protein	CotAD_04032
CotAD_58038	protein-protein	CotAD_04032
CotAD_08889	protein-protein	CotAD_04046
CotAD_16114	protein-protein	CotAD_04048
CotAD_58038	protein-protein	CotAD_04082
CotAD_76239	protein-protein	CotAD_04082
CotAD_03506	protein-protein	CotAD_04084
CotAD_74721	protein-protein	CotAD_04106
CotAD_18482	protein-protein	CotAD_04131
CotAD_25917	protein-protein	CotAD_04132
CotAD_75563	protein-protein	CotAD_04136
CotAD_34316	protein-protein	CotAD_04140
CotAD_38217	protein-protein	CotAD_04140
CotAD_61257	protein-protein	CotAD_04140
CotAD_13471	protein-protein	CotAD_04202
CotAD_40432	protein-protein	CotAD_04202
CotAD_73164	protein-protein	CotAD_04202
CotAD_74984	protein-protein	CotAD_04202
Cotton_A_20172	protein-protein	CotAD_04202
CotAD_30985	protein-protein	CotAD_04222
CotAD_38217	protein-protein	CotAD_04222
CotAD_04408	protein-protein	CotAD_04229
CotAD_25917	protein-protein	CotAD_04229
CotAD_03506	protein-protein	CotAD_04237
CotAD_13357	protein-protein	CotAD_04237
CotAD_18482	protein-protein	CotAD_04237
CotAD_39689	protein-protein	CotAD_04237
CotAD_33026	protein-protein	CotAD_04243
CotAD_36444	protein-protein	CotAD_04243
CotAD_41339	protein-protein	CotAD_04243
CotAD_42623	protein-protein	CotAD_04298
CotAD_04909	protein-protein	CotAD_04331
CotAD_13663	protein-protein	CotAD_04331
CotAD_18094	protein-protein	CotAD_04331
CotAD_19408	protein-protein	CotAD_04331
CotAD_22546	protein-protein	CotAD_04331
CotAD_25408	protein-protein	CotAD_04331
CotAD_26482	protein-protein	CotAD_04331
CotAD_27091	protein-protein	CotAD_04331
CotAD_30245	protein-protein	CotAD_04331
CotAD_31303	protein-protein	CotAD_04331
CotAD_50801	protein-protein	CotAD_04331
CotAD_51788	protein-protein	CotAD_04331
CotAD_52386	protein-protein	CotAD_04331
CotAD_53672	protein-protein	CotAD_04331
CotAD_56361	protein-protein	CotAD_04331
CotAD_60033	protein-protein	CotAD_04331
CotAD_64171	protein-protein	CotAD_04331
CotAD_65338	protein-protein	CotAD_04331
CotAD_67133	protein-protein	CotAD_04331
CotAD_67367	protein-protein	CotAD_04331
CotAD_68405	protein-protein	CotAD_04331
CotAD_68651	protein-protein	CotAD_04331
CotAD_69010	protein-protein	CotAD_04331
CotAD_72511	protein-protein	CotAD_04331
CotAD_72656	protein-protein	CotAD_04331
CotAD_73667	protein-protein	CotAD_04331
CotAD_13612	protein-protein	CotAD_04352
CotAD_14113	protein-protein	CotAD_04390
CotAD_14117	protein-protein	CotAD_04390
CotAD_04822	protein-protein	CotAD_04408
CotAD_06915	protein-protein	CotAD_04408
CotAD_15912	protein-protein	CotAD_04408
CotAD_26288	protein-protein	CotAD_04408
CotAD_29318	protein-protein	CotAD_04408
CotAD_30775	protein-protein	CotAD_04408
CotAD_31837	protein-protein	CotAD_04408
CotAD_33554	protein-protein	CotAD_04408
CotAD_35658	protein-protein	CotAD_04408
CotAD_36676	protein-protein	CotAD_04408
CotAD_38156	protein-protein	CotAD_04408
CotAD_50551	protein-protein	CotAD_04408
CotAD_52753	protein-protein	CotAD_04408
CotAD_70703	protein-protein	CotAD_04408
CotAD_73649	protein-protein	CotAD_04408
Cotton_D_gene_10004397	protein-protein	CotAD_04408
CotAD_16114	protein-protein	CotAD_04461
CotAD_48042	protein-protein	CotAD_04463
CotAD_52369	protein-protein	CotAD_04492
CotAD_09050	protein-protein	CotAD_04494
Cotton_A_01339	protein-protein	CotAD_04498
CotAD_09571	protein-protein	CotAD_04502
CotAD_29572	protein-protein	CotAD_04502
CotAD_72759	protein-protein	CotAD_04502
CotAD_01753	protein-protein	CotAD_04506
CotAD_02093	protein-protein	CotAD_04506
CotAD_02641	protein-protein	CotAD_04506
CotAD_13612	protein-protein	CotAD_04506
CotAD_13849	protein-protein	CotAD_04506
CotAD_17169	protein-protein	CotAD_04506
CotAD_22975	protein-protein	CotAD_04506
CotAD_34117	protein-protein	CotAD_04506
CotAD_50099	protein-protein	CotAD_04506
CotAD_51518	protein-protein	CotAD_04506
CotAD_55874	protein-protein	CotAD_04506
CotAD_68452	protein-protein	CotAD_04506
CotAD_74267	protein-protein	CotAD_04506
CotAD_29648	protein-protein	CotAD_04516
CotAD_73771	protein-protein	CotAD_04516
Cotton_A_09120	protein-protein	CotAD_04516
CotAD_33747	protein-protein	CotAD_04525
Cotton_A_10525	protein-protein	CotAD_04525
CotAD_42623	protein-protein	CotAD_04542
CotAD_48384	protein-protein	CotAD_04542
CotAD_33505	protein-protein	CotAD_04560
Cotton_A_01339	protein-protein	CotAD_04560
CotAD_01753	protein-protein	CotAD_04605
CotAD_02093	protein-protein	CotAD_04605
CotAD_02641	protein-protein	CotAD_04605
CotAD_03786	protein-protein	CotAD_04605
CotAD_13612	protein-protein	CotAD_04605
CotAD_13849	protein-protein	CotAD_04605
CotAD_17169	protein-protein	CotAD_04605
CotAD_22975	protein-protein	CotAD_04605
CotAD_25917	protein-protein	CotAD_04605
CotAD_50099	protein-protein	CotAD_04605
CotAD_51518	protein-protein	CotAD_04605
CotAD_55874	protein-protein	CotAD_04605
CotAD_26482	protein-protein	CotAD_04614
CotAD_69274	protein-protein	CotAD_04615
CotAD_71070	protein-protein	CotAD_04615
CotAD_09470	protein-protein	CotAD_04617
CotAD_03027	protein-protein	CotAD_04623
CotAD_03707	protein-protein	CotAD_04623
CotAD_06197	protein-protein	CotAD_04623
CotAD_08093	protein-protein	CotAD_04623
CotAD_10197	protein-protein	CotAD_04623
CotAD_12197	protein-protein	CotAD_04623
CotAD_16404	protein-protein	CotAD_04623
CotAD_17059	protein-protein	CotAD_04623
CotAD_17201	protein-protein	CotAD_04623
CotAD_18541	protein-protein	CotAD_04623
CotAD_18873	protein-protein	CotAD_04623
CotAD_24094	protein-protein	CotAD_04623
CotAD_24152	protein-protein	CotAD_04623
CotAD_24229	protein-protein	CotAD_04623
CotAD_25586	protein-protein	CotAD_04623
CotAD_29526	protein-protein	CotAD_04623
CotAD_30228	protein-protein	CotAD_04623
CotAD_31112	protein-protein	CotAD_04623
CotAD_36357	protein-protein	CotAD_04623
CotAD_36553	protein-protein	CotAD_04623
CotAD_37052	protein-protein	CotAD_04623
CotAD_37365	protein-protein	CotAD_04623
CotAD_37616	protein-protein	CotAD_04623
CotAD_38816	protein-protein	CotAD_04623
CotAD_39574	protein-protein	CotAD_04623
CotAD_40631	protein-protein	CotAD_04623
CotAD_40989	protein-protein	CotAD_04623
CotAD_42933	protein-protein	CotAD_04623
CotAD_43767	protein-protein	CotAD_04623
CotAD_43828	protein-protein	CotAD_04623
CotAD_45446	protein-protein	CotAD_04623
CotAD_47390	protein-protein	CotAD_04623
CotAD_48862	protein-protein	CotAD_04623
CotAD_50443	protein-protein	CotAD_04623
CotAD_53639	protein-protein	CotAD_04623
CotAD_59614	protein-protein	CotAD_04623
CotAD_62613	protein-protein	CotAD_04623
CotAD_63285	protein-protein	CotAD_04623
CotAD_63683	protein-protein	CotAD_04623
CotAD_64488	protein-protein	CotAD_04623
CotAD_65590	protein-protein	CotAD_04623
CotAD_67537	protein-protein	CotAD_04623
CotAD_68012	protein-protein	CotAD_04623
CotAD_68742	protein-protein	CotAD_04623
CotAD_71275	protein-protein	CotAD_04623
CotAD_73968	protein-protein	CotAD_04623
Cotton_A_10525	protein-protein	CotAD_04623
CotAD_35658	protein-protein	CotAD_04628
CotAD_41135	protein-protein	CotAD_04628
CotAD_52453	protein-protein	CotAD_04628
CotAD_61290	protein-protein	CotAD_04628
CotAD_64491	protein-protein	CotAD_04628
CotAD_64905	protein-protein	CotAD_04628
CotAD_69274	protein-protein	CotAD_04631
CotAD_71070	protein-protein	CotAD_04631
CotAD_53269	protein-protein	CotAD_04634
CotAD_12864	protein-protein	CotAD_04637
CotAD_57187	protein-protein	CotAD_04637
CotAD_52648	protein-protein	CotAD_04646
CotAD_03391	protein-protein	CotAD_04654
CotAD_09050	protein-protein	CotAD_04656
CotAD_31843	protein-protein	CotAD_04656
CotAD_34611	protein-protein	CotAD_04672
CotAD_71289	protein-protein	CotAD_04672
CotAD_09571	protein-protein	CotAD_04692
CotAD_29572	protein-protein	CotAD_04692
CotAD_69274	protein-protein	CotAD_04695
CotAD_72759	protein-protein	CotAD_04695
CotAD_02484	protein-protein	CotAD_04708
CotAD_03891	protein-protein	CotAD_04725
CotAD_34525	protein-protein	CotAD_04725
CotAD_35000	protein-protein	CotAD_04725
CotAD_40664	protein-protein	CotAD_04725
CotAD_44297	protein-protein	CotAD_04725
CotAD_63165	protein-protein	CotAD_04725
CotAD_76745	protein-protein	CotAD_04725
Cotton_A_09671	protein-protein	CotAD_04725
CotAD_40664	protein-protein	CotAD_04726
CotAD_44297	protein-protein	CotAD_04726
CotAD_57509	protein-protein	CotAD_04730
CotAD_00646	protein-protein	CotAD_04741
CotAD_36089	protein-protein	CotAD_04741
CotAD_42623	protein-protein	CotAD_04741
Cotton_A_17602	protein-protein	CotAD_04742
TC233322	protein-protein	CotAD_04742
Cotton_A_17602	protein-protein	CotAD_04754
CotAD_09571	protein-protein	CotAD_04756
CotAD_29572	protein-protein	CotAD_04756
CotAD_30985	protein-protein	CotAD_04771
CotAD_34316	protein-protein	CotAD_04771
CotAD_38217	protein-protein	CotAD_04771
CotAD_38816	protein-protein	CotAD_04775
CotAD_63285	protein-protein	CotAD_04775
CotAD_73968	protein-protein	CotAD_04775
CotAD_18482	protein-protein	CotAD_04776
CotAD_69274	protein-protein	CotAD_04776
CotAD_72759	protein-protein	CotAD_04776
CotAD_58010	protein-protein	CotAD_04783
CotAD_71289	protein-protein	CotAD_04783
CotAD_03893	protein-protein	CotAD_04796
CotAD_05458	protein-protein	CotAD_04796
CotAD_13865	protein-protein	CotAD_04796
CotAD_38068	protein-protein	CotAD_04796
CotAD_46519	protein-protein	CotAD_04796
CotAD_52131	protein-protein	CotAD_04796
CotAD_67944	protein-protein	CotAD_04796
CotAD_75116	protein-protein	CotAD_04796
Cotton_A_17602	protein-protein	CotAD_04796
CotAD_42529	protein-protein	CotAD_04805
CotAD_55736	protein-protein	CotAD_04805
Cotton_A_30811	protein-protein	CotAD_04854
CotAD_09050	protein-protein	CotAD_04868
CotAD_71289	protein-protein	CotAD_04881
CotAD_34611	protein-protein	CotAD_04902
CotAD_06212	protein-protein	CotAD_04903
CotAD_29802	protein-protein	CotAD_04903
CotAD_44102	protein-protein	CotAD_04903
CotAD_50610	protein-protein	CotAD_04903
CotAD_12945	protein-protein	CotAD_04909
CotAD_29572	protein-protein	CotAD_04909
CotAD_60421	protein-protein	CotAD_04909
CotAD_61841	protein-protein	CotAD_04909
CotAD_02121	protein-protein	CotAD_04917
CotAD_29572	protein-protein	CotAD_04917
CotAD_36462	protein-protein	CotAD_04917
CotAD_55654	protein-protein	CotAD_04917
CotAD_02246	protein-protein	CotAD_04920
CotAD_16059	protein-protein	CotAD_04921
CotAD_33543	protein-protein	CotAD_04926
CotAD_39497	protein-protein	CotAD_04934
CotAD_03891	protein-protein	CotAD_05004
CotAD_33505	protein-protein	CotAD_05004
CotAD_52786	protein-protein	CotAD_05004
CotAD_74937	protein-protein	CotAD_05004
Cotton_A_01339	protein-protein	CotAD_05004
CotAD_29572	protein-protein	CotAD_05040
CotAD_01753	protein-protein	CotAD_05061
CotAD_02093	protein-protein	CotAD_05061
CotAD_02641	protein-protein	CotAD_05061
CotAD_13612	protein-protein	CotAD_05061
CotAD_17169	protein-protein	CotAD_05061
CotAD_22975	protein-protein	CotAD_05061
CotAD_39689	protein-protein	CotAD_05061
CotAD_50099	protein-protein	CotAD_05061
CotAD_51518	protein-protein	CotAD_05061
CotAD_57171	protein-protein	CotAD_05061
CotAD_68452	protein-protein	CotAD_05061
CotAD_71070	protein-protein	CotAD_05072
CotAD_02093	protein-protein	CotAD_05074
CotAD_02641	protein-protein	CotAD_05074
CotAD_24562	protein-protein	CotAD_05074
CotAD_75293	protein-protein	CotAD_05108
Cotton_A_20172	protein-protein	CotAD_05151
CotAD_02093	protein-protein	CotAD_05166
CotAD_17169	protein-protein	CotAD_05166
CotAD_34117	protein-protein	CotAD_05166
CotAD_51518	protein-protein	CotAD_05166
CotAD_74267	protein-protein	CotAD_05166
CotAD_18482	protein-protein	CotAD_05179
CotAD_23167	protein-protein	CotAD_05179
CotAD_36444	protein-protein	CotAD_05179
CotAD_04408	protein-protein	CotAD_05283
CotAD_34117	protein-protein	CotAD_05283
CotAD_38156	protein-protein	CotAD_05283
CotAD_55874	protein-protein	CotAD_05283
CotAD_71070	protein-protein	CotAD_05283
Cotton_D_gene_10004397	protein-protein	CotAD_05283
CotAD_03891	protein-protein	CotAD_05304
CotAD_35000	protein-protein	CotAD_05304
CotAD_58038	protein-protein	CotAD_05317
CotAD_71070	protein-protein	CotAD_05317
CotAD_09050	protein-protein	CotAD_05320
CotAD_52747	protein-protein	CotAD_05326
CotAD_53269	protein-protein	CotAD_05357
CotAD_08632	protein-protein	CotAD_05386
CotAD_10786	protein-protein	CotAD_05386
CotAD_31504	protein-protein	CotAD_05386
CotAD_35508	protein-protein	CotAD_05386
CotAD_57692	protein-protein	CotAD_05386
CotAD_02151	protein-protein	CotAD_05388
CotAD_06235	protein-protein	CotAD_05389
CotAD_09050	protein-protein	CotAD_05396
CotAD_09050	protein-protein	CotAD_05408
CotAD_28758	protein-protein	CotAD_05425
CotAD_34117	protein-protein	CotAD_05425
CotAD_61841	protein-protein	CotAD_05425
CotAD_09050	protein-protein	CotAD_05429
CotAD_28837	protein-protein	CotAD_05429
CotAD_23656	protein-protein	CotAD_05440
CotAD_01749	protein-protein	CotAD_05458
CotAD_29324	protein-protein	CotAD_05462
CotAD_06986	protein-protein	CotAD_05532
CotAD_07293	protein-protein	CotAD_05532
CotAD_55874	protein-protein	CotAD_05532
CotAD_57101	protein-protein	CotAD_05532
CotAD_60390	protein-protein	CotAD_05535
CotAD_01246	protein-protein	CotAD_05544
CotAD_02271	protein-protein	CotAD_05544
CotAD_02679	protein-protein	CotAD_05544
CotAD_03766	protein-protein	CotAD_05544
CotAD_05627	protein-protein	CotAD_05544
CotAD_06225	protein-protein	CotAD_05544
CotAD_08851	protein-protein	CotAD_05544
CotAD_11508	protein-protein	CotAD_05544
CotAD_12415	protein-protein	CotAD_05544
CotAD_14066	protein-protein	CotAD_05544
CotAD_22068	protein-protein	CotAD_05544
CotAD_22918	protein-protein	CotAD_05544
CotAD_26361	protein-protein	CotAD_05544
CotAD_26729	protein-protein	CotAD_05544
CotAD_29552	protein-protein	CotAD_05544
CotAD_33928	protein-protein	CotAD_05544
CotAD_45400	protein-protein	CotAD_05544
CotAD_51784	protein-protein	CotAD_05544
CotAD_54105	protein-protein	CotAD_05544
CotAD_56362	protein-protein	CotAD_05544
CotAD_74788	protein-protein	CotAD_05544
CotAD_01774	protein-protein	CotAD_05549
CotAD_03818	protein-protein	CotAD_05549
CotAD_51615	protein-protein	CotAD_05549
CotAD_07433	protein-protein	CotAD_05602
CotAD_38333	protein-protein	CotAD_05602
CotAD_55909	protein-protein	CotAD_05602
CotAD_56197	protein-protein	CotAD_05602
CotAD_45380	protein-protein	CotAD_05609
TC233322	protein-protein	CotAD_05615
CotAD_28756	protein-protein	CotAD_05618
CotAD_09050	protein-protein	CotAD_05626
CotAD_67052	protein-protein	CotAD_05626
CotAD_13643	protein-protein	CotAD_05627
CotAD_25917	protein-protein	CotAD_05645
CotAD_27572	protein-protein	CotAD_05645
CotAD_14117	protein-protein	CotAD_05654
CotAD_18482	protein-protein	CotAD_05657
CotAD_06117	protein-protein	CotAD_05659
CotAD_13386	protein-protein	CotAD_05659
CotAD_21839	protein-protein	CotAD_05659
CotAD_26482	protein-protein	CotAD_05659
CotAD_29572	protein-protein	CotAD_05659
CotAD_33026	protein-protein	CotAD_05659
CotAD_34117	protein-protein	CotAD_05659
CotAD_36444	protein-protein	CotAD_05659
CotAD_41339	protein-protein	CotAD_05659
CotAD_60421	protein-protein	CotAD_05659
CotAD_61841	protein-protein	CotAD_05659
CotAD_75214	protein-protein	CotAD_05659
CotAD_61841	protein-protein	CotAD_05660
CotAD_34939	protein-protein	CotAD_05662
CotAD_54344	protein-protein	CotAD_05672
CotAD_18482	protein-protein	CotAD_05674
CotAD_28756	protein-protein	CotAD_05674
CotAD_03506	protein-protein	CotAD_05700
CotAD_14117	protein-protein	CotAD_05700
CotAD_37247	protein-protein	CotAD_05700
CotAD_09571	protein-protein	CotAD_05702
CotAD_29572	protein-protein	CotAD_05702
CotAD_48042	protein-protein	CotAD_05712
Cotton_A_31131	protein-protein	CotAD_05712
CotAD_12864	protein-protein	CotAD_05763
CotAD_57187	protein-protein	CotAD_05763
CotAD_18482	protein-protein	CotAD_05818
CotAD_28756	protein-protein	CotAD_05818
TC244603	protein-protein	CotAD_05818
CotAD_29572	protein-protein	CotAD_05827
CotAD_33914	protein-protein	CotAD_05830
CotAD_67052	protein-protein	CotAD_05848
CotAD_13471	protein-protein	CotAD_05876
CotAD_74984	protein-protein	CotAD_05876
CotAD_71070	protein-protein	CotAD_05907
CotAD_06026	protein-protein	CotAD_05926
Cotton_A_17602	protein-protein	CotAD_05938
CotAD_13466	protein-protein	CotAD_06015
CotAD_31218	protein-protein	CotAD_06015
CotAD_53765	protein-protein	CotAD_06015
CotAD_29572	protein-protein	CotAD_06017
CotAD_18479	protein-protein	CotAD_06021
CotAD_13452	protein-protein	CotAD_06028
CotAD_19158	protein-protein	CotAD_06028
CotAD_25917	protein-protein	CotAD_06029
CotAD_40383	protein-protein	CotAD_06029
CotAD_45289	protein-protein	CotAD_06029
CotAD_02664	protein-protein	CotAD_06040
CotAD_20948	protein-protein	CotAD_06040
CotAD_49092	protein-protein	CotAD_06040
CotAD_50400	protein-protein	CotAD_06040
CotAD_63944	protein-protein	CotAD_06040
CotAD_63982	protein-protein	CotAD_06040
CotAD_02484	protein-protein	CotAD_06041
CotAD_27296	protein-protein	CotAD_06045
CotAD_31843	protein-protein	CotAD_06045
CotAD_15228	protein-protein	CotAD_06058
CotAD_75174	protein-protein	CotAD_06058
CotAD_34939	protein-protein	CotAD_06090
CotAD_61841	protein-protein	CotAD_06091
CotAD_09571	protein-protein	CotAD_06096
CotAD_29572	protein-protein	CotAD_06096
CotAD_26791	protein-protein	CotAD_06107
CotAD_45432	protein-protein	CotAD_06107
CotAD_01008	protein-protein	CotAD_06117
CotAD_06599	protein-protein	CotAD_06117
CotAD_08379	protein-protein	CotAD_06117
CotAD_09564	protein-protein	CotAD_06117
CotAD_13472	protein-protein	CotAD_06117
CotAD_13473	protein-protein	CotAD_06117
CotAD_18960	protein-protein	CotAD_06117
CotAD_19462	protein-protein	CotAD_06117
CotAD_20875	protein-protein	CotAD_06117
CotAD_21254	protein-protein	CotAD_06117
CotAD_21813	protein-protein	CotAD_06117
CotAD_27091	protein-protein	CotAD_06117
CotAD_27990	protein-protein	CotAD_06117
CotAD_28130	protein-protein	CotAD_06117
CotAD_28556	protein-protein	CotAD_06117
CotAD_28896	protein-protein	CotAD_06117
CotAD_29975	protein-protein	CotAD_06117
CotAD_32548	protein-protein	CotAD_06117
CotAD_32856	protein-protein	CotAD_06117
CotAD_39702	protein-protein	CotAD_06117
CotAD_39779	protein-protein	CotAD_06117
CotAD_46008	protein-protein	CotAD_06117
CotAD_48212	protein-protein	CotAD_06117
CotAD_49868	protein-protein	CotAD_06117
CotAD_50546	protein-protein	CotAD_06117
CotAD_51184	protein-protein	CotAD_06117
CotAD_52386	protein-protein	CotAD_06117
CotAD_53331	protein-protein	CotAD_06117
CotAD_55993	protein-protein	CotAD_06117
CotAD_58070	protein-protein	CotAD_06117
CotAD_58619	protein-protein	CotAD_06117
CotAD_59039	protein-protein	CotAD_06117
CotAD_61841	protein-protein	CotAD_06117
CotAD_67133	protein-protein	CotAD_06117
CotAD_67367	protein-protein	CotAD_06117
CotAD_69755	protein-protein	CotAD_06117
CotAD_75214	protein-protein	CotAD_06117
CotAD_00646	protein-protein	CotAD_06135
CotAD_09050	protein-protein	CotAD_06135
CotAD_34939	protein-protein	CotAD_06135
CotAD_38815	protein-protein	CotAD_06135
CotAD_08980	protein-protein	CotAD_06139
Cotton_A_26233	protein-protein	CotAD_06141
CotAD_13357	protein-protein	CotAD_06167
CotAD_14113	protein-protein	CotAD_06167
CotAD_14117	protein-protein	CotAD_06167
CotAD_25917	protein-protein	CotAD_06167
CotAD_61595	protein-protein	CotAD_06167
CotAD_71070	protein-protein	CotAD_06167
Cotton_A_09671	protein-protein	CotAD_06167
TC238578	protein-protein	CotAD_06167
CotAD_38816	protein-protein	CotAD_06197
CotAD_73968	protein-protein	CotAD_06197
CotAD_76042	protein-protein	CotAD_06201
CotAD_28267	protein-protein	CotAD_06212
CotAD_29572	protein-protein	CotAD_06212
CotAD_01749	protein-protein	CotAD_06225
CotAD_07507	protein-protein	CotAD_06225
CotAD_13078	protein-protein	CotAD_06225
CotAD_55654	protein-protein	CotAD_06225
CotAD_67176	protein-protein	CotAD_06243
CotAD_31843	protein-protein	CotAD_06277
CotAD_28837	protein-protein	CotAD_06279
CotAD_02832	protein-protein	CotAD_06281
CotAD_06117	protein-protein	CotAD_06281
CotAD_13386	protein-protein	CotAD_06281
CotAD_21839	protein-protein	CotAD_06281
CotAD_26482	protein-protein	CotAD_06281
CotAD_29572	protein-protein	CotAD_06281
CotAD_34117	protein-protein	CotAD_06281
CotAD_41339	protein-protein	CotAD_06281
CotAD_60421	protein-protein	CotAD_06281
CotAD_75214	protein-protein	CotAD_06281
CotAD_03891	protein-protein	CotAD_06297
CotAD_06026	protein-protein	CotAD_06300
CotAD_00646	protein-protein	CotAD_06306
CotAD_00940	protein-protein	CotAD_06306
CotAD_02378	protein-protein	CotAD_06306
CotAD_19231	protein-protein	CotAD_06306
CotAD_33153	protein-protein	CotAD_06306
CotAD_33914	protein-protein	CotAD_06306
CotAD_36089	protein-protein	CotAD_06306
CotAD_42623	protein-protein	CotAD_06306
CotAD_48384	protein-protein	CotAD_06306
CotAD_01476	protein-protein	CotAD_06324
CotAD_05429	protein-protein	CotAD_06324
CotAD_13605	protein-protein	CotAD_06324
CotAD_55581	protein-protein	CotAD_06324
CotAD_58213	protein-protein	CotAD_06324
CotAD_67378	protein-protein	CotAD_06324
CotAD_69274	protein-protein	CotAD_06324
CotAD_37080	protein-protein	CotAD_06337
CotAD_01695	protein-protein	CotAD_06340
CotAD_07425	protein-protein	CotAD_06340
CotAD_11204	protein-protein	CotAD_06340
CotAD_13096	protein-protein	CotAD_06340
CotAD_13633	protein-protein	CotAD_06340
CotAD_14443	protein-protein	CotAD_06340
CotAD_14737	protein-protein	CotAD_06340
CotAD_16061	protein-protein	CotAD_06340
CotAD_17156	protein-protein	CotAD_06340
CotAD_17236	protein-protein	CotAD_06340
CotAD_17573	protein-protein	CotAD_06340
CotAD_18640	protein-protein	CotAD_06340
CotAD_19458	protein-protein	CotAD_06340
CotAD_21903	protein-protein	CotAD_06340
CotAD_25456	protein-protein	CotAD_06340
CotAD_26388	protein-protein	CotAD_06340
CotAD_26603	protein-protein	CotAD_06340
CotAD_29102	protein-protein	CotAD_06340
CotAD_29799	protein-protein	CotAD_06340
CotAD_31878	protein-protein	CotAD_06340
CotAD_31887	protein-protein	CotAD_06340
CotAD_33505	protein-protein	CotAD_06340
CotAD_34417	protein-protein	CotAD_06340
CotAD_34525	protein-protein	CotAD_06340
CotAD_35038	protein-protein	CotAD_06340
CotAD_35664	protein-protein	CotAD_06340
CotAD_38794	protein-protein	CotAD_06340
CotAD_41432	protein-protein	CotAD_06340
CotAD_42459	protein-protein	CotAD_06340
CotAD_44976	protein-protein	CotAD_06340
CotAD_45934	protein-protein	CotAD_06340
CotAD_48212	protein-protein	CotAD_06340
CotAD_49913	protein-protein	CotAD_06340
CotAD_51598	protein-protein	CotAD_06340
CotAD_53127	protein-protein	CotAD_06340
CotAD_54921	protein-protein	CotAD_06340
CotAD_56124	protein-protein	CotAD_06340
CotAD_57311	protein-protein	CotAD_06340
CotAD_59351	protein-protein	CotAD_06340
CotAD_61167	protein-protein	CotAD_06340
CotAD_66204	protein-protein	CotAD_06340
CotAD_68323	protein-protein	CotAD_06340
CotAD_69687	protein-protein	CotAD_06340
CotAD_69975	protein-protein	CotAD_06340
CotAD_72064	protein-protein	CotAD_06340
CotAD_74937	protein-protein	CotAD_06340
Cotton_A_01339	protein-protein	CotAD_06340
CotAD_11080	protein-protein	CotAD_06344
CotAD_52909	protein-protein	CotAD_06344
CotAD_13078	protein-protein	CotAD_06353
CotAD_58386	protein-protein	CotAD_06353
CotAD_09050	protein-protein	CotAD_06382
CotAD_29570	protein-protein	CotAD_06382
CotAD_75293	protein-protein	CotAD_06382
Cotton_A_01339	protein-protein	CotAD_06397
CotAD_16059	protein-protein	CotAD_06407
CotAD_09238	protein-protein	CotAD_06433
Cotton_A_11375	protein-protein	CotAD_06433
CotAD_13386	protein-protein	CotAD_06476
CotAD_26482	protein-protein	CotAD_06476
CotAD_61841	protein-protein	CotAD_06476
CotAD_19088	protein-protein	CotAD_06535
CotAD_00033	protein-protein	CotAD_06544
CotAD_00321	protein-protein	CotAD_06544
CotAD_00351	protein-protein	CotAD_06544
CotAD_00450	protein-protein	CotAD_06544
CotAD_01699	protein-protein	CotAD_06544
CotAD_01860	protein-protein	CotAD_06544
CotAD_05416	protein-protein	CotAD_06544
CotAD_05848	protein-protein	CotAD_06544
CotAD_09716	protein-protein	CotAD_06544
CotAD_09803	protein-protein	CotAD_06544
CotAD_11418	protein-protein	CotAD_06544
CotAD_12884	protein-protein	CotAD_06544
CotAD_13277	protein-protein	CotAD_06544
CotAD_16581	protein-protein	CotAD_06544
CotAD_16960	protein-protein	CotAD_06544
CotAD_18763	protein-protein	CotAD_06544
CotAD_23013	protein-protein	CotAD_06544
CotAD_23770	protein-protein	CotAD_06544
CotAD_27488	protein-protein	CotAD_06544
CotAD_52949	protein-protein	CotAD_06544
CotAD_54599	protein-protein	CotAD_06544
CotAD_66254	protein-protein	CotAD_06544
CotAD_67052	protein-protein	CotAD_06544
CotAD_69242	protein-protein	CotAD_06544
CotAD_69473	protein-protein	CotAD_06544
CotAD_69542	protein-protein	CotAD_06544
CotAD_72619	protein-protein	CotAD_06544
CotAD_73363	protein-protein	CotAD_06544
CotAD_34117	protein-protein	CotAD_06599
CotAD_34611	protein-protein	CotAD_06605
CotAD_71289	protein-protein	CotAD_06605
CotAD_13357	protein-protein	CotAD_06616
CotAD_55874	protein-protein	CotAD_06616
CotAD_09571	protein-protein	CotAD_06648
CotAD_29572	protein-protein	CotAD_06648
CotAD_15381	protein-protein	CotAD_06663
CotAD_38156	protein-protein	CotAD_06663
CotAD_58038	protein-protein	CotAD_06663
CotAD_62197	protein-protein	CotAD_06663
CotAD_50203	protein-protein	CotAD_06669
CotAD_09571	protein-protein	CotAD_06679
CotAD_18701	protein-protein	CotAD_06679
CotAD_29572	protein-protein	CotAD_06679
CotAD_37111	protein-protein	CotAD_06689
CotAD_69274	protein-protein	CotAD_06717
CotAD_00206	protein-protein	CotAD_06744
CotAD_00427	protein-protein	CotAD_06744
CotAD_01625	protein-protein	CotAD_06744
CotAD_05720	protein-protein	CotAD_06744
CotAD_06669	protein-protein	CotAD_06744
CotAD_08201	protein-protein	CotAD_06744
CotAD_13077	protein-protein	CotAD_06744
CotAD_15197	protein-protein	CotAD_06744
CotAD_16007	protein-protein	CotAD_06744
CotAD_20104	protein-protein	CotAD_06744
CotAD_20771	protein-protein	CotAD_06744
CotAD_22917	protein-protein	CotAD_06744
CotAD_22973	protein-protein	CotAD_06744
CotAD_23741	protein-protein	CotAD_06744
CotAD_25197	protein-protein	CotAD_06744
CotAD_26790	protein-protein	CotAD_06744
CotAD_40764	protein-protein	CotAD_06744
CotAD_45347	protein-protein	CotAD_06744
CotAD_46609	protein-protein	CotAD_06744
CotAD_49985	protein-protein	CotAD_06744
CotAD_50203	protein-protein	CotAD_06744
CotAD_59263	protein-protein	CotAD_06744
CotAD_60563	protein-protein	CotAD_06744
CotAD_62519	protein-protein	CotAD_06744
CotAD_64017	protein-protein	CotAD_06744
CotAD_65997	protein-protein	CotAD_06744
CotAD_62951	protein-protein	CotAD_06789
CotAD_33543	protein-protein	CotAD_06808
Cotton_A_38233	protein-protein	CotAD_06808
EV482881	protein-protein	CotAD_06808
CotAD_24101	protein-protein	CotAD_06810
CotAD_64512	protein-protein	CotAD_06810
CotAD_02720	protein-protein	CotAD_06825
CotAD_04032	protein-protein	CotAD_06825
CotAD_10812	protein-protein	CotAD_06825
CotAD_14019	protein-protein	CotAD_06825
CotAD_16114	protein-protein	CotAD_06825
CotAD_24042	protein-protein	CotAD_06825
CotAD_24213	protein-protein	CotAD_06825
CotAD_26548	protein-protein	CotAD_06825
CotAD_30136	protein-protein	CotAD_06825
CotAD_44297	protein-protein	CotAD_06825
CotAD_47096	protein-protein	CotAD_06825
CotAD_50363	protein-protein	CotAD_06825
CotAD_54702	protein-protein	CotAD_06825
CotAD_57763	protein-protein	CotAD_06825
CotAD_57854	protein-protein	CotAD_06825
CotAD_58262	protein-protein	CotAD_06825
CotAD_60128	protein-protein	CotAD_06825
CotAD_61210	protein-protein	CotAD_06825
CotAD_63507	protein-protein	CotAD_06825
TC256865	protein-protein	CotAD_06825
CotAD_00576	protein-protein	CotAD_06841
CotAD_01460	protein-protein	CotAD_06841
CotAD_03716	protein-protein	CotAD_06841
CotAD_08379	protein-protein	CotAD_06841
CotAD_09090	protein-protein	CotAD_06841
CotAD_11928	protein-protein	CotAD_06841
CotAD_30432	protein-protein	CotAD_06841
CotAD_34611	protein-protein	CotAD_06841
CotAD_52002	protein-protein	CotAD_06841
CotAD_53919	protein-protein	CotAD_06841
CotAD_57172	protein-protein	CotAD_06841
CotAD_71289	protein-protein	CotAD_06841
CotAD_61841	protein-protein	CotAD_06880
TC244603	protein-protein	CotAD_06912
CotAD_25917	protein-protein	CotAD_06915
CotAD_38156	protein-protein	CotAD_06915
CotAD_63045	protein-protein	CotAD_06915
Cotton_A_26233	protein-protein	CotAD_06924
CotAD_42623	protein-protein	CotAD_06933
CotAD_01753	protein-protein	CotAD_06964
CotAD_02093	protein-protein	CotAD_06964
CotAD_02641	protein-protein	CotAD_06964
CotAD_02752	protein-protein	CotAD_06964
CotAD_03786	protein-protein	CotAD_06964
CotAD_13849	protein-protein	CotAD_06964
CotAD_25917	protein-protein	CotAD_06964
CotAD_34117	protein-protein	CotAD_06964
CotAD_37696	protein-protein	CotAD_06964
CotAD_39689	protein-protein	CotAD_06964
CotAD_49922	protein-protein	CotAD_06964
CotAD_50099	protein-protein	CotAD_06964
CotAD_51518	protein-protein	CotAD_06964
CotAD_51648	protein-protein	CotAD_06964
CotAD_55874	protein-protein	CotAD_06964
CotAD_57171	protein-protein	CotAD_06964
CotAD_68452	protein-protein	CotAD_06964
CotAD_08977	protein-protein	CotAD_06986
CotAD_30985	protein-protein	CotAD_07013
CotAD_38217	protein-protein	CotAD_07013
CotAD_61257	protein-protein	CotAD_07013
CotAD_70201	protein-protein	CotAD_07024
CotAD_03891	protein-protein	CotAD_07034
CotAD_52786	protein-protein	CotAD_07034
CotAD_64136	protein-protein	CotAD_07092
CotAD_33026	protein-protein	CotAD_07112
CotAD_01588	protein-protein	CotAD_07129
CotAD_09246	protein-protein	CotAD_07129
CotAD_26296	protein-protein	CotAD_07129
CotAD_28168	protein-protein	CotAD_07129
CotAD_35391	protein-protein	CotAD_07129
CotAD_35821	protein-protein	CotAD_07129
CotAD_44511	protein-protein	CotAD_07129
CotAD_45867	protein-protein	CotAD_07129
CotAD_57082	protein-protein	CotAD_07129
CotAD_60251	protein-protein	CotAD_07129
CotAD_75299	protein-protein	CotAD_07129
CotAD_23731	protein-protein	CotAD_07200
CotAD_25917	protein-protein	CotAD_07200
CotAD_34611	protein-protein	CotAD_07200
CotAD_58038	protein-protein	CotAD_07200
CotAD_59168	protein-protein	CotAD_07200
CotAD_71289	protein-protein	CotAD_07200
CotAD_17535	protein-protein	CotAD_07237
CotAD_60421	protein-protein	CotAD_07237
CotAD_08977	protein-protein	CotAD_07293
Cotton_A_09671	protein-protein	CotAD_07295
CotAD_34117	protein-protein	CotAD_07328
CotAD_60421	protein-protein	CotAD_07350
CotAD_28756	protein-protein	CotAD_07362
Cotton_A_17602	protein-protein	CotAD_07362
CotAD_28213	protein-protein	CotAD_07388
CotAD_59168	protein-protein	CotAD_07396
CotAD_71289	protein-protein	CotAD_07396
CotAD_67761	protein-protein	CotAD_07397
CotAD_16059	protein-protein	CotAD_07401
CotAD_09571	protein-protein	CotAD_07416
CotAD_29572	protein-protein	CotAD_07416
CotAD_30985	protein-protein	CotAD_07416
CotAD_34316	protein-protein	CotAD_07416
CotAD_38217	protein-protein	CotAD_07416
CotAD_61257	protein-protein	CotAD_07416
CotAD_03891	protein-protein	CotAD_07425
CotAD_12864	protein-protein	CotAD_07431
CotAD_57187	protein-protein	CotAD_07431
CotAD_12864	protein-protein	CotAD_07432
CotAD_57187	protein-protein	CotAD_07432
CotAD_00154	protein-protein	CotAD_07433
CotAD_01288	protein-protein	CotAD_07433
CotAD_11798	protein-protein	CotAD_07433
CotAD_13886	protein-protein	CotAD_07433
CotAD_39539	protein-protein	CotAD_07433
CotAD_74785	protein-protein	CotAD_07437
CotAD_00096	protein-protein	CotAD_07442
CotAD_14675	protein-protein	CotAD_07442
CotAD_19085	protein-protein	CotAD_07442
CotAD_27184	protein-protein	CotAD_07442
CotAD_40664	protein-protein	CotAD_07442
CotAD_40888	protein-protein	CotAD_07442
CotAD_45447	protein-protein	CotAD_07442
CotAD_48585	protein-protein	CotAD_07442
CotAD_53765	protein-protein	CotAD_07442
CotAD_68885	protein-protein	CotAD_07442
CotAD_74179	protein-protein	CotAD_07442
Cotton_A_38233	protein-protein	CotAD_07442
EV482881	protein-protein	CotAD_07442
CotAD_55265	protein-protein	CotAD_07449
CotAD_69436	protein-protein	CotAD_07473
CotAD_52747	protein-protein	CotAD_07479
CotAD_15912	protein-protein	CotAD_07507
CotAD_62175	protein-protein	CotAD_07507
CotAD_02679	protein-protein	CotAD_07508
CotAD_03755	protein-protein	CotAD_07508
CotAD_06225	protein-protein	CotAD_07508
CotAD_14066	protein-protein	CotAD_07508
CotAD_29032	protein-protein	CotAD_07508
CotAD_29975	protein-protein	CotAD_07508
CotAD_31506	protein-protein	CotAD_07508
CotAD_37247	protein-protein	CotAD_07508
CotAD_41421	protein-protein	CotAD_07508
CotAD_42259	protein-protein	CotAD_07508
CotAD_42704	protein-protein	CotAD_07508
CotAD_45400	protein-protein	CotAD_07508
CotAD_51747	protein-protein	CotAD_07508
CotAD_54915	protein-protein	CotAD_07508
CotAD_56057	protein-protein	CotAD_07508
CotAD_58227	protein-protein	CotAD_07508
CotAD_60847	protein-protein	CotAD_07508
CotAD_61210	protein-protein	CotAD_07508
CotAD_61733	protein-protein	CotAD_07508
CotAD_62175	protein-protein	CotAD_07508
CotAD_63136	protein-protein	CotAD_07508
CotAD_69170	protein-protein	CotAD_07508
CotAD_73771	protein-protein	CotAD_07508
CotAD_74788	protein-protein	CotAD_07508
CotAD_02832	protein-protein	CotAD_07521
CotAD_06117	protein-protein	CotAD_07521
CotAD_10936	protein-protein	CotAD_07521
CotAD_12449	protein-protein	CotAD_07521
CotAD_13021	protein-protein	CotAD_07521
CotAD_13386	protein-protein	CotAD_07521
CotAD_21839	protein-protein	CotAD_07521
CotAD_22992	protein-protein	CotAD_07521
CotAD_26482	protein-protein	CotAD_07521
CotAD_29572	protein-protein	CotAD_07521
CotAD_33026	protein-protein	CotAD_07521
CotAD_34117	protein-protein	CotAD_07521
CotAD_41339	protein-protein	CotAD_07521
CotAD_48097	protein-protein	CotAD_07521
CotAD_60421	protein-protein	CotAD_07521
CotAD_61841	protein-protein	CotAD_07521
CotAD_61552	protein-protein	CotAD_07522
CotAD_62519	protein-protein	CotAD_07522
CotAD_66444	protein-protein	CotAD_07522
CotAD_30985	protein-protein	CotAD_07560
CotAD_38217	protein-protein	CotAD_07560
CotAD_61257	protein-protein	CotAD_07560
CotAD_13471	protein-protein	CotAD_07574
CotAD_24094	protein-protein	CotAD_07574
CotAD_40432	protein-protein	CotAD_07574
CotAD_57941	protein-protein	CotAD_07574
CotAD_74984	protein-protein	CotAD_07574
Cotton_A_10525	protein-protein	CotAD_07574
Cotton_A_20172	protein-protein	CotAD_07574
CotAD_50156	protein-protein	CotAD_07583
CotAD_10606	protein-protein	CotAD_07584
CotAD_17535	protein-protein	CotAD_07584
CotAD_34611	protein-protein	CotAD_07607
CotAD_69436	protein-protein	CotAD_07607
CotAD_71289	protein-protein	CotAD_07607
Cotton_A_20172	protein-protein	CotAD_07607
CotAD_18081	protein-protein	CotAD_07637
CotAD_03891	protein-protein	CotAD_07638
CotAD_33505	protein-protein	CotAD_07638
CotAD_61841	protein-protein	CotAD_07638
Cotton_A_01339	protein-protein	CotAD_07638
EV482881	protein-protein	CotAD_07658
Cotton_A_25396	protein-protein	CotAD_07785
CotAD_09571	protein-protein	CotAD_07787
CotAD_29572	protein-protein	CotAD_07787
CotAD_03506	protein-protein	CotAD_07795
CotAD_14113	protein-protein	CotAD_07795
CotAD_14117	protein-protein	CotAD_07795
CotAD_00220	protein-protein	CotAD_07824
CotAD_07011	protein-protein	CotAD_07824
CotAD_15125	protein-protein	CotAD_07824
CotAD_41089	protein-protein	CotAD_07824
CotAD_47100	protein-protein	CotAD_07824
CotAD_57931	protein-protein	CotAD_07824
CotAD_70450	protein-protein	CotAD_07824
Cotton_A_09120	protein-protein	CotAD_07829
CotAD_38217	protein-protein	CotAD_07841
CotAD_09339	protein-protein	CotAD_07844
CotAD_24809	protein-protein	CotAD_07844
CotAD_53330	protein-protein	CotAD_07844
CotAD_71920	protein-protein	CotAD_07844
CotAD_10763	protein-protein	CotAD_07865
CotAD_60251	protein-protein	CotAD_07865
Cotton_D_gene_10004397	protein-protein	CotAD_07884
CotAD_16114	protein-protein	CotAD_07900
CotAD_50099	protein-protein	CotAD_07903
Cotton_A_26233	protein-protein	CotAD_07903
CotAD_38217	protein-protein	CotAD_07943
CotAD_12812	protein-protein	CotAD_07982
CotAD_13277	protein-protein	CotAD_07982
CotAD_13494	protein-protein	CotAD_07982
CotAD_22035	protein-protein	CotAD_07982
CotAD_22747	protein-protein	CotAD_07982
CotAD_34316	protein-protein	CotAD_07982
CotAD_41879	protein-protein	CotAD_07982
CotAD_51999	protein-protein	CotAD_07982
CotAD_65011	protein-protein	CotAD_07982
CotAD_69361	protein-protein	CotAD_07982
CotAD_73030	protein-protein	CotAD_07982
CotAD_75075	protein-protein	CotAD_07982
CotAD_76239	protein-protein	CotAD_07986
CotAD_19813	protein-protein	CotAD_08013
CotAD_02006	protein-protein	CotAD_08025
CotAD_06155	protein-protein	CotAD_08025
CotAD_09799	protein-protein	CotAD_08025
CotAD_11579	protein-protein	CotAD_08025
CotAD_13078	protein-protein	CotAD_08025
CotAD_16223	protein-protein	CotAD_08025
CotAD_18889	protein-protein	CotAD_08025
CotAD_26716	protein-protein	CotAD_08025
CotAD_30550	protein-protein	CotAD_08025
CotAD_32848	protein-protein	CotAD_08025
CotAD_33121	protein-protein	CotAD_08025
CotAD_39072	protein-protein	CotAD_08025
CotAD_43376	protein-protein	CotAD_08025
CotAD_45241	protein-protein	CotAD_08025
CotAD_58837	protein-protein	CotAD_08025
CotAD_60342	protein-protein	CotAD_08039
CotAD_71070	protein-protein	CotAD_08078
CotAD_24094	protein-protein	CotAD_08093
CotAD_38816	protein-protein	CotAD_08093
CotAD_63285	protein-protein	CotAD_08093
CotAD_73968	protein-protein	CotAD_08093
Cotton_A_10525	protein-protein	CotAD_08093
CotAD_04805	protein-protein	CotAD_08098
CotAD_59374	protein-protein	CotAD_08098
CotAD_45447	protein-protein	CotAD_08123
CotAD_16114	protein-protein	CotAD_08215
CotAD_13471	protein-protein	CotAD_08222
CotAD_74984	protein-protein	CotAD_08222
Cotton_A_20172	protein-protein	CotAD_08222
CotAD_02121	protein-protein	CotAD_08285
CotAD_36462	protein-protein	CotAD_08285
CotAD_55654	protein-protein	CotAD_08285
CotAD_33543	protein-protein	CotAD_08325
CotAD_53787	protein-protein	CotAD_08325
CotAD_42623	protein-protein	CotAD_08347
CotAD_13357	protein-protein	CotAD_08379
CotAD_19537	protein-protein	CotAD_08379
CotAD_23731	protein-protein	CotAD_08379
CotAD_29572	protein-protein	CotAD_08379
[truncated: 14,188 more rows]
