# Supplementary material for: Integrative transcriptome, proteome, phosphoproteome and genetic mapping reveals new aspects in a fiberless mutant of cotton
Source: Sci Rep. 2016 Apr 14;6:24485. doi: 10.1038/srep24485 (PMC4830928; doi:10.1038/srep24485)
Supplement: Supplementary Table S4 [file srep24485-s5.xls]

## Sheet: All-S
Supplementary Table S5. Serine phosphorylation motifs distribution between the phosphorylated protein.
Serine localized phosphopeptide output. Resulting output from http://motif-x.med.harvard.edu/. Parameters were central residue "s", width=13, occurrences =20, significance=0.000001, and an uploaded background file as described in the results.
	Parameters for this run:
	Job Name = phosphoprotein
	fgtype = 'prealigned'
	fgcentralres = 'S'
	width = '13'
	occurrences = '20'
	significance = '0.000001'
	bgdb = 'uploaded'
	bgfile = 'all-16477-phosphoproteins.fasta'
	bgtype = 'fasta'
	bgcentralres = 'S'
	Job started Thu Jul 2 02:55:38 2015
	Motifs Found	Motif Logo			#	Motif	Motif	Foreground	Foreground	Background	Background	Fold
	#						Score	Matches	Size	Matches	Size	Increase
	1				1	......SP.....	16	524	1923	39849	665875	4.55
	2				2	......SD.E...	32	143	1399	3930	626026	16.28
	3				3	......SDSD...	44.63	37	1256	601	622096	30.49
	4				4	......SDDD...	41.26	36	1219	574	621495	31.98
	5				5	.....DSD.....	32	67	1183	2316	620921	15.18
	6				6	......S.DS...	27.04	56	1116	3763	618605	8.25
	7				7	...R..S.SP...	38.05	24	1060	685	614842	20.32
	8				8	......SE.E...	28.62	59	1036	4581	614157	7.64
	9				9	...S.DS......	30.95	42	977	3282	609576	7.98
	10				10	......S..DD..	28.38	44	935	2970	606294	9.61
	11				11	......S..DE..	25.91	34	891	2884	603324	7.98
	12				12	......S....XX	32	41	857	5	600440	5745.17
	13				13	......SEE....	22.88	29	816	2942	600435	7.25
	14				14	...R..S......	14.02	107	787	36206	597493	2.24
	15				15	......SD.....	14.33	86	680	27870	561287	2.55
	16				16	......S.DE...	22.67	27	594	2341	533417	10.36
	17				17	......S.SP...	23.5	35	567	4271	531076	7.68
	18				18	......SE.....	10.63	71	532	29643	526805	2.37
	19				19	...S..S......	10.21	104	461	58624	497162	1.91
	20				20	......S..S...	8.65	78	357	47972	438538	2
	21				21	....S.S......	10.12	69	279	42810	390566	2.26
	22				22	......S...S..	9.72	55	210	36903	347756	2.47
	23				23	......S.D....	8.49	28	155	15438	310853	3.64
	Raw sequence data (motifs followed by their matching peptides):
	......SP.....
	SDDESLSPXXXXX
	TDSVPASPXXXXX
	TPRGSASPXXXXX
	TDRSPASPXXXXX
	SSPASPSPXXXXX
	TDPVPASPXXXXX
	LKTPENSPXXXXX
	LKTPEHSPXXXXX
	LGLAAQSPXXXXX
	TANNIASPXXXXX
	NTSSPASPSPXXX
	GGAGNASPRTXXX
	LENGALSPSTXXX
	SGDQSISPRQKXX
	VSGTDRSPASPXX
	VSYDDGSPDSGRX
	SSPGSGSPPVSPR
	SPDQPSSPHLQRX
	SDDPNLSPPAPPP
	ERYGSQSPAAEEX
	IQSDPGSPEPRQD
	KSSPPFSPSASPS
	DGTCPGSPKVSPF
	SDDPNSSPPAPPP
	SDDPNSSPPSPPP
	RSRGSISPPPPPL
	RRRGSISPPPPPL
	ARDDSFSPEQKPR
	RHVSSPSPSPSPY
	EPRAGPSPCVSPT
	RRERSYSPPYSRG
	QRDRSISPIVSRD
	PNSSPPSPPPPRR
	GSDYSGSPRGRSR
	LQEIPRSPPASPD
	EPNSSPSPPPSSS
	PNSSSPSPPPPRR
	LPPPIQSPETSPE
	KRRSSISPPPPPL
	RGSPLGSPTTSKP
	ASSHSRSPDISPS
	RRSVSRSPVASRN
	YADSRGSPLGSPT
	KRRNSISPPPPPF
	EPCAGPSPCVSPT
	PKLDGVSPPSSPP
	VNTPPQSPGRSRS
	SWSPASSPKSSPF
	SPRHVSSPSPSPS
	SILGPESPEAEPS
	SISVPNSPQSSKS
	SPRRSRSPPPARE
	SPRHVSSPSPSPY
	IHDPVPSPSVSGS
	ADSRSPSPQNSDV
	KVNANNSPRSSPD
	EGFESWSPDNSPN
	NVSCPVSPIGSPL
	PKRHRGSPSPSRG
	FRSVSRSPEARRR
	QIQSEQSPVQSPS
	TPVDSDSPKHSRE
	AVSPSVSPEAPSR
	QVDSPESPKPNEE
	DVDNVESPKSDPD
	DDDNHASPRRSES
	RELDAVSPSVSPE
	TMSKSLSPWRSQR
	HEPCRLSPEASPR
	SLSLPNSPVSGPT
	REDSDLSPPSRRP
	VSSPSPSPSPYSD
	LRDPSASPPSWHS
	PDSPFASPEKSTE
	VLDSEASPALSPE
	PPRPKVSPPPKPI
	SGGVPRSPSPPPG
	IADAAGSPSGSLE
	FDEGDGSPAAVPD
	PPRPKASPPPKPI
	EHALPDSPFASPE
	VNSSLGSPEVNRE
	YKRDRGSPEYGQI
	SQSQEVSPRTSGR
	VFSISGSPPRPKN
	NSSPNGSPRRVDK
	SKSDGASPIDSPQ
	GMEGSPSPLAPPK
	TMSKSISPWRSQR
	RRRHTQSPEPDMP
	ITSLPVSPCSSPL
	PKLEGFSPPSSPP
	SILGPESPETEPS
	RPEGARSPSPEPI
	SWSPDNSPNRSSE
	SREKSNSPNLSPL
	EQSPVQSPSGSRK
	DDDKVESPVARDD
	KSTDVASPTPSGT
	ARDDSFSPEWKSR
	LHDPLPSPSVSGS
	SEDMEESPRHKER
	SPRIPGSPPVALP
	DDDGSLSPRGRSF
	SGSPPVSPRAESC
	REDSDLSPPCRRP
	PKRHKGSPSPSQG
	ASESDGSPDYRRR
	FRHHIGSPVASSP
	KREPNSSPSPPPS
	WSHRNFSPHDSPP
	IESDEDSPPRKAP
	RFLAPGSPSSSVP
	PISPAVSPQPFGP
	SSFGERSPTVSHD
	GSDYSASPRGRNR
	SPQEGGSPSSRDR
	ISEGEESPQPQHS
	SSVPIGSPQRPDL
	PDQTPQSPEHPQR
	KKKVPGSPDDSSE
	AKRAFDSPPPSNE
	VPKASGSPPVPVM
	FRRERGSPDYGRG
	DDCSDTSPVPSPK
	SSDEENSPPCVKS
	SPSAPHSPHLSGL
	VERGEFSPCGTPT
	RHRGSPSPSRGRK
	IHDGNLSPQADQS
	QSSEGSSPGESPK
	TRNDTPSPEPGLR
	SESRQPSPDQDPL
	EGSEEGSPPRASA
	QSSAANSPPRRGS
	PISPAVSPQPIGP
	YRRASRSPEADTN
	SDSPPLSPSQENG
	GSSPGESPKSGAR
	VRRRSPSPIRRKS
	RQRVVDSPSSPPE
	SVKIAISPPTSPS
	EGARSPSPEPIYD
	LPPAMSSPEASPE
	DISEGESPLPSKK
	SPPQPPSPVREGS
	WQRVVDSPSSPPE
	KPRQIGSPISPQK
	RGRSPLSPPRRLR
	MNSRAASPVLSET
	NRDASLSPPAPVA
	SPTQAPSPMKSDP
	DFPRTPSPVYSQS
	DDENHASPRRSES
	EASPALSPEVGLE
	DDDKVESPVTRDD
	REARSLSPTPSNV
	VPDRLQSPESESQ
	PYQKLGSPELNPL
	SNLDVGSPERVHT
	PRERSQSPDHEAD
	YRGGSRSPPYEDT
	AVTETQSPVRSER
	FSAESLSPRYSDQ
	SDEGDGSPAAVHD
	NMSRSVSPDESAK
	SPSPSPSPYSDNA
	SPVRGRSPLSPPR
	ALSSRASPSLSPS
	APPRPPSPVREGS
	LPEYNLSPFGSPR
	VSLPSESPKNRQP
	VPHRPASPQGPSP
	RAESCSSPPVSPM
	RGNYSVSPDRRHE
	VSSPSPSPYSDNA
	AGLLSDSPPTSPL
	IPANPPSPVPEGS
	AETPLPSPRLSSS
	VRNDTPSPEPLAN
	SRSPLNSPSRKAP
	ESDGELSPKKVGY
	FSTPPSSPVVGRE
	SPEAENSPSLSKG
	NLSPFGSPRRNSE
	VRNDTPSPEPLVN
	PRRFPGSPVDLSP
	GRAPSHSPYGRER
	NQIEGGSPSYLPG
	PLPDSISPESSAV
	DDDSDKSPKVSSR
	MSSPEASPERHIE
	ALSSPRSPHPDSP
	PKSHRGSPLPPRG
	GAANPPSPDGSSD
	APVGSASPRVRHS
	GVPRSPSPPPGKA
	VRNGTPSPEPLVN
	EMGVEGSPSPLAP
	RGNYSVSPGRRHE
	AGGPGLSPPDSDY
	RNVEPISPMSSRV
	AKRAFDSPPGSNE
	LSARSSSPPVSAE
	EDRRLSSPYGSSP
	KASTGGSPQVPSP
	EMGMEGSPSPLAP
	FASGTGSPNYRKD
	KNQIQYSPETPPM
	DRLRSVSPTPKRG
	VKARSVSPVKSYR
	SRQRTESPFSFPR
	TLREEGSPMSGSL
	GSEEGSSPRASVS
	PLPKSPSPPPPIP
	PSPAPASPSSSSA
	ADQISNSPEIKEP
	VHSILPSPTVSAS
	SDNEARSPGAAPQ
	YGRERISPENGRG
	DPNSDISPPRRQR
	KMCQVDSPESPKP
	VETALPSPRLSSS
	EEVEPESPKTRVD
	SSDEEMSPRQLNR
	HYSRSVSPQDGHY
	VRIASRSPSPGGT
	YSEGSDSPPGKSA
	RELDLGSPVSPLR
	GPSPCVSPTVRDK
	PARDERSPQERRS
	GRYMAFSPSPSAP
	PFDSEFSPGSREM
	IDVQDQSPEERQD
	DKVPGLSPPPNKS
	MNSRASSPVLSEK
	MNSRASSPVLSET
	EADAGGSPSLVAR
	VETVSGSPSRAKN
	TPDRQRSPAISED
	SPSSFGSPRAAMI
	CSSPPVSPMAQSL
	SGGQLGSPGNRGG
	GYSRVDSPDHVEE
	QRSSSLSPGGQRM
	VRNDTPSPEALVN
	DNETSLSPKPRKK
	ILDINASPPSDGD
	SLDRPRSPGLWTS
	RHVSSPSPSPYSD
	SPRRRRSPSYGHG
	DYSPRYSPHGGRS
	DGSDVVSPRNNNT
	LSPPSPSPSSPSK
	RHKGSPSPSQGRK
	NLQEKGSPSPREG
	AVSAPASPTHRHF
	VPREDRSPIYNDD
	LSPLPKSPSPPPP
	GASPIDSPQRNTP
	PRGRSRSPDADAG
	RSTGFSSPDSAPP
	RLSPEASPRSHMT
	SDTNLPSPTPNQN
	SNSPNLSPLRGTP
	SKSMSISPWRTHS
	VHSYPNSPYLDVE
	TSHLSWSPESGDS
	DSDEGYSPNSKLN
	RIDGSLSPASLDS
	GRGSSRSPYRKER
	VDTSSLSPVPYVF
	PSRYSRSPSAEWI
	GRSYSRSPDMVRT
	LPVSQGSPSSLPF
	PPGVVVSPPRPRG
	RSSRSMSPPKDDV
	RSSFGHSPPPILP
	PRSPPASPDNGFV
	EKDAVPSPLSEDM
	KMCQVDSPGSSGL
	DSDEGHSPNSKLN
	DTSPVPSPKRRKF
	SSFGERSPTVTHD
	SVLWLDSPPRSRI
	VKGKVGSPYAEDS
	QLDSICSPVGRRS
	GVEGSPSPLAPSN
	KSQLEQSPQRPEQ
	QAELVSSPLASPS
	DGSKQQSPGADND
	TDTYDGSPCGKTL
	GITQTGSPICTDE
	HEEGELSPKSDEL
	LPREDRSPIYDDD
	NRHRSESPGDENP
	SHIAVDSPRVGRR
	IAESGGSPRADTT
	KGSEPNSPITPLI
	RLADSRSPSPQNS
	CSSRVLSPFREES
	FLLETGSPRSPQN
	QEKGSPSPREGKG
	RSLTPISPAVSPQ
	KLSQQLSPTQAPS
	MNSRASSPVLSEA
	IASRSPSPGGTSK
	HSFRLESPEAENS
	LIAPPGSPFHKNG
	IQSPETSPERVGD
	YGGEAESPVNERY
	GCIASRSPSPGGT
	GPSPCVSPTVMET
	QSFDHGSPSSLDT
	SDDNLHSPLISRQ
	RLSSSPSPTAVTT
	YMAFSPSPSAPHS
	AVEPDDSPRHTNE
	VDQVNYSPMPASE
	SVRDNNSPVDVEY
	TLTKSPSPSVSSA
	YRRRRRSPSYEAY
	EDRSDFSPESGIL
	ISPRFLSPIGTPM
	GYGKTVSPQPGYP
	AKDPLQSPGSASG
	ENGRGSSPGSMPE
	XXMRRYSPQYYSP
	LPKDDRSPIYDEE
	ERPASNSPVKARS
	SPVRRRSPSPIRR
	DRECAESPSCSNV
	PGVVVSSPRPRGR
	TASVPNSPVKTSP
	HSVDDNSPELRKL
	SVNAPNSPRFRSN
	GGKRNHSPIREGS
	GSPVDLSPPRRNI
	NFSPHDSPPMPWM
	YRRRRRSPSYDVY
	SSEDDDSPLARHV
	PQTPPYSPKSLKH
	FATPPSSPVHFQD
	LGDMEMSPEWNYK
	DAGSSDSPDDSSL
	PQQFGLSPTPSIG
	NVRYSSSPEATSM
	AGIQNDSPTTTPT
	GRGHSKSPPYRGR
	LEQGNPSPVGEAG
	NLVAVDSPRVEHE
	PVSPIGSPLLHSR
	RGRRSYSPNSLDA
	ASPQGPSPRVASP
	GSPVDLSPPHRNI
	EVPEADSPPAPSQ
	SDEEAASPKKIQK
	RPTQMVSPISPQK
	SGGQLGSPGIRSG
	YSPQYYSPPRRGY
	IWENTPSPPRNDG
	GFYLHPSPMSTPR
	PEIKEPSPKVPKL
	LVARAPSPCLTPI
	PASNLGSPGNNLT
	PHQFRLSPTPSIG
	KKVATESPESKSK
	HSIDDNSPELRKL
	KSVGNQSPSATVR
	ASQPQPSPRQQVS
	DGNHVESPISTRN
	VVDSPSSPPEESL
	GEKVGGSPMDAAP
	YAVFQLSPKRSRC
	QMVSPISPQKFGS
	KHNIDSSPDNSAD
	NNNHVRSPSISSR
	MLFVTPSPKQSGS
	SMGQWSSPDSGHP
	QGKGRVSPTPGMA
	SGQWEMSPEVLAL
	IDIQQLSPDLGGE
	EEKLDGSPVLGLL
	AINEELSPTQLQP
	KEAEALSPIAEAS
	FRKERASPENIQG
	TEKSVPSPVGLDE
	QKLQSPSPVAATE
	TDTTSPSPVPYIF
	SGQDLASPDSISS
	NGARAPSPANNPL
	PSNDLESPQINKG
	DEEKGDSPSNDLE
	VSSFVYSPGRLSD
	SDSPPTSPLHKTG
	GSPQVPSPFSKGT
	ETNDLASPKSKEK
	STQKEASPEPVKV
	SIRRRRSPSLVRR
	IQGSSRSPYRKEK
	MSSPRLSPVFLGK
	QLDSICSPLGRRS
	WASGDSSPGDEGE
	KFAVSDSPEAPLV
	KSVGNQSPLATEK
	ASALPDSPKYAST
	PVKGKVSPPYAED
	WAAGDNSPGDEGE
	RRPAGNSPQNPTV
	AERWIFSPVSGDA
	FYQDLASPISARR
	NWAQFGSPVEKTP
	NTRGDESPDESAA
	GIASLVSPCPVTP
	FFNNLPSPKADTP
	TSRSSYSPWTLDH
	DILNAPSPEPMNI
	QPAEDESPQNIGL
	GVKAELSPSQETP
	QLDLLASPVSPLL
	QSPLEISPEGKTQ
	QIGSPISPQKFGS
	NHHLSESPGDENP
	NNSPRSSPDVQDG
	PASTPPSPSRQVF
	AISLPSSPHGYRS
	ILHLIQSPDVSVN
	ANIAGGSPTTQSN
	GYGKTVSPQPGYA
	SFPDGSSPPAVKT
	DLPSDDSPRRFAE
	AALPPESPIDELR
	MPERRASPYGGEA
	SSSGIISPGEKMA
	LKHQIQSPVSCEP
	SNNSGFSPRKPEI
	DIFDPYSPSLCVK
	DNGGGFSPRKRSG
	SGKGGLSPSMGQW
	ETGSPQSPQNVLS
	SSKVSNSPLKEVS
	AFESKWSPTPGQS
	AAPAVASPKSGKK
	PTTDEHSPRNNHV
	YQQWTNSPSRAEY
	MSRKSLSPIEVAK
	ELSIGISPRHATR
	EEINLQSPKKPVD
	GFYLHPSPASTPR
	KDIGFSSPTFQPP
	SENRQLSPSDDID
	AEPDNTSPVPDNN
	VNSQLSSPSQPYS
	TTEGTESPKERES
	STFREGSPTFVAG
	SDTDKSSPQVGFE
	PRGRKHSPTLDER
	DEKLEESPVLGLL
	PTLDERSPQEGGS
	QFGTEGSPDVNFS
	PSKLSCSPHGNLS
	SKLMLPSPQISDH
	PVPVMHSPPRPVT
	PSKLSCSPHGTLS
	PQSGPTSPTFSLV
	LGARAPSPGLTQT
	ENPLQASPEDVYD
	TATALASPQAQVY
	SPLKEVSPGQKSK
	ESGLNKSPRHSLT
	LVARASSPCLTPI
	RDYDTSSPHSLHI
	GCCSPSSPSSFGS
	VEEVKSSPEATRL
	LPTPIFSPSREVL
	ETGSPRSPQNILS
	LLAEQVSPRSQGS
	GEPGPSSPLQRSI
	FFTPLSSPRYFSN
	DLGSPVSPLRTRQ
	VEVIALSPKSLMA
	KFLETPSPEHKAV
	NYETTYSPGGRSR
	TDFQHSSPKAIED
	SLLNSQSPKQVSK
	PSYSTSSPNHAPF
	DQSAAASPNKVIP
	LSSSPKSPTSLLS
	FPKLALSPVTPLN
	FSTPLSSPAHFQD
	ERTLSSSPASAQS
	KKQKLQSPSPVAA
	RARLSSSPSPTAV
	AKSLAQSPMLACS
	GGTVQTSPVRERK
	ELVNVGSPLIDTG
	EPALQESPETAKQ
	PSPSPSSPSKWAC
	ESIKESSPDSAEV
	LLASPVSPLLPTR
	PKVYNNSPNNVSG
	PQSAKYSPSLAYS
	AEVVALSPKTLMA
	TPTSFISPRFLSP
	AEVIALSPKTLMA
	KAKTIESPAMSDT
	LQEATSSPNSARD
	NVEKWDSPARYQA
	FAVSGSSPKHKSL
	IPAVVESPTKVAA
	SEGKTQSPLEISP
	AEVIALSPKTLLA
	RLMTPRSPGGNAA
	QGIEISSPANDSS
	IPAIVESPTKVAA
	GYPSLVSPRTQFG
	GFPSLVSPRTQFN
	TSSSQSSPLSAKH
	ENKTKRSPDWLSS
	EPFTAYSPASHAS
	NVEKWDSPAKYQA
	TSQVPTSPTFFKL
	YVWLICSPAKKCG
	TTVAEKSPAEKKP
	......SD.E...
	GASEEDSDDEFYD
	IPADYDSDDEFIA
	RPADYDSDDEFIA
	VPADYDSDDEFIA
	AMFGGDSDDEDEI
	PSETGGSDDEFDN
	AMFGGDSDDEEEI
	RSNPFDSDDEFDN
	FVPEEGSDDEFDS
	KRGISDSDDEDEG
	IPSSDSSDDEHAR
	GSESDESDDENEP
	NREIVDSDDEDDL
	ALLEGGSDDEGAS
	SDEEDESDDEVLY
	NIVISSSDDEDYE
	NLQNDYSDDEFRG
	PDYPSLSDDEFSD
	GEDDDDSDTEDEN
	SVFGNDSDDEXXX
	YPDCPLSDDEFSD
	GVRYGLSDDEFDG
	NFPSSSSDDEDWS
	FRESGDSDEEEED
	KITFDDSDDENXX
	TIVISSSDDEDYE
	LEEDSGSDDEQDV
	FAQVSTSDDEDEV
	GNAAGDSDDEGTE
	KAVDSDSDHEVDG
	NVPSSSSDDEDWN
	SSVSNNSDDEAHQ
	LRAGYDSDEEVYA
	SSDEELSDDEYAA
	ARLEEASDDESDG
	AANIFHSDDEDEV
	VAQVSTSDDEDEV
	GASDGESDGEHPF
	VADSGISDDEPLS
	DSDEDDSDEESLD
	LLSSSESDDEDDE
	NAEEGESDYESSR
	FGLEDASDDETNR
	LAVVYDSDEEXXX
	MAVVYDSDEEXXX
	EKELNISDDEFEE
	YSNRGLSDDERSD
	KNLEEVSDDENTR
	DFELHSSDDEAPR
	DGENGVSDDEQEE
	DSDDDPSDCEFTG
	SSISNNSDDEAHQ
	DVDSGISDDEPLC
	GFEEDKSDSEDED
	KAYEGASDSEAKS
	ARLEGASDGESDG
	IEDESGSDEEGAA
	GSEEVSSDEEEEQ
	QYGDVESDDEDLL
	DDEYAASDDEEIA
	EELISDSDEEEYE
	NFSPPDSDSEDEQ
	EASDDESDGEHRF
	QPSGSDSDFEWEE
	NELGQESDNEGEA
	LPDESDSDEEKVE
	VSGSLDSDDERPY
	PESESDSDPETPT
	SVDADDSDVEVNS
	GGDIDESDEEDIK
	APVEVSSDEEGFR
	DDDTDDSDVEMAS
	REKGDDSDSEEER
	VGQDASSDDESLS
	NEDDSDSDVEKKK
	HDDDSSSDGEHAG
	PGSDVVSDEEDES
	PEDRYGSDNEARS
	SYFSDESDEEEXX
	RSFDEFSDEEVYD
	APEEKSSDEELSD
	DDNTDDSDVEMAS
	SYVVEESDEELAD
	ASHYLSSDDEGSE
	SFLESNSDTEXXX
	RREEVSSDEENSP
	EEEEGGSDKETPA
	KHSESESDEELKG
	KSENYSSDIEASS
	LRDGEASDEEEEY
	CLEDDESDGELSP
	EFVEAVSDNEADF
	SDVEVNSDNESDD
	LYLSIDSDTEXXX
	RSFDELSDGEVYE
	VELSGPSDTEMRR
	SPYAEDSDEELLK
	YDAYEGSDNEYIF
	KNFRSSSDEEDGF
	PTPESDSDPETPT
	RTAFSDSDSESDG
	IPECNSSDFEEGD
	EDEDDVSDGEXXX
	PASSEFSDEESEP
	TYGGESSDNEVDS
	VKEGMESDEEIRR
	LVVDSQSDTEIST
	DNYYGNSDSEDDL
	MRLLDLSDNEKIF
	ADSGSSSDEEGVS
	IDSGNESDSEXXX
	HSSRDYSDSEKDS
	KESDIASDSEAKS
	SAELQESDGEIRE
	FWTQGGSDTEEEE
	KEGLDESDVESAX
	DLCHSDSDIEEIN
	SYKVNLSDEEDLG
	PISFSESDREESE
	RSVWSGSDEEKTL
	LSDDEFSDSEREI
	LPSPQISDHELEE
	TLAGDSSDMEISD
	XXXXMGSDSEAEK
	WRSDETSDEEEQN
	YKGLDESDVECAX
	EPVFAKSDSEDEE
	ASNVFTSDTESDD
	AGDSDHSDLEASV
	HEIDYPSDNEKGT
	REKGNESDSEEDR
	XXXXMGSDSEVEK
	DVVAASSDSESED
	EEAPAESDQEDLD
	IQEFLLSDGENEI
	KESDIASDLEAKS
	SIKFNYSDEEXXX
	SNLNDSSDLENGE
	DKDSASSDGEDLV
	LMIGQPSDSEVGD
	ISPAVASDKELQS
	EKQVFLSDSEDEK
	SLQAKFSDGENGV
	......SDSD...
	RFQLLDSDSDDDP
	RKQPSGSDSDFEW
	RDMGSESDSDADR
	SDPTPESDSDPET
	PTPESESDSDPET
	RTPPGGSDSDSDE
	SYQTPLSDSDXXX
	SYQMPLSDSDXXX
	RKDDSDSDSDRKP
	SDRADLSDSDIRP
	KFEGSESDSDADR
	IIPGEDSDSDYGD
	RGSDSDSDSDVDR
	RKSTKNSDSDEDE
	IDLPDESDSDEEK
	LDPKIASDSDDGI
	PPGGSDSDSDEGQ
	RPSGPDSDSDSDD
	RIYRDESDSDDSF
	GDERWNSDSDMDI
	SGPDSGSDSDNPQ
	QTRGSDSDSDSDV
	SARKDDSDSDSDR
	VQDLCHSDSDIEE
	SRKRGISDSDDED
	YLQTNASDSDDSD
	HGHDSSSDSDIDE
	SREELISDSDEEE
	KAKGKGSDSDEAD
	KNLSESSDSDIGP
	GYDSGSSDSDDYA
	DSNEDDSDSDVEK
	PYSDISSDSDXXX
	EVKAVDSDSDHEV
	GHDSSSSDSDNDK
	DSSEGDSDSDGGR
	AKRTAFSDSDSES
	......SDDD...
	VEEKEESDDDMGF
	KEEKEESDDDMGF
	EEPEEESDDDMGF
	PEPEEESDDDMGF
	DEEDFSSDDDEFY
	DEEDISSDDDEFY
	LQVDDTSDDDLPL
	AVDYESSDDDRHF
	IPADYDSDDDFIA
	GSKKEASDDDEQP
	QYGDVDSDDDEDL
	AEVGVDSDDDEPI
	IYNLDESDDDADF
	AEESESSDDDFEN
	NEADFDSDDDIVG
	AMSDYASDDDSQY
	LQVHDASDDDLPL
	FTSDTESDDDNVP
	GLAYASSDDDDDD
	GATETNSDDDDDL
	EEESEISDDDDIE
	VNSDNESDDDDDD
	IRQAVGSDDDDNW
	EAGVVQSDDDDDD
	MSEDSGSDDDXXX
	KTKKDDSDDDDDN
	RRAWSESDDDEPV
	ERRKVTSDDDDSS
	SSPRNLSDDDTGT
	RARQYNSDDDEEE
	TDVVCLSDDDXXX
	VVDIASSDDDGDA
	LDVGINSDDDDED
	QLLDSDSDDDPSD
	SGYCGSSDDDIER
	NADSDYSDDDKDS
	.....DSD.....
	QTNASDSDDSDGQ
	LTRAEDSDDSILV
	RTDRDDSDDNDDD
	NDADDDSDDFIFS
	ISSAVDSDDSDDV
	PKIASDSDDGIDL
	TFSAVDSDDSDDV
	NDADDDSDDFVFS
	HDSSSDSDIDEPS
	AGVDNDSDEDDXX
	LTRTEDSDDSLLV
	YRDESDSDDSFGN
	FTESIDSDDTKGF
	PGEDSDSDYGDVE
	DTDDADSDEDDSD
	SAAGVDSDEDDEX
	RADLSDSDIRPCE
	EDVEEDSDDQQFL
	GGSDSDSDEGQDY
	EDDYDDSDIDXXX
	STKNSDSDEDETF
	DSSSSDSDNDKPS
	DAAGGDSDDNLHS
	EGSESDSDADRAR
	SDSDSDSDVDRAR
	AGVDNDSDEDXXX
	PDSGSDSDNPQEY
	RADLSDSDIRPSE
	LSESSDSDIGPRH
	MGSESDSDADRAR
	ERWNSDSDMDIDE
	FLSGEDSDINAAA
	AVDSDDSDDVVVC
	KGKGSDSDEADED
	PYNSEDSDIVRHN
	PPYAEDSDEDLLK
	DAVSDDSDDTSPQ
	AEESDDSDNDLLR
	FLSEEDSDINAAA
	AIFSDDSDEDVED
	QTPLSDSDXXXXX
	DSGSSDSDDYASG
	EDEFMDSDDLANS
	TLTREDSDLSPPS
	TLTREDSDLSPPC
	EDLDLDSDGNDGF
	NYPPLDSDDVASS
	SGGAGDSDHSDLE
	SDDDKDSDEKYWS
	ASDSDDSDGQKRV
	AALLDDSDLSRFG
	RSLSVDSDFFDGL
	QMPLSDSDXXXXX
	SDISSDSDXXXXX
	ISLNADSDYSDDD
	YLPIFDSDEGYSP
	YLPKFDSDEGHSP
	LAATADSDEXXXX
	SKADDDSDKSPKV
	YDTGDDSDSNTSD
	AKKGADSDSGEEE
	SEGDSDSDGGRQK
	REEDYDSDAPEEF
	VSEAGDSDAAEDE
	KLTPVDSDSPKHS
	GEVYEDSDXXXXX
	LKRNVDSDLASEA
	......S.DS...
	ESEGAVSDDSLDG
	EKEDAVSDDSDDT
	EREDAGSSDSPDD
	EPESVVSDDSLDG
	EREDEFSDDSLEG
	KGYDSGSSDSDDY
	PYLGLPSDDSEDD
	VENDVVSGDSLDK
	GRYASESDDSVDY
	DEEAEESDDSDND
	ERRLAVSDDSRAD
	NDIGLDSADSEDY
	LYKAIFSDDSDED
	KRNTAVSDDSLKQ
	KDVVAASSDSESE
	NDDVLDSADSEDY
	KVVVLDSEDSEGE
	EGKDIKSGDSEGE
	DQEDIVSFDSLKG
	KSGKIPSSDSSDD
	DDAGRMSEDSGSD
	KEVVAASSDSESE
	HGRGRLSSDSSDD
	VDSFGDSEDSLEE
	KAKNYGSLDSLEP
	DDAGRMSGDSGSD
	EEVKLVSEDSGIQ
	KAADELSEDSREP
	QGHDSSSSDSDND
	QRSPAISEDSFQG
	EVDDLPSDDSPRR
	SDDDDSSYDSEID
	VDSFGDSEDSSEE
	VPKFTESIDSDDT
	MKRSLGSSDSLGA
	LEHPNGSADSVHA
	MQKPYNSEDSDIV
	LEHPNGSVDSVHA
	YESEYDSEDSNAE
	DPYSDISSDSDXX
	NISEKASSDSSQD
	SSSRWASGDSSPG
	IHGHDSSSDSDID
	DSLSPASLDSVVI
	VKSDSISTDSVSN
	KTPSMESVDSSGE
	SSSRWASGDSSSG
	NVVSNQSADSIEE
	AKNLSESSDSDIG
	GSLSPASLDSVVI
	MANNVASNDSNRR
	FMERTGSLDSNYN
	LSWSPESGDSFTA
	GGSSGSSLDSRRP
	GSVGNMSVDSTPS
	TAKLSSSLDSSGF
	...R..S.SP...
	KNNRDASLSPPAP
	DYKRRNSISPPPP
	DYKRRSSISPPPP
	DQRRRGSISPPPP
	RIARDDSFSPEWK
	RIARDDSFSPEQK
	DGYRGGSRSPPYE
	RAYRRASRSPEAD
	RSLRDPSASPPSW
	DNGRAPSHSPYGR
	RSRRERSYSPPYS
	SPQRDRSISPIVS
	ASPRGRSRSPDAD
	PRGRGHSKSPPYR
	AIERTLSSSPASA
	YSPRERSQSPDHE
	SRERPASNSPVKA
	GSDRLRSVSPTPK
	KVSRGRSTSPQPT
	NQVRIASRSPSPG
	PRNRHRSESPGDE
	KGQRSSSLSPGGQ
	QKFRSVSRSPEAR
	SPRRSVSRSPVAS
	......SE.E...
	AAAGADSEDEDXX
	QTAESESEDEXXX
	AAAGADSEEEDXX
	NAAAGDSEEEDXX
	QTSDPNSEDETDI
	QTSEPNSEDETDI
	QTSDPISEDETDI
	QTSDPNSEDEADI
	EEDKSDSEDEDEG
	QVFLSDSEDEKAE
	VSAEGDSENEDYI
	QTSDPNSEDEAEV
	IAAAEASEEESXX
	VAASSDSESEDTN
	VFAKSDSEDEEKS
	GASEEDSEDEFYD
	DEEDVESENEDNE
	DSAENESESEEPE
	SPPDSDSEDEQEQ
	EVKEPCSEDEEKL
	GFRNDDSESEDEA
	DIKSGDSEGEDED
	DDFDNGSEEEDDE
	EIKEPCSEDEKLE
	DEEDVESENEENE
	DSEEESSEDEELP
	QIATPASEIEGEG
	RETMVSSESEDNL
	WLQTAESESEDEX
	SDDEFDSEEESSE
	DDFGMSSEEESEE
	MSSEEESEEEEDE
	FIEREASESEDVE
	RNDDSESEDEAPR
	SNITDDSEVEWEE
	EKSMPSSEEEDAA
	CESDASSESENIG
	XXMGSDSEVEKTQ
	NKTMVSSESEENL
	QYELSESETESKP
	XXMGSDSEAEKTQ
	VHSGSESESESGS
	NKILVSSESEENL
	VEREDISEGESPL
	SSKFASSEDEFMD
	DDEEDSSEQETGT
	VLDSEDSEGENQT
	KGDDSDSEEERKR
	FVVHSGSESESES
	WLQNAESETEEEX
	YRNGKHSESESDE
	REREDISEGEESP
	ESDREESEYETEG
	DVASDGSEEEGSG
	YRQYELSESETES
	DEVVVVSEGENSE
	GDLLSSSEPEIEL
	ASKATASEPEEAE
	FRGRLTSEDEELD
	...S.DS......
	SVVSDDSLDGNSL
	GAVSDDSLDGSSL
	TEDSDDSLLVDEL
	GLPSDDSEDDDYN
	DEFSDDSLEGNPQ
	DVVSGDSLDKIST
	DVVSGDSLDKTSA
	PNGSADSVHANAL
	RWASGDSSPGDEG
	RWASGDSSSGDEG
	AEDSDDSILVDEL
	PNGSVDSVHANAL
	GLDSADSEDYSDX
	ASESDDSVDYRRR
	KLVSEDSGIQNES
	TAVSDDSLKQYRR
	YGNSSDSEDDNVE
	GRLSSDSSDDYNQ
	GRMSGDSGSDDXX
	NYGSLDSLEPAKG
	VLDSADSEDYSDX
	DSISTDSVSNNEK
	GRMSEDSGSDDDX
	DDSSYDSEIDDRK
	SPESGDSFTAEHL
	KIPSSDSSDDEHA
	SMESVDSSGEEEL
	QWSSPDSGHPHIT
	SNQSADSIEEAIL
	FGDSEDSLEEAKS
	EKASSDSSQDNSX
	PAISEDSFQGEKQ
	DELSEDSREPASK
	ESDSDDSFGNPFD
	SPASLDSVVIAER
	DDGSPDSGRXXXX
	KESSPDSAEVVET
	LFGSGDSFKRTXX
	SLGSSDSLGALMS
	NVASNDSNRRETT
	RTGSLDSNYNPVK
	LSSSLDSSGFGRT
	......S..DD..
	RNNIVISSSDDED
	WRNYSGSSSDDGA
	DDEEDISSDDDEF
	YVNFPSSSSDDED
	DDEEDFSSDDDEF
	YGNVPSSSSDDED
	LGLAYASSDDDDD
	RRFAQVSTSDDED
	RRVAQVSTSDDED
	RRFNDESTDDDQP
	RNTIVISSSDDED
	VNNIDSSEDDDSP
	KRGFDSSDGDDDD
	WGHSDVSDEDDDE
	VSYSDESEDDDXX
	HRRRHDSSEDDSG
	WGHSDVSDGDDDE
	RRRRAWSESDDDE
	KAEESESSDDDFE
	KLNLDRSSGDDSM
	MRSFSGSSVDDSW
	HILLSSSESDDED
	NVVDIASSDDDGD
	DELVEGSSEDDEE
	NAVDYESSDDDRH
	AVNNIDSSEDDDS
	FLASDESENDDDD
	VGLGSLSDMDDLA
	VGLGSLSDVDDLA
	DMLEEDSGSDDEQ
	SSGYCGSSDDDIE
	SPLASPSRVDDEA
	AVDIDESDEDDVK
	GRRTNDSNEDDSD
	ENGRYASESDDSV
	LPQRLPSMNDDYF
	GSLGSLSDMDDLA
	IDRMDQSDTDDKV
	LPQRLPSMNDDYL
	EVYEIPSGDDDCS
	LMRGSSSIHDDAE
	DHAKYESAEDDDQ
	VSKETTSSVDDVS
	LLGSLGSFSDDIN
	......S..DE..
	NNIVISSSDDEDY
	NDDVDASDGDEEE
	NTIVISSSDDEDY
	AVIEDESGSDEEG
	VAKSETSDEDEEA
	FDSEEESSEDEEL
	DADATDSSSDEEA
	DVINNMSDEDEEG
	GTADSGSSSDEEG
	VNFPSSSSDDEDW
	ELVEGSSEDDEEE
	GNVPSSSSDDEDW
	NGKHSESESDEEL
	RSKNFRSSSDEED
	NVGQDASSDDESL
	IPKDATSDEDEEE
	WASGDSSSGDEGE
	ELRSVWSGSDEEK
	DETSIASDEDETK
	KQTSPLSDEDEHG
	YFDSGNSGSDEDL
	IEPSDSSHVDEKE
	RDFELHSSDDEAP
	RASHYLSSDDEGS
	ERSRSQSIVDEEA
	FDYYGNSSQDESR
	TELSGSSQVDEKE
	ISSKFASSEDEFM
	DRWGSGSESDESD
	SPSPQNSDVDEXX
	EETEDDSEFDEXX
	AKTGLVSYSDESE
	KQVSVKSTVDEAA
	SREDPGSGDDEII
	......S....XX
	ANQEDDSAXXXXX
	EFGERESQXXXXX
	IAVADDSNXXXXX
	EPHDEDSTXXXXX
	GEVYDDSEXXXXX
	GDEDDFSDXXXXX
	EEVYDDSEXXXXX
	GEVYEDSEXXXXX
	SDEKYWSEXXXXX
	ASGENASGXXXXX
	ADSEDYSDXXXXX
	NPLNQMSEXXXXX
	GDVATASDHXXXX
	DDDDNWSDNXXXX
	DESDVESAXXXXX
	QIEGVDSAXXXXX
	YPYEPISAXXXXX
	DDEGGSSSDXXXX
	VGPASSSQXXXXX
	AAVGSTSGXXXXX
	DDDGSSSDXXXXX
	SGNESDSEXXXXX
	IDLTPYSGXXXXX
	DDASTESXXXXXX
	HDDDGSSSDXXXX
	PGPASVSCXXXXX
	GAEDDLSDXXXXX
	ESSAELSEXXXXX
	MSGDSGSDDXXXX
	DHDDDGSSSDXXX
	DDDEGGSSSDXXX
	SAASKPSIAAXXX
	SPQNVLSLXXXXX
	EEFVPDSQAPXXX
	KASSDSSQDNSXX
	ASSDDESLSPXXX
	ALGSFRSQTHVXX
	LYADDGSDDYXXX
	ALGSFRSNPTNXX
	ALGSFRSNPSNXX
	PLTPRGSASPXXX
	......SEE....
	SPVREGSEEGSPP
	SPVREGSEEGSSP
	SPVPEGSEEGTPP
	SEESDGSEEVEIQ
	SEENDGSEEVEIQ
	SPIAEASEEKSGS
	RGGDNSSEENDGS
	SPIREGSEERRAK
	ESGSERSEENHYP
	RGGDNSSEESDGS
	YVESEESEEIDEG
	KAADELSEESREP
	TMVSSESEENLIT
	VFEEEDSEETEED
	ILVSSESEENLIT
	DEEGDESEENADT
	RVPKGASEEDSED
	AENESESEEPEFW
	GLENFLSEEDSDI
	RSPKGASEEDSDD
	DAHTALSEEVSGT
	KVSYVESEESEEI
	ERKESLSEETTPS
	GSPDDSSEEDIFL
	EQSENDSEEVGSE
	KGNESDSEEDRRR
	VNSDSRSEESTLE
	ERIVNQSEEAFLS
	GDSEDSSEEAKSG
	...R..S......
	RRRRERSLSGDGG
	RHSRSKSAEGDDG
	RRRRSPSYEAYER
	RYSRSPSAEWIEP
	RRERSLSGDGGGH
	RYSRSPSAEWIEQ
	RRYRSPSSPFIPF
	NGGRSDSGEGFGT
	GRQRHDSSEGDSD
	KYQRSLSLPNSPV
	RRRRSPSYDVYDR
	RETRSQSLEADSM
	RRTRESSYGGEDG
	PLRRFPSLPVSQG
	PLRRFPSLPVSHG
	RQSRSISVEGKVR
	RLTRFDSINSSKD
	KRQRENSGSFGEE
	HHQRSNSVVSGSL
	RHERTTSIYSPLG
	HVSRTDSVPASPX
	SFSRSDSFNMQDG
	RRRRSPSYGHGRR
	WGRRSGSWEIATD
	NHVRSPSISSRNI
	KKWRNYSGSSSDD
	DRGRNMSRSVSPD
	RSTRRSSGSGFTF
	VPGRENSGELPTV
	GHARKLSTESFGS
	RRERTSSDHARGS
	NFSRSDSTASEGA
	NFSRSDSTASEGT
	PYQRGRSLGNSSD
	QTQRTVSSSSLGH
	RMVRVLSGNNLGM
	YRKRSRSMSVDLD
	QTQRTASSSSLGH
	LWQRVNSQLSSPS
	VRERSRSQSIVDE
	GRERDSSDESDVG
	RHERKQSEQNIGA
	SLVRVNSDVGSVG
	DGARESSLEPSEF
	GHARKLSTESVGS
	RRRRSPSLVRRRR
	QLHRFSSEPIFGP
	SPKRTMSKSISPW
	SPVRGNSAELQES
	QSRRKRSREGTPT
	DVTRQPSLCSSLS
	VSSRKGSSSGIIS
	RQGRTTSIYSLLG
	VLDRSGSSVSNNS
	DLKRTSSWENDWK
	SPKRTMSKSMSIS
	KRSRSMSVDLDNK
	DTDREESVERMDG
	SLNRVDSSSGNQG
	RLMRGSSSIHDDA
	PKDRHYSRSVSPQ
	TIRRSYSEVGTSP
	VLQRSRSLRDPSA
	GFSRFDSINNSKD
	NIPRNVSCPVSPI
	PPLRFDSFNASDQ
	PSGRQNSGPIPVL
	VSPRAESCSSPPV
	GGDRWGSGSESDE
	SSPRNLSESSGEL
	SLQRKRSAPTTPL
	SSRRHISASSLTP
	SPFREESGDEELS
	VFQRGGSFLAGNL
	DESRGESGLADGR
	SPCRDVSVDGDVS
	VQRRPESSPVRGN
	IGDRSGSFSRESS
	DPERVLSGKLSES
	PFQRLPSNNCPIE
	SLGRILSLPEYNL
	YIVRERSRSQSIV
	VFERQNSLLAEQV
	PSPRLSSSPKSPT
	PVRREHSFRLESP
	MVSRSYSNLLELA
	STSRSRSTSLVRY
	QMEREFSAQSLLS
	NKRRSLSNLFQEK
	LIRRLSSVPFIDF
	KLSRGASLLNHSG
	ALRRNFSRSDSTA
	SEDRRLSSPYGSS
	SSTRARSSFGHSP
	WGQRERSQTPAYD
	PSSRIHSGAVTPI
	LVPRVLSDDHINS
	DNSRGSSLYDNDL
	SKHRRQSRSISVE
	ANVRYSSSPEATS
	LHIRDNSSGEFLV
	APSRTGSFGGAAS
	TMWRTSSFGERSP
	KVKRVESEGAVSD
	MGLRNVSSICSLS
	FLIRRLSSVPFID
	ESGRYASESDGSP
	......SD.....
	DNSSEESDGSEEV
	GYDWGHSDVSDED
	RKASYFSDESDEE
	RKSVVESDESCET
	WGSGSESDESDDE
	HVNDDSSDESGGE
	DMEDATSDGNVEQ
	IESPAMSDTDTEE
	NDEIESSDEDGLP
	XXMMDKSDGSDSE
	PQRDVASDGSEEE
	YMEPETSDSGSMT
	LATDYSSDEDGEN
	AVSAAGSDESQRD
	GCDWGHSDVSDGD
	SSDMEISDEITEV
	GRYASESDGSPDY
	VRFECESDASSES
	IYGVFASDTDSED
	EDEAELSDWVGEL
	ISEKASSDSSQDN
	SDEEPLSDESHKT
	SGKIPSSDSSDDE
	YMEPETSDSGSMI
	YIEDEMSDSGSTG
	YHAWATSDENLES
	RRHANGSDYSGSP
	SKSGQTSDPNSED
	SDSDSESDGDLSM
	LREFLASDESEND
	RTVDPYSDISSDS
	TGLVSYSDESEDD
	NYSGSSSDDGAEF
	RSLGNSSDDNLES
	RSFDEFSDDGEVY
	STESFGSDVSFLR
	SKLIEPSDSSHVD
	ERDDAMSDYASDD
	EGEPAISDHSGKT
	DSDSNTSDVKVEK
	RDSSDESDVGDDL
	NTVDPNSDISPPR
	APTVTSSDVSGDE
	PEEAEESDHVESK
	LSDDERSDHGVPV
	LYEEENSDGALQR
	KRKGIESDEDSPP
	DSGNSGSDEDLPK
	LSYSEGSDSPPGK
	DDPCPSSDPDQPE
	GRLNNGSDYSASP
	AEKIVNSDSRSEE
	REDAGSSDSPDDS
	YSPGRLSDQMFED
	DDEEFESDFDNLY
	ESKNNLSDDGGEA
	GPAPSTSDLSGSS
	INASPPSDGDGDG
	TPKSERSDDIFCD
	DVNGGRSDSGEGF
	NVESPKSDPDKSL
	EDNGFNSDPQPTD
	VVRMFESDADTVX
	QESGEASDPVLTG
	GEHGGSSDGNEFP
	DPSGDTSDDNVVT
	SDVPSHSDTDKSS
	AFGDDGSDVVSPR
	RRNFSRSDSTASE
	DSWSIKSDYGSTL
	EDDDGFSDNVTGN
	GELSPKSDELANN
	LLYEENSDGALQR
	AFYSQASDLGIQM
	VSTPNSSDGKKMQ
	TEFSGPSDTNLRR
	AQTSQISDSKQDV
	RVDTAVSDDCSNL
	FFCSQASDLGIQM
	SSGYAGSDLYDYK
	VVSEGHSDSIAAG
	CYSPSLSDTLRRK
	PSIGTLSDTPMTG
	VAAVANSDSPPLS
	DNKTVSSDQTLGT
	HTDADGSDRLRSV
	......S.DE...
	DDDEEGSGDEEDD
	EDDDEGSGDEEDD
	VRREEVSSDEENS
	FGSEEVSSDEEEE
	EDDDEGSGDEDDE
	GAPVEVSSDEEGF
	AAPEEKSSDEELS
	TADSGSSSDEEGV
	LSMGEDSGDEEVD
	ADATDSSSDEEAA
	FTDSSGSGDEDMM
	SRASWFSSDEEMS
	VNDEIESSDEDGL
	SKNFRSSSDEEDG
	DFDNLYSTDEEIE
	GLDPVDSGDEDEK
	GHVNDDSSDESGG
	VTSSDVSGDEAVL
	MLATDYSSDEDGE
	SMISDVSGDEAVL
	SGRERDSSDESDV
	DDSDEESLDEDQK
	RVVGGESGDEALD
	RVANSVSQDESPS
	ASGDSSSGDEGEI
	DYYGNSSQDESRG
	HQSGRRSLDEKAS
	......S.SP...
	RRRGNYSVSPGRR
	RRRGNYSVSPDRR
	KRTMSKSLSPWRS
	KRTMSKSISPWRS
	DQRSRGSISPPPP
	SRRSSRSMSPPKD
	NNGSDYSASPRGR
	ANGSDYSGSPRGR
	TMSKSMSISPWRT
	TEREARSLSPTPS
	DRHYSRSVSPQDG
	GRNMSRSVSPDES
	PLRGRRSYSPNSL
	MIDDDGSLSPRGR
	ELDNETSLSPKPR
	RGRLADSRSPSPQ
	EYGQITSRSPQRR
	IMMSRKSLSPIEV
	VTTSRSSYSPWTL
	SSYHSYSQSPPYD
	NGSGDQSISPRQK
	HKRARLSSSPSPT
	PRNHHLSESPGDE
	NQGCIASRSPSPG
	HGSPRRSRSPPPA
	SSRASPSLSPSCS
	SPVKARSVSPVKS
	SKTSHLSWSPESG
	NSVDTSSLSPVPY
	SRSLLNSQSPKQV
	FWSSPGSGSPPVS
	SPHGNLSSSPPIG
	KEVKEGSTSPNVP
	ENIQGSSRSPYRK
	ASDVHCSGSPLMT
	......SE.....
	AFSDSDSESDGDL
	YDVPYESEYDSED
	YYGNSDSEDDLEA
	RARDMGSESDSDA
	KRKAEESESSDDD
	LLDGEFSEDDNDD
	SRDYSDSEKDSGL
	KQKFEGSESDSDA
	SIDEEESEISDDD
	SDPTPESESDSDP
	GQPAEQSENDSEE
	NKSGQTSEPNSED
	LAFSQASETGNED
	LAFSQASEAGNED
	KLEDEDSESSERG
	EREASESEDVEED
	AADGPVSEAGDSD
	YYGNSDSEDDLKA
	SASYDDSEDDLFG
	RRPISFSESDREE
	VDSDLASEAGYGD
	IGQPSDSEVGDRA
	RQRHDSSEGDSDS
	RRRHDSSEDDSGT
	FASDTDSEDGGSS
	KSDGSDSEQAVEF
	IREFEPSETGGSD
	AASPVLSETQEQF
	AVPSPLSEDMEES
	ASSPVLSETQEQF
	LKLDELSETSSGN
	SSDDEGSEGGRYS
	PEDSQQSEQKSDH
	SYSSSGSENAGDG
	NGELTDSEKDYDL
	GGEDGASEYGYGD
	ETDDQSSEGSSPG
	IGQPSGSEVGDRA
	KLAVAKSETSDED
	ASSPVLSEALEQF
	IGDEELSEGAESS
	MKFEDASETSSSH
	VDSDLASEARFGD
	DSSPVLSEAHEQF
	DEDSESSERGDFG
	ASSPVLSEKHEQL
	YEGASDSEAKSNR
	EVIESGSERSEEN
	MKFEDASETNSSH
	GEGTPKSERSDDI
	VDGDVSSENRRET
	TTTPASSEFSDEE
	AFPILQSEWNSSP
	SNAKNLSESSDSD
	RLQSPESESQLER
	VLSGKLSESSGYA
	AELNSDSERIEKP
	IRELICSESSAEL
	AGTESGSELTQEL
	VSEGENSEVSRGG
	DSKQVVSEGHSDS
	SDIASDSEAKSLK
	LKRDEWSEGAVSS
	QYRETQSEIADYG
	PATTKGSEPNSPI
	HVGTPQSESNRRL
	TMVSSESEDNLIT
	NDLSAISEGSGTX
	EGSVGESEALCPA
	PRSIGSSEFLNPI
	AEPSTPSEDRMAV
	...S..S......
	ANNSPRSSPDVQD
	AAGSDESQRDIDQ
	DVGSLGSLSDMDD
	DDSSDESGGEDEI
	ATSSPNSARDIGQ
	SDFSPESGILDYP
	SEFSPGSREMTVS
	QVDSPGSSGLREE
	EGFSPPSSPPSQA
	GKLSESSGYAGSD
	EAVSQESSGSGAT
	DLASPISARRGKF
	EGFSPPSSPPPQA
	DELSEESREPASK
	APTSQQSFGERGN
	EDNSRGSSLYDND
	RNLSESSGELPKD
	EPASQGSAPLAEE
	DGVSPPSSPPSQA
	SKHSYSSAEDFDR
	GENSGHSIDDNSP
	EEHSAQSARNGCS
	SFGSDVSFLRGGD
	VSLSQESGEASDP
	PLQSPGSASGTKN
	DAASNSSHQSGRR
	SLASQSSSLSRVD
	DQSSEGSSPGESP
	GQNSSRSGGDQYD
	KAESIESGEKISQ
	ECESDASSESENI
	SQGSPSSLPFSRR
	GNLSVESQGELVP
	REFSAQSLLSRGN
	GETSDLSGLETEI
	DAISNSSHQSGRR
	DSRSEESTLETGK
	EGGSSGSSLDSRR
	DAASHVSGTDPVP
	RNYSGSSSDDGAE
	VVESDESCETASG
	PSWSPASSPKSSP
	ARISLSSAEEGSN
	EDTSETSSSHGGV
	GENSGHSVDDNSP
	NVSSICSLSEMDD
	NVSSTCSINEMDD
	EMASFGSQDGRKR
	EDASETSSSHGGV
	QIQSPVSCEPPIE
	EDDSGGSSLYDNN
	SPRSIGSSEFLNP
	AATSSESGCFGKS
	LICSESSAELSEX
	PAISDHSGKTGTR
	RKLSTESFGSDVS
	GETSDTSAKKRQS
	ADQSVQSANPRSK
	RTTSIYSLLGRSG
	PRVSDYSVSSGGD
	HVESPISTRNIQE
	PSSSQLSQLDGYI
	RLKSDESAASLSS
	PSCSPRSIGSSEF
	DTSSPHSLHIKTE
	DNFSHSSSQEQIV
	NVSSTCSISESDD
	TAYSPASHASKVL
	EPISPMSSRVSML
	DNWSLTSSAASVR
	ITASIGSAKIASE
	SEKSMPSSEEEDA
	YPSSQQSSAANSP
	SNSSHQSGRRSLD
	RFDSINSSKDFGS
	GDGSVPSADLSFG
	LDRSESSISNNSD
	ILESGNSSADNAG
	SKGSLGSLNMITG
	GENSEVSRGGKRK
	INESAPSNSSMQQ
	RSRSPKSHRGSPL
	SQESSGSGATLGE
	SSLSLQSSAARSS
	LQNSKASLSSIPD
	KGFSNLSMGEDSG
	PSTSDLSGSSKSH
	IKRSKGSLGSLNM
	SAPSNSSMQQGKG
	GIGSFRSNKGSVG
	SVDSTPSTPATIT
	SRLSAASKPSIAA
	RSGSSVSNNSDDE
	STTSTRSFAFPIL
	SPASHASKVLMVS
	APRSFFSLSSFRS
	GSSSGLSKYSRPR
	FADSVPSTPAYAG
	TFLSSKSAAGTPE
	VISSSSSSLGRFH
	ASPSSSSASMRKK
	TLGSSLSLQSSAA
	ISSSSSSLGRFHQ
	LTSSAASVRTARS
	......S..S...
	TLDVADSGISDDE
	SSVDVDSGISDDE
	TSDVADSGISDDE
	MYGTADSGSSSDE
	SRKGYDSGSSDSD
	LNNFTDSSGSGDE
	SSLFADSVPSTPA
	KLEDKDSASSDGE
	SDGVELSGPSDTE
	GPLFADSVPSTPA
	SDRTEFSGPSDTN
	KIQGHDSSSSDSD
	FFEQLDSICSPVG
	NIQEDDSGGSSLY
	VRETMVSSESEDN
	QDVPEDSQQSEQK
	PFTFEDSVPSTPL
	FFEQLDSICSPLG
	LLNEMASFGSQDG
	PDSDETSIASDED
	FTDGENSGHSIDD
	RDVEAVSQESSGS
	TYVNFPSSSSDDE
	SKEDAASHVSGTD
	SVKEPASQGSAPL
	TYGNVPSSSSDDE
	SLRTAVSLPSESP
	PVPYFDSGNSGSD
	PHILLSSSESDDE
	FPSLPVSQGSPSS
	VNKTMVSSESEEN
	LGKLAFSQASETG
	VNKILVSSESEEN
	KKREPNSSPSPPP
	LGKLAFSQASEAG
	SKLTELSGSSQVD
	FPSLPVSHGSPSS
	KQKVSLSQESGEA
	RLSGNLSVESQGE
	RERDQRSRGSISP
	AIKALGSFRSNPT
	DRGDVGSLGSLSD
	SSVFGESVPSTPA
	AIKALGSFRSNPS
	ILEEGGSSGSSLD
	LNSNPNSVGSNSR
	VAADSWSIKSDYG
	SELKQVSVKSTVD
	SRSTRRSSGSGFT
	FEFDAASNSSHQS
	NARKTPSMESVDS
	KAETPGSCTSNTT
	LESDAISNSSHQS
	LDVARISLSSAEE
	RDYKRRSSISPPP
	QDCEEHSAQSARN
	AAKALGSFRSQTH
	GSRITASIGSAKI
	NIQEDNSRGSSLY
	HRVVCGSCYSPSL
	DDEDNWSLTSSAA
	IRPGFCSLPSTPT
	ETSDSGSMTSGTA
	GSAKAESIESGEK
	AQSLSRSLGSASI
	LTQGIGSFRSNKG
	LEEGGSSGSSLDS
	PENIQGSSRSPYR
	DLGIQMSRESSAI
	GKLQDASFSSINA
	AMAADASVFSFGD
	HLGKSRSASSAVA
	SSWYPSSQQSSAA
	QPAPSNSVPSSSP
	SKGLGLSYSSSGS
	VGCCSPSSPSSFG
	PTSPTFSLVSRNP
	NWSLTSSAASVRT
	....S.S......
	ESAPSNSSMQQGK
	RSKHSYSSAEDFD
	SDAISNSSHQSGR
	HRRQSRSISVEGK
	QRENSGSFGEEEG
	DSIHSPSFAEPTG
	SNAKSISSAQFFG
	EPETSDSGSMISG
	SNAKSISSAQYFG
	GGAASHSGPIMPT
	EPETSDSGSMTSG
	VARISLSSAEEGS
	FDAASNSSHQSGR
	VLSGSRSFSGQPP
	GGAASHSGPIMPN
	EDEDSESSERGDF
	KGADSDSGEEEQD
	RVVDSPSSPPEEP
	LIEPSDSSHVDEK
	SAKYSPSLAYSPS
	AYSPSPSAPHSPH
	ERIMSQSQEVSPR
	HRRHSRSKSAEGD
	ELICSESSAELSE
	EDKDSASSDGEDL
	PRNLSESSGELPK
	DPLPSPSVSGSRK
	PLRISNSAPVTPP
	SPSYSTSSPNHAP
	KEEKSESRQPSPD
	RSYCSRSFLLETG
	SGKLSESSGYAGS
	RSLGSASINEMVT
	EMSDSGSTGGRKP
	RRHISASSLTPFY
	LTELSGSSQVDEK
	EAENSPSLSKGRN
	HHRLSKSTSHSPT
	KKPISRSQPAEDE
	KRTMSKSMSISPW
	LPLLSNSADGRGG
	GLSYSSSGSENAG
	VLSQSLSFPARRI
	GLHKSDSVVAELG
	RSLGSASINEMVA
	LALPSTSGGGGGH
	FDPYSPSLCVKET
	ELSQSHSIVRSKV
	PLMYSGSFAKQKN
	SHSKSLSQPTFFS
	SQTPSPSHSASAS
	SEGHSDSIAAGQR
	DGRTSFSSWYPSS
	GGWGSASGNNLSG
	VSQGSPSSLPFSR
	KKFFSASVPGSRI
	RDGKSYSTNLAFT
	AGSPSGSLEVRDA
	ASETSSSHGGVTA
	TSETSSSHGGVTA
	SPDISPSRKRNRK
	QFSTSRSRSTSLV
	TYNPSESNRYQQT
	LPSPSVSGSRKKQ
	NFSHSSSQEQIVP
	NSKASLSSIPDNV
	LQDASFSSINALI
	DDLESISARGADS
	XXMVSRSYSNLLE
	......S...S..
	SDLNRPSGPDSDS
	GLRIPLSGPTSPT
	RPSGPDSGSDSDN
	PSMGQWSSPDSGH
	PENGRGSSPGSMP
	YPFYAVSAPASPT
	KIHGHDSSSDSDI
	YPFNAVSAPASPT
	SRNYRRSYSRSPT
	SLRKQPSGSDSDF
	GLENFLSGEDSDI
	IQGHDSSSSDSDN
	SLSPRRSVSRSPV
	KYDDVFSISGSPP
	STRARSSFGHSPP
	ASPKTASVPNSPV
	PPHILLSSSESDD
	KSLTFWSSPGSGS
	SSPPVGSLPKSFP
	GKQKFRSVSRSPE
	FSYLPASTPPSPS
	QPMNIDSGNESDS
	SSPPIGSLPKSFP
	GRGGDNSSEESDG
	LTTTPASSEFSDE
	LNLDRSSGDDSME
	RRSTGFSSPDSAP
	QLQPAVSAAGSDE
	TSDDDDSSYDSEI
	GVIGDRSGSFSRE
	PSSQQSSAANSPP
	VRDYDTSSPHSLH
	STFVVHSGSESES
	SGDGADSADDSGS
	IKHHRLSKSTSHS
	HEIVAKSLAQSPM
	GLQEATSSPNSAR
	EVADASSIGHSDN
	SSNNPRSLDNSNS
	KAFETGSTATSPA
	PSGTMRSFSGSSV
	FKDEALSGGGSRM
	EETDDQSSEGSSP
	HNHARLSGNLSVE
	YVGKVSSFVYSPG
	VPSADLSFGESKV
	PKAGELSQSHSIV
	RELIPGSSETSSS
	LEHPDESRGESGL
	KSTDVASQTPSGT
	KDTKEGSVGESEA
	LSVDNQSNMESKE
	DGEHRFSQGQSMD
	LQTPPGSLTKSQK
	SASVPGSRIVSHA
	......S.D....
	PPSPDGSSDMHQK
	PPSPDGSSDIGRL
	AIPECNSSDFEEG
	LGEHGGSSDGNEF
	NTLAGDSSDMEIS
	EKRGFDSSDGDDD
	SISPIVSRDDLEK
	RHDDDSSSDGEHA
	GRSLGNSSDDNLE
	PVSTPNSSDGKKM
	LDDPCPSSDPDQP
	EELQASSWDHGEP
	ETSPDHSQDGLGS
	KTYGGESSDNEVD
	KSNLNDSSDLENG
	EELQASSWDHGEA
	PAFGAGSGDYGRK
	QDNKTVSSDQTLG
	RLLPQGSGDLMSG
	SKETTSSVDDVSK
	GRRGLVSYDDGSP
	GIGEGDSGDVLKK
	RANAMGSFDGTND
	SEETTPSVDDVPK
	RDGALTSNDDLES
	LESGNSSADNAGS
	ERAYFDSADWALG
	DVGHDLSVDNQSN
	Please cite:
	Chou MF & Schwartz D (2011).
	Biological sequence motif discovery using motif-x.
	Curr Protoc Bioinformatics. Chapter 13:Unit 13.15-24. doi:10.1002/0471250953.bi1315s35.
	Schwartz D & Gygi SP (2005).
	An iterative statistical approach to the identification of protein phosphorylation motifs from large-scale data sets.
	Nature Biotechnology 23(11):1391-1398.

## Sheet: ALL-T
Supplementary Table S5. Threonine phosphorylation motifs distribution between the phosphorylated protein.
Threonine localized phosphopeptide output. Resulting output from http://motif-x.med.harvard.edu/. Parameters were central residue "t", width=13, occurrences =20, significance=0.000001, and an uploaded background file as described in the results.
	Parameters for this run:
	Job Name = phosphoprotein
	fgtype = 'prealigned'
	fgcentralres = 'T'
	width = '13'
	occurrences = '10'
	significance = '0.0001'
	bgdb = 'uploaded'
	bgfile = 'all-16477-phosphoproteins.fasta'
	bgtype = 'fasta'
	bgcentralres = 'T'
	Job started Thu Jul 2 02:58:54 2015
	Results for (Central Foreground Residue: T ; Background Residue: T)
	It took 2 seconds to preprocess background dataset
	Motifs Found	Motif Logo			#	Motif	Motif	Foreground	Foreground	Background	Background	Fold
	#						Score	Matches	Size	Matches	Size	Increase
	1				1	......TP...P.	24.25	30	228	1743	344018	25.97
	2				2	..T...TP.....	21.79	18	198	1175	342275	26.48
	3				3	....P.TP.....	20.45	17	180	1643	341100	19.61
	4				4	......TP.....	16	46	163	16342	339457	5.86
	5				5	......T.....X	16	11	117	18	323115	1687.69
	6				6	......TSD....	18.2	14	106	1845	323097	23.13
	7				7	......TD.....	8.3	22	92	17864	321252	4.3
	8				8	......T.S....	5.05	20	70	29872	303388	2.9
	9				9	......TE.....	4.13	13	50	20973	273516	3.39
	10				10	......TS.....	5.41	15	37	27931	252543	3.67
	Raw sequence data (motifs followed by their matching peptides):
	......TP...P.
	QHLDFTTPPSSPR
	QRTRNDTPSPEPG
	RRVRNDTPSPEPL
	QHLDFSTPPSSPR
	TATVLKTPEHSPX
	HRVRNDTPSPEPL
	RRVRNGTPSPEPL
	TATVLKTPENSPX
	DYDWLLTPPGTPL
	GMTPLRTPQRTPA
	TPNPMLTPAATPG
	STEQFFTPLSSPR
	TPRPGMTPLRTPQ
	TPAVLPTPIFSPS
	EILIPQTPPYSPK
	RKVSAGTPECVPN
	LKVSAGTPECVPN
	SITPYITPRLTPT
	YITPRLTPTGTPK
	TPAGGVTPGATPA
	LVFRPPTPPEQPT
	LVFRPPTPPEQPA
	PMEEFATPPSSPV
	GQRFSITPYITPR
	TNLPSPTPNQNPI
	SDSMVNTPPQSPG
	KLLATPTPMGTPL
	PPEQPATPPFVPH
	ASQNAETPLPSPR
	VSPCPVTPAVLPT
	..T...TP.....
	PKTQIQTPNPMLT
	PKTQILTPNPMLT
	TFTRNFTPFDGID
	TFTRNFTPFDEID
	GVTWDATPKGLVT
	PGTAGLTPRTGMT
	RLTPTGTPKVIST
	TPTPMGTPLYAIP
	NSTSLQTPPGSLT
	LRTPQRTPAGKGD
	TLTAIPTPPRKKM
	LLTPPGTPLFPSL
	PRTRKLTPVDSDS
	SRTNDNTPPFPHQ
	GVTPGATPAGVTW
	TPTADNTPQKSSR
	MLTPAATPGTAGL
	KITEPKTPYHPMI
	....P.TP.....
	DQDRPLTPPEGEE
	VDSTPSTPATITG
	RRKRPRTPTPGHY
	RRSRPETPLLKWK
	ISLFPQTPNRGGR
	EDSVPSTPLSKFG
	FCSLPSTPTRNLT
	QEDFPRTPSPVYS
	DGKTPQTPSVLGR
	ADSVPSTPAYADN
	IQYSPETPPMRNL
	SNSAPVTPPLSSP
	SGPTPVTPTTPTA
	QAEAPATPDRISD
	EYDDPLTPRGSAS
	LALSPVTPLNEDP
	TPVTPTTPTARKE
	......TP.....
	RNRWDETPTPGRL
	IGRWDATPTPGRV
	KRSREGTPTIVGD
	DDIFGETPTGVRK
	RRMLFVTPSPKQS
	AGLGEGTPKSERS
	KGLVTPTPKRQRS
	WDLPDATPGIGRW
	FCIWENTPSPPRN
	RSRSSQTPSPSHS
	IHSGAVTPIHPRS
	EFSPCGTPTGLDS
	ARKLLATPTPMGT
	EVVHSGTPDRQRS
	EGSEEGTPPRASS
	TPKGLVTPTPKRQ
	APSPCLTPIGGGR
	RRVRNDTPSPEAL
	KERHVGTPQSESN
	RWDATPTPGRVSD
	QFRLSPTPSIGTL
	LADLNRTPPGGSD
	KSSTAWTPTSFIS
	MEKFLETPSPEHK
	RLRESQTPLLGGE
	QRERSQTPAYDTD
	RWDETPTPGRLAD
	QHMKAETPGSCTS
	TQEDDDTPXXXXX
	SEEVSGTPKGVGE
	LADSDATPAGGVT
	KAVDFVTPPGSTR
	DEIDGKTPQTPSV
	DGIDGKTPQTPSV
	APLVIATPLKVSS
	EESQIATPASEIE
	GRGLTQTPGSTFT
	FLSPIGTPMKKVL
	DRQRSLTPISPAV
	KSDLVETPALQSG
	SDFSGVTPKTQIL
	APSNANTPSKAKK
	GYFFGSTPPDSHG
	NSASLQTPPGSLT
	GQLEAFTPERDQP
	HPSPASTPRDSEP
	......T.....X
	LESNSDTEXXXXX
	LSIDSDTEXXXXX
	QEFSFETXXXXXX
	FESDADTVXXXXX
	QNAESETEEEXXX
	KSGESATEEEXXX
	ISEGSGTXXXXXX
	GNASPRTXXXXXX
	TIQQAYTVXXXXX
	EDDDEETEYEDXX
	ESGSELTQELSXX
	......TSD....
	RVAQVSTSDDEDE
	RFAQVSTSDDEDE
	VIPKDATSDEDEE
	GDMEDATSDGNVE
	AVAKSETSDEDEE
	SYHAWATSDENLE
	RWRSDETSDEEEQ
	VDPSGDTSDDNVV
	DDSDSNTSDVKVE
	SSKSGQTSDPISE
	RASNVFTSDTESD
	PLQVDDTSDDDLP
	FYMEPETSDSGSM
	LKGSSSTSDVADS
	......TD.....
	DFGDDDTDDSDVE
	DFGDDNTDDSDVE
	KEEPVETDDEDEK
	VNGENDTDDADSD
	DTEEEETDIEDEI
	RFNDESTDDDQPR
	GVFASDTDSEDGG
	RDNFNDTDREESV
	NKESNITDDSEVE
	EGEEEFTDDDGTR
	GKLSVDTDDNQRD
	ESHQLDTDSERGK
	EENGELTDSEKDY
	FDNLYSTDEEIEN
	SPAMSDTDTEELL
	VTDADATDSSSDE
	VSLNNFTDSSGSG
	SEDDSGTDGWWEK
	TGSPICTDESLEE
	SASGDETDADFET
	PTAIFWTDYVATR
	IVRITVTDADATD
	......T.S....
	FEDTSETSSSHGG
	FEDASETSSSHGG
	FEDASETNSSHGG
	RSRRRHTQSPEPD
	PARDGQTASPGTY
	PTPSIGTLSDTPM
	DAEKDETQSAGQE
	DSRDIITHSTPSD
	EMGVEGTSSPLDP
	HARKLSTESVGSD
	SCSPHGTLSSSPP
	LDELSETSSGNVT
	KSSRQRTESPFSF
	RAGGIRTLSDLNR
	PSSLLRTNSGMLG
	EVKTTLTKSPSPS
	LRNVSSTCSINEM
	ANLSAATSSESGC
	SILPSPTVSASRK
	EPASKATASEPEE
	......TE.....
	DDDDSDTEDENVE
	GVTDLETEDEDGF
	SGEDEETEDDSEF
	EFRESLTEDEEYG
	TQGGSDTEEEETD
	EESEYETEGEEDE
	RNKNSSTENEEGE
	EEDSEETEEDRDN
	SGPSSSTEANEQN
	DSDDEGTEPADED
	AMSDTDTEELLEW
	KAVGLPTEDDMGN
	SESDFMTEYVVTR
	......TS.....
	SGGTVQTSPVRER
	TTASVPTSPARTV
	ETGSTATSPADEA
	IPQSGPTSPTFSL
	EHHKLETSPVLLE
	EPDSDETSIASDE
	SYSEVGTSPVGIS
	TRDGALTSNDDLE
	PPLSSPTSRNPKP
	KRNHAQTSQISDS
	SFRGRLTSEDEEL
	PEYGQITSRSPQR
	FMKFEDTSETSSS
	SGETSDTSAKKRQ
	DNARAITSLPVSP
	Please cite:
	Chou MF & Schwartz D (2011).
	Biological sequence motif discovery using motif-x.
	Curr Protoc Bioinformatics. Chapter 13:Unit 13.15-24. doi:10.1002/0471250953.bi1315s35.
	Schwartz D & Gygi SP (2005).
	An iterative statistical approach to the identification of protein phosphorylation motifs from large-scale data sets.
	Nature Biotechnology 23(11):1391-1398.

## Sheet: DEP-S
Supplementary Table S5. Serine phosphorylation motifs distribution between the differentially phosphorylated protein.
Serine localized phosphopeptide output. Resulting output from http://motif-x.med.harvard.edu/. Parameters were central residue "s", width=13, occurrences =20, significance=0.000001, and an uploaded background file as described in the results.
	Parameters for this run:
	fgtype = 'prealigned'
	fgcentralres = 'S'
	width = '13'
	occurrences = '20'
	significance = '0.000001'
	bgdb = 'uploaded'
	bgfile = 'all-16477-phosphoproteins.fasta'
	bgtype = 'fasta'
	bgcentralres = 'S'
	Job started Thu Jul 2 20:20:29 2015
	Results for (Central Foreground Residue: S ; Background Residue: S)
	It took 4 seconds to preprocess background dataset
					#	Motif	Motif	Foreground	Foreground	Background	Background	Fold
	Motifs Found						Score	Matches	Size	Matches	Size	Increase
					1	......SP.....	16	111	468	39849	665875	3.96
	#	Motif Logo			2	.....DSD.....	30.95	38	357	3096	626026	21.52
	1				3	......SD.E...	24.03	24	319	3405	622930	13.76
	2				4	......S.SD...	23.11	25	295	4504	619525	11.66
	3				5	.....DS......	16	56	270	30531	615021	4.18
	4				6	......S.D....	14.21	46	214	33326	584490	3.77
	5				7	......SD.....	7.37	28	168	28373	551164	3.24
	6				8	...R..S......	8.11	29	140	32210	522791	3.36
	7				9	......SE.....	7.87	26	111	32552	490581	3.53
	8
	9
	Raw sequence data (motifs followed by their matching peptides):
	......SP.....
	TPRGSASPXXXXX
	SGDQSISPRQKXX
	ERYGSQSPAAEEX
	VSYDDGSPDSGRX
	LENGALSPSTXXX
	NRHRSESPGDENP
	QRDRSISPIVSRD
	FRRERGSPDYGRG
	GRGSSRSPYRKER
	YRRRRRSPSYEAY
	FRSVSRSPEARRR
	DRLRSVSPTPKRG
	VRIASRSPSPGGT
	YRRRRRSPSYDVY
	GRAPSHSPYGRER
	SPVRRRSPSPIRR
	IQGSSRSPYRKEK
	ARDDSFSPEWKSR
	RHVSSPSPSPSPY
	NHHLSESPGDENP
	YGRERISPENGRG
	VRRRSPSPIRRKS
	GCIASRSPSPGGT
	RRRGSISPPPPPL
	QRSSSLSPGGQRM
	YGGEAESPVNERY
	VSSPSPSPSPYSD
	YKRDRGSPEYGQI
	TPVDSDSPKHSRE
	SEDMEESPRHKER
	NMSRSVSPDESAK
	SPSPSPSPYSDNA
	RHVSSPSPSPYSD
	GSSPGESPKSGAR
	ASSHSRSPDISPS
	IQSDPGSPEPRQD
	ASESDGSPDYRRR
	DVDNVESPKSDPD
	VSSPSPSPYSDNA
	SIRRRRSPSLVRR
	FRKERASPENIQG
	SRSPLNSPSRKAP
	SPRHVSSPSPSPY
	MPERRASPYGGEA
	DAGSSDSPDDSSL
	IASRSPSPGGTSK
	VPDRLQSPESESQ
	HSFRLESPEAENS
	DSDEGHSPNSKLN
	DSDEGYSPNSKLN
	VKGKVGSPYAEDS
	TPDRQRSPAISED
	GMEGSPSPLAPPK
	NQIEGGSPSYLPG
	KKKVPGSPDDSSE
	SPRHVSSPSPSPS
	QPAEDESPQNIGL
	SHIAVDSPRVGRR
	KKVATESPESKSK
	DDDKVESPVTRDD
	QSSEGSSPGESPK
	EKDAVPSPLSEDM
	VETVSGSPSRAKN
	SKSMSISPWRTHS
	RSSRSMSPPKDDV
	SSKVSNSPLKEVS
	DGNHVESPISTRN
	SDNEARSPGAAPQ
	PRSPPASPDNGFV
	DILNAPSPEPMNI
	NTRGDESPDESAA
	GEKVGGSPMDAAP
	GAANPPSPDGSSD
	LIAPPGSPFHKNG
	LQEIPRSPPASPD
	SPEAENSPSLSKG
	SDEEAASPKKIQK
	EMGMEGSPSPLAP
	DDDSDKSPKVSSR
	EHALPDSPFASPE
	RFLAPGSPSSSVP
	ENGRGSSPGSMPE
	WASGDSSPGDEGE
	APPRPPSPVREGS
	SVRDNNSPVDVEY
	GSEEGSSPRASVS
	KFAVSDSPEAPLV
	ALSSPRSPHPDSP
	SWSPASSPKSSPF
	SSVPIGSPQRPDL
	QLDSICSPVGRRS
	QSSAANSPPRRGS
	IDIQQLSPDLGGE
	HEEGELSPKSDEL
	VDQVNYSPMPASE
	SPLKEVSPGQKSK
	RRPAGNSPQNPTV
	GITQTGSPICTDE
	PHQFRLSPTPSIG
	DEKLEESPVLGLL
	IWENTPSPPRNDG
	SVLWLDSPPRSRI
	AFESKWSPTPGQS
	PDSPFASPEKSTE
	PQQFGLSPTPSIG
	GIASLVSPCPVTP
	LPTPIFSPSREVL
	KSVGNQSPLATEK
	ELSIGISPRHATR
	RLMTPRSPGGNAA
	ENPLQASPEDVYD
	.....DSD.....
	QTRGSDSDSDSDV
	RGSDSDSDSDVDR
	MGSESDSDADRAR
	EGSESDSDADRAR
	SDSDSDSDVDRAR
	IIPGEDSDSDYGD
	KGKGSDSDEADED
	SEGDSDSDGGRQK
	QTNASDSDDSDGQ
	AMFGGDSDDEDEI
	FLSGEDSDINAAA
	YLPIFDSDEGYSP
	YDTGDDSDSNTSD
	LRAGYDSDEEVYA
	NEDDSDSDVEKKK
	DSSEGDSDSDGGR
	PGEDSDSDYGDVE
	EELISDSDEEEYE
	AKKGADSDSGEEE
	AEVGVDSDDDEPI
	RTAFSDSDSESDG
	RTDRDDSDDNDDD
	YLPKFDSDEGHSP
	DSNEDDSDSDVEK
	VPADYDSDDEFIA
	DSSSSDSDNDKPS
	GNAAGDSDDEGTE
	SPYAEDSDEELLK
	SDDDKDSDEKYWS
	VSEAGDSDAAEDE
	NREIVDSDDEDDL
	EDLDLDSDGNDGF
	DSGSSDSDDYASG
	KLTPVDSDSPKHS
	PYNSEDSDIVRHN
	LTRTEDSDDSLLV
	ASDSDDSDGQKRV
	SKADDDSDKSPKV
	......SD.E...
	KAYEGASDSEAKS
	IPSSDSSDDEHAR
	KESDIASDSEAKS
	FGLEDASDDETNR
	IEDESGSDEEGAA
	ISPAVASDKELQS
	PEDRYGSDNEARS
	GFEEDKSDSEDED
	SDEEDESDDEVLY
	DFELHSSDDEAPR
	KHSESESDEELKG
	HSSRDYSDSEKDS
	HDDDSSSDGEHAG
	VADSGISDDEPLS
	PGSDVVSDEEDES
	DDEYAASDDEEIA
	SSDEELSDDEYAA
	APEEKSSDEELSD
	IDSGNESDSEXXX
	VKEGMESDEEIRR
	TYGGESSDNEVDS
	FAQVSTSDDEDEV
	DVVAASSDSESED
	FWTQGGSDTEEEE
	......S.SD...
	EVVGLGSLSDMDD
	EVVGLGSLSDVDD
	DVGSLGSLSDMDD
	KAKGKGSDSDEAD
	KQKFEGSESDSDA
	RARDMGSESDSDA
	KFEGSESDSDADR
	RDMGSESDSDADR
	WRNYSGSSSDDGA
	DADATDSSSDEEA
	AFSDSDSESDGDL
	SREELISDSDEEE
	NGKHSESESDEEL
	AKTGLVSYSDESE
	DDDEGGSSSDXXX
	GHDSSSSDSDNDK
	AVIEDESGSDEEG
	ENGRYASESDDSV
	RRFAQVSTSDDED
	KRHDDDSSSDGEH
	GYDSGSSDSDDYA
	YLQTNASDSDDSD
	IQGHDSSSSDSDN
	ESGRYASESDGSP
	AKRTAFSDSDSES
	.....DS......
	SGNESDSEXXXXX
	ANQEDDSAXXXXX
	IAVADDSNXXXXX
	EPHDEDSTXXXXX
	DDGSPDSGRXXXX
	EEFVPDSQAPXXX
	EEDKSDSEDEDEG
	VAASSDSESEDTN
	DDSSYDSEIDDRK
	GRQRHDSSEGDSD
	YGNSSDSEDDNVE
	HRRRHDSSEDDSG
	GRRTNDSNEDDSD
	RWASGDSSPGDEG
	LIEPSDSSHVDEK
	GLDPVDSGDEDEK
	KIQGHDSSSSDSD
	KGADSDSGEEEQD
	PGSPDDSSEEDIF
	TEDSDDSLLVDEL
	GASEEDSEDEFYD
	KIPSSDSSDDEHA
	SRKGYDSGSSDSD
	VFEEEDSEETEED
	NGGRSDSGEGFGT
	DSSEDDSGTDGWW
	SRDYSDSEKDSGL
	EQSENDSEEVGSE
	TSDVADSGISDDE
	RIARDDSFSPEWK
	NIQEDDSGGSSLY
	LEALEDSQNCDLN
	YEGASDSEAKSNR
	EPETSDSGSMTSG
	ASESDDSVDYRRR
	PNGSADSVHANAL
	FASDTDSEDGGSS
	PNGSVDSVHANAL
	GFSRFDSINNSKD
	TSDDDDSSYDSEI
	PAISEDSFQGEKQ
	NGELTDSEKDYDL
	RTGSLDSNYNPVK
	SEGHSDSIAAGQR
	LFGSGDSFKRTXX
	NVASNDSNRRETT
	SDIASDSEAKSLK
	LSSSLDSSGFGRT
	RLTRFDSINSSKD
	ERAYFDSADWALG
	LNNFTDSSGSGDE
	DVVSGDSLDKTSA
	FFEQLDSICSPVG
	PFTFEDSVPSTPL
	QPMNIDSGNESDS
	ASQAIDSQSEEFV
	......S.D....
	KGYDSGSSDSDDY
	EREDAGSSDSPDD
	QGHDSSSSDSDND
	DDEGGSSSDXXXX
	SDDDDSSYDSEID
	GRYASESDDSVDY
	VSYSDESEDDDXX
	KDVVAASSDSESE
	KEVVAASSDSESE
	QRSPAISEDSFQG
	FRGRLTSEDEELD
	KTYGGESSDNEVD
	KSGKIPSSDSSDD
	LEHPNGSVDSVHA
	RHDDDSSSDGEHA
	RNYSGSSSDDGAE
	IRQAVGSDDDDNW
	LEHPNGSADSVHA
	EAGVVQSDDDDDD
	MQKPYNSEDSDIV
	RRRHDSSEDDSGT
	ADATDSSSDEEAA
	ERRKVTSDDDDSS
	VENDVVSGDSLDK
	RDFELHSSDDEAP
	KRSRSMSVDLDNK
	FMERTGSLDSNYN
	PPSPDGSSDMHQK
	DYYGNSSQDESRG
	RRRRSPSYDVYDR
	GRRGLVSYDDGSP
	RVVGGESGDEALD
	FTDSSGSGDEDMM
	SSSRWASGDSSPG
	MANNVASNDSNRR
	TAKLSSSLDSSGF
	QTSDPNSEDEAEV
	AAPEEKSSDEELS
	NYSGSSSDDGAEF
	AVPSPLSEDMEES
	EELQASSWDHGEA
	EIKEPCSEDEKLE
	SKETTSSVDDVSK
	SISPIVSRDDLEK
	TPKSERSDDIFCD
	LVPRVLSDDHINS
	......SD.....
	VAKSETSDEDEEA
	VGLGSLSDMDDLA
	DVINNMSDEDEEG
	DDDDNWSDNXXXX
	VGLGSLSDVDDLA
	GSLGSLSDMDDLA
	TGLVSYSDESEDD
	PEEAEESDHVESK
	EDEAELSDWVGEL
	GRYASESDGSPDY
	YMEPETSDSGSMT
	DVNGGRSDSGEGF
	NVESPKSDPDKSL
	SDSDSESDGDLSM
	LREFLASDESEND
	GELSPKSDELANN
	REDAGSSDSPDDS
	DSDSNTSDVKVEK
	SKLIEPSDSSHVD
	IYGVFASDTDSED
	SGKIPSSDSSDDE
	YHAWATSDENLES
	AQTSQISDSKQDV
	AFYSQASDLGIQM
	PSIGTLSDTPMTG
	VVSEGHSDSIAAG
	LLYEENSDGALQR
	HTDADGSDRLRSV
	...R..S......
	SPQRDRSISPIVS
	PRNRHRSESPGDE
	DQRRRGSISPPPP
	QKFRSVSRSPEAR
	DNGRAPSHSPYGR
	KGQRSSSLSPGGQ
	YRKRSRSMSVDLD
	NQVRIASRSPSPG
	DRGRNMSRSVSPD
	VRERSRSQSIVDE
	YIVRERSRSQSIV
	GSDRLRSVSPTPK
	WGQRERSQTPAYD
	SKHRRQSRSISVE
	IGDRSGSFSRESS
	KKWRNYSGSSSDD
	SPKRTMSKSMSIS
	RRRRSPSYEAYER
	RSTRRSSGSGFTF
	SPVREGSEEGSSP
	RQSRSISVEGKVR
	LPQRLPSMNDDYF
	RHSRSKSAEGDDG
	VPGRENSGELPTV
	RRRRSPSLVRRRR
	ERSRSQSIVDEEA
	SLQRKRSAPTTPL
	PVRREHSFRLESP
	QLHRFSSEPIFGP
	......SE.....
	RQRHDSSEGDSDS
	DDFGMSSEEESEE
	MSSEEESEEEEDE
	SDEKYWSEXXXXX
	GQPAEQSENDSEE
	FLASDESENDDDD
	GSPDDSSEEDIFL
	YRNGKHSESESDE
	RVPKGASEEDSED
	DEEGDESEENADT
	DSKQVVSEGHSDS
	EKSMPSSEEEDAA
	KAADELSEESREP
	GEGTPKSERSDDI
	PRNHHLSESPGDE
	GDLLSSSEPEIEL
	RLQSPESESQLER
	NKTMVSSESEENL
	ETDDQSSEGSSPG
	LKRDEWSEGAVSS
	KLAVAKSETSDED
	ASKATASEPEEAE
	IGDEELSEGAESS
	AADGPVSEAGDSD
	TMVSSESEENLIT
	AGTESGSELTQEL
	Please cite:
	Chou MF & Schwartz D (2011).
	Biological sequence motif discovery using motif-x.
	Curr Protoc Bioinformatics. Chapter 13:Unit 13.15-24. doi:10.1002/0471250953.bi1315s35.
	Schwartz D & Gygi SP (2005).
	An iterative statistical approach to the identification of protein phosphorylation motifs from large-scale data sets.
	Nature Biotechnology 23(11):1391-1398.

## Sheet: DEP-T
Supplementary Table S5. Threonine phosphorylation motifs distribution between the differentially phosphorylated protein.
Threonine localized phosphopeptide output. Resulting output from http://motif-x.med.harvard.edu/. Parameters were central residue "t", width=13, occurrences =20, significance=0.000001, and an uploaded background file as described in the results.
	Parameters for this run:
	fgtype = 'prealigned'
	fgcentralres = 'T'
	width = '13'
	occurrences = '5'
	significance = '0.001'
	bgdb = 'uploaded'
	bgfile = 'all-16477-phosphoproteins.fasta'
	bgtype = 'fasta'
	bgcentralres = 'T'
	Job started Thu Jul 2 20:26:08 2015
	Results for (Central Foreground Residue: T ; Background Residue: T)
	It took 3 seconds to preprocess background dataset
	Motifs Found				#	Motif	Motif	Foreground	Foreground	Background	Background	Fold
							Score	Matches	Size	Matches	Size	Increase
	#	Motif Logo			1	......TP...P.	19.51	9	64	1743	344018	27.76
	1				2	......TP.....	10.19	19	55	19160	342275	6.17
	2				3	......TD.....	3.18	8	36	17867	323115	4.02
	3				4	......TSD....	8.95	6	28	1845	305248	35.45
	4				5	...S..T......	3.09	8	22	29961	303403	3.68
	5
	Raw sequence data (motifs followed by their matching peptides):
	......TP...P.
	QHLDFTTPPSSPR
	QHLDFSTPPSSPR
	GQRFSITPYITPR
	SITPYITPRLTPT
	DYDWLLTPPGTPL
	YITPRLTPTGTPK
	TNLPSPTPNQNPI
	TPAVLPTPIFSPS
	VSPCPVTPAVLPT
	......TP.....
	TFTRNFTPFDEID
	TFTRNFTPFDGID
	DGIDGKTPQTPSV
	DEIDGKTPQTPSV
	LLTPPGTPLFPSL
	PRTRKLTPVDSDS
	QRERSQTPAYDTD
	AGLGEGTPKSERS
	DDIFGETPTGVRK
	FCIWENTPSPPRN
	QHMKAETPGSCTS
	RLTPTGTPKVIST
	EVVHSGTPDRQRS
	DGKTPQTPSVLGR
	QFRLSPTPSIGTL
	EYDDPLTPRGSAS
	GRGLTQTPGSTFT
	APLVIATPLKVSS
	EDSVPSTPLSKFG
	......TD.....
	VTDADATDSSSDE
	GVFASDTDSEDGG
	EENGELTDSEKDY
	DTEEEETDIEDEI
	VSLNNFTDSSGSG
	SEDDSGTDGWWEK
	TGSPICTDESLEE
	IVRITVTDADATD
	......TSD....
	AVAKSETSDEDEE
	SYHAWATSDENLE
	RFAQVSTSDDEDE
	DDSDSNTSDVKVE
	LKGSSSTSDVADS
	FYMEPETSDSGSM
	...S..T......
	ESGSELTQELSXX
	EEDSEETEEDRDN
	QEFSFETXXXXXX
	ETGSTATSPADEA
	NEGSSGTVEKNVS
	KDTSIETQVQDGG
	EPASKATASEPEE
	PTPSIGTLSDTPM
	Please cite:
	Chou MF & Schwartz D (2011).
	Biological sequence motif discovery using motif-x.
	Curr Protoc Bioinformatics. Chapter 13:Unit 13.15-24. doi:10.1002/0471250953.bi1315s35.
	Schwartz D & Gygi SP (2005).
	An iterative statistical approach to the identification of protein phosphorylation motifs from large-scale data sets.
	Nature Biotechnology 23(11):1391-1398.
